# Supplementary material for: Global radiation in a rare biosphere soil diatom
Source: Nat Commun. 2020 May 13;11:2382. doi: 10.1038/s41467-020-16181-0 (PMC7221085; doi:10.1038/s41467-020-16181-0)
Supplement: Supplementary file 5 — Supplementary Data 1 [file 41467_2020_16181_MOESM5_ESM.xlsx]

## Sheet: Supplementary Data 1
Supplementary Data 1 | Overview of the environmental samples from which P. borealis strains were obtained.
Sample origin, GPS coordinates, substratum, general habitat type and the number of established strains per sample are given.
Samples indicated with an asterisk (*) were not collected in the framework of this study, but originate from earlier work (see Supplementary Data 2 for references).
N.A. = not obtained.
Sample ID	Origin	Latitude	Longitude	Substratum	Habitat type	# strains
AL16/14	USA – Alaska – Toolik	68.63747	-149.58805	moss	terrestrial	6
Alka*	Czech Republic – Podkova	49.712	17.012	soil (cave wall)	terrestrial	4
AMS16/M009	Sub-Antarctica – Kerguelen	-49.28936	70.04983	moss	terrestrial	5
AMS16/M023	Sub-Antarctica – Île Saint-Paul	-38.71736	77.52267	moss	terrestrial	5
AMS16/M024	Sub-Antarctica – Île Saint-Paul	-38.71264	77.53011	moss	terrestrial	2
AMS16/S023	Sub-Antarctica – Kerguelen	-49.35156	70.19994	soil	terrestrial	4
AMS16/S029	Sub-Antarctica – Île Saint-Paul	-38.71264	77.53011	soil	terrestrial	2
AMS16/S030	Sub-Antarctica – Île Saint-Paul	-38.71264	77.53011	soil	terrestrial	2
AMS16/S050	Sub-Antarctica – Île Amsterdam	-37.81342	77.56117	soil	terrestrial	8
AMS16/S085	Sub-Antarctica – Île Amsterdam	-37.85600	77.52331	soil + moss	terrestrial	4
AMS16/S100	Sub-Antarctica – Île Amsterdam	-37.86853	77.54308	soil	terrestrial	4
AMS16/S108	Sub-Antarctica – Île Amsterdam	-37.87389	77.53989	soil	terrestrial	3
AMS16/S110	Sub-Antarctica – Île Amsterdam	-37.87053	77.54217	soil + moss	terrestrial	4
AZ-SM-01	Portugal – Azores	37.793124	-25.485397	soil + moss	terrestrial	3
AZ-SM-02	Portugal – Azores	37.849547	-25.287476	soil + moss	terrestrial	2
AZ-SM-04	Portugal – Azores	37.772515	-25.332074	soil + moss	terrestrial	3
AZ-SM-06	Portugal – Azores	37.767212	-25.337803	soil + moss	terrestrial	1
AZ-SM-07	Portugal – Azores	37.704890	-25.442977	soil + moss	terrestrial	3
AZ-SM-08	Portugal – Azores	37.762273	-25.494040	soil + moss	terrestrial	5
AZ-SM-11	Portugal – Azores	37.850187	-25.151798	moss + lichens + soil	terrestrial	3
AZ-SM-15	Portugal – Azores	37.827005	-25.745816	soil	terrestrial	2
AZ-SM-16	Portugal – Azores	37.832074	-25.757540	moss	terrestrial	2
AZ-SM-17	Portugal – Azores	37.855053	-25.784425	soil + moss	terrestrial	4
AZ-SM-18	Portugal – Azores	37.865680	-25.835542	soil + moss	terrestrial	3
Ban1*	Canada – Banff	51.195	-115.590	soil	terrestrial	2
Ban2*	Canada – Banff	51.195	-115.590	soil	terrestrial	2
BE14/E03	Belgium – Essen	51.4594	4.47835	soil	terrestrial	3
BO17/20	Sub-Antarctica – Bouvetøya	-54.445	3.404	soil + moss	terrestrial	5
BO17/24	Sub-Antarctica – Bouvetøya	-54.445	3.404	soil + moss + rock	terrestrial	3
BO17/50	Sub-Antarctica – Bouvetøya	-54.45000	3.31667	moss	terrestrial	6
BO17/siteA	Sub-Antarctica – Bouvetøya	-54.45000	3.31667	moss	terrestrial	4
CR15/02	Sub-Antarctica – Île de la Possession	-46.412	51.761	soil + moss	terrestrial	5
CR16/27	Sub-Antarctica – Île de la Possession	-46.43142	51.85891	soil + moss	terrestrial	4
CR16/28	Sub-Antarctica – Île de la Possession	-46.43163	51.85945	soil + moss	terrestrial	3
DE15/05	Germany – Swabian Jura	48.22449	8.96169	soil	terrestrial	5
DE15/17	Germany – Swabian Jura	48.67163	8.89488	soil	terrestrial	3
DE15/20	Germany – Swabian Jura	48.2403	8.93807	moss	terrestrial	5
DEC15/M11	Maritime Antarctica – Deception Island	-62.98269	-60.66642	moss	terrestrial	1
DEC15/M12	Maritime Antarctica – Deception Island	-62.98269	-60.66642	moss	terrestrial	1
DEC15/M14	Maritime Antarctica – Deception Island	-62.98419	-60.67275	moss	terrestrial	2
DEC15/M16	Maritime Antarctica – Deception Island	-62.92431	-60.68819	moss	terrestrial	1
DEC15/M18	Maritime Antarctica – Deception Island	-62.92431	-60.68819	moss	terrestrial	3
DEC15/M20	Maritime Antarctica – Deception Island	-62.98039	-60.70706	moss	terrestrial	1
DEC15/M22	Maritime Antarctica – Deception Island	-62.98053	-60.70864	moss	terrestrial	3
DEC15/M25	Maritime Antarctica – Deception Island	-62.98053	-60.70864	moss	terrestrial	4
DEC15/M28B	Maritime Antarctica – Deception Island	-62.97769	-60.55772	moss	terrestrial	4
DEC15/M30	Maritime Antarctica – Deception Island	-62.97903	-60.55814	moss	terrestrial	1
DEC15/M31	Maritime Antarctica – Deception Island	-62.97903	-60.55814	moss	terrestrial	3
DEC15/M34	Maritime Antarctica – Deception Island	-62.98264	-60.67617	moss	terrestrial	1
DEC15/M35	Maritime Antarctica – Deception Island	-62.98275	-60.67703	moss	terrestrial	4
DEC15/S05	Maritime Antarctica – Deception Island	-62.98419	-60.67275	soil	terrestrial	1
DEC15/S11	Maritime Antarctica – Deception Island	-62.98039	-60.70706	soil	terrestrial	2
DEC15/S14	Maritime Antarctica – Deception Island	-62.98053	-60.70864	soil	terrestrial	3
DEC15/S20	Maritime Antarctica – Deception Island	-62.98264	-60.67617	soil	terrestrial	1
DEC15/TZAPA	Maritime Antarctica – Deception Island	-62.98275	-60.67703	soil + moss	terrestrial	7
DEC15/W01	Maritime Antarctica – Deception Island	-62.98269	-60.66642	sediment (littoral zone)	aquatic	4
DI15/10	Greenland – Disko Island	69.64712	-53.28305	soil	terrestrial	6
DI15/15	Greenland – Disko Island	69.68012	-53.29298	soil	terrestrial	6
E7*	France – Ailfroide	44.8839	6.4499	soil	terrestrial	3
ED15/E03	Svalbard – Spitsbergen – Torell Land	77.8934	17.3073	soil + moss	terrestrial	5
ED15/E18	Svalbard – Barentsøya	78.58865	21.16085	soil	terrestrial	6
ED15/E33	Svalbard – Edgeøya	77.58918	20.94265	soil + moss	terrestrial	4
GR005	Greenland – Kangerlussuaq	67.06652	-50.21508	soil + moss	terrestrial	2
GR008	Greenland – Ilulissat	69.222	-51.077	soil + moss	terrestrial	7
GR15/03	Greenland – Kangerlussuaq	67.06652	-50.21508	soil	terrestrial	8
GR15/20	Greenland – Ilulissat	69.20553	-51.12675	soil	terrestrial	2
ICE16/02	Iceland	64.46536	-20.24589	soil	terrestrial	6
ICE16/03	Iceland	64.66878	-15.72628	soil	terrestrial	2
ICE16/04	Iceland	64.66878	-15.72628	soil	terrestrial	5
ICE16/06	Iceland	66.09656	-22.35086	soil	terrestrial	6
IT03	Italy – Campo Maiano	43.449310	11.781213	soil + moss	terrestrial	4
IT05	Italy – Campo Maiano	43.445366	11.768369	moss	terrestrial	4
JRI14/BL	Antarctic Peninsula – James Ross Island	-63.9658	-57.8831	sediment (littoral zone)	aquatic	3
JRI15/10	Antarctic Peninsula – James Ross Island	-63.84158	-57.83733	soil	terrestrial	3
JRI15/18	Antarctic Peninsula – James Ross Island	-63.82169	-57.79092	soil	terrestrial	7
JRI15/21	Antarctic Peninsula – James Ross Island	-64.021944	-57.720611	soil	terrestrial	1
JRI15/32	Antarctic Peninsula – James Ross Island	-63.83392	-57.93008	soil	terrestrial	6
JRI15/37	Antarctic Peninsula – James Ross Island	-63.82169	-57.84017	soil	terrestrial	4
JRI15/40	Antarctic Peninsula – James Ross Island	-63.80039	-57.88914	soil	terrestrial	4
JRI15/46	Antarctic Peninsula – James Ross Island	-63.80528	-57.92500	soil	terrestrial	1
JRI15/50	Antarctic Peninsula – James Ross Island	-63.80572	-57.91614	soil	terrestrial	3
JRI15/55	Antarctic Peninsula – James Ross Island	-63.81369	-57.92025	soil	terrestrial	1
JRI15.2/L05	Antarctic Peninsula – James Ross Island	-64.021944	-57.720611	soil	terrestrial	3
JRI15.2/L07	Antarctic Peninsula – James Ross Island	-64.021944	-57.720611	soil	terrestrial	4
JRI15.2/LA02	Antarctic Peninsula – James Ross Island	-64.032750	-57.728056	soil	terrestrial	2
JRI15.2/LA03	Antarctic Peninsula – James Ross Island	-64.021944	-57.720611	soil	terrestrial	1
KATE-BLACK*	Antarctic Peninsula – James Ross Island	-63.96581	-57.88311	sediment (littoral zone)	aquatic	7
KATE-CECIL*	Antarctic Peninsula – James Ross Island	-63.96606	-57.89525	sediment (littoral zone)	aquatic	1
KATE-GV3A	Antarctic Peninsula – James Ross Island	-63.95847	-57.90158	sediment (littoral zone)	aquatic	2
KEG17/01	Sub-Antarctica – Kerguelen	-49.152193	70.231676	moss	terrestrial	6
KEG17/02	Sub-Antarctica – Kerguelen	-49.152193	70.231676	soil	terrestrial	9
KEG17/03	Sub-Antarctica – Kerguelen	-49.152193	70.231676	soil	terrestrial	4
KEG17/04	Sub-Antarctica – Kerguelen	-49.152193	70.231676	soil + moss	terrestrial	3
KGI16/02	Maritime Antarctica – King George Island	-62.25252	-58.65682	soil + moss	terrestrial	5
KGI16/03	Maritime Antarctica – King George Island	-62.25252	-58.65682	soil	terrestrial	1
KGI16/10	Maritime Antarctica – King George Island	-62.25989	-58.61681	soil + moss	terrestrial	4
KGI16/22	Maritime Antarctica – King George Island	-62,23955	-58.67841	soil + moss	terrestrial	4
KGI16/23	Maritime Antarctica – King George Island	-62.23972	-58.67833	soil + moss	terrestrial	2
KGI16/29	Maritime Antarctica – King George Island	-62.2393	-58.67079	soil	terrestrial	2
KGI16/34	Maritime Antarctica – King George Island	-62.24436	-58.67825	soil + moss	terrestrial	3
KGI16/38	Maritime Antarctica – King George Island	-62.24515	-58.67134	soil	terrestrial	4
LU15/04	Switzerland – Lucerne	47.002731	8.333926	soil + moss	terrestrial	4
LU15/09	Switzerland – Lucerne	47.002605	8.333567	soil	terrestrial	4
MA15/11	Spain – Mallorca	39.53000	2.42528	soil	terrestrial	7
MAC17/20	Continental Antarctica – Mount Siple	-73.54089	-127.42231	soil + moss	terrestrial	5
MAQ17/160	Sub-Antarctica – Macquarie Island	-54.50357	158.93243	soil + vegetation	terrestrial	6
MAR/OLD6	Maritime Antarctica – Deception Island	-62.9243	-60.6882	N.A.	N.A.	4
MAU16/02	Mascarene Islands – Mauritius	-20.45320	57.32333	soil + moss	terrestrial	8
MAU16/03	Mascarene Islands – Mauritius	-20.45269	57.31986	soil + moss	terrestrial	3
MAU16/04	Mascarene Islands – Mauritius	-20.45626	57.32318	soil + moss	terrestrial	2
MI16/20	Sub-Antarctica – Marion Island	-46.97510	37.808142	soil	terrestrial	14
MIT7	Sub-Antarctica – Marion Island	-46.87	37.86	moss	terrestrial	5
Mo1*	Mongolia – Kangai Nuruu	47.502	99.999	sediment (littoral zone)	aquatic	4
NA15/LB1	USA – California	41.71836	-121.50703	rock	terrestrial	3
NA15/LB3	USA – California	41.72115	-121.51092	moss	terrestrial	4
NO-10-Rb	Norway – Narvik	68.1601	17.6226	moss	terrestrial	8
NW14/02	Norway – Tromsø	69.651	18.900	soil	terrestrial	7
NY15/22	Svalbard – Spitsbergen – Longyearbyen	78.21368	15.70413	moss	terrestrial	8
NY15/23	Svalbard – Spitsbergen – Longyearbyen	78.21368	15.70413	moss	terrestrial	4
OT16/01	Canada – Ottawa	45.443581	-75.810981	soil	terrestrial	3
PIR/BAS	Spain– Faja Basarán	42.69566	-0.17916	soil	terrestrial	8
QUE16/02	Canada – Quebec	46.784	-71.268	moss	terrestrial	5
QUE16/04	Canada – Quebec	46.784	-71.268	soil	terrestrial	6
QUE16/07	Canada – Quebec	46.784	-71.268	moss	terrestrial	6
REU12/05	Mascarene Islands – La Réunion	-21.08333	55.48333	moss	terrestrial	1
REU16/05	Mascarene Islands – La Réunion	-21.12953	55.47334	soil + moss	terrestrial	2
RM15/10	Republic of N. Macedonia – Bistra	42.02174	20.87694	moss	terrestrial	6
RM15/20	Republic of N. Macedonia – Canyon Matka	41.95286	21.29695	moss	terrestrial	12
RM15/21	Republic of N. Macedonia – Canyon Matka	41.95204	21.29925	moss	terrestrial	18
RO15/01	Italy – Monte Cerella	41.91612	12.92880	soil + moss	terrestrial	3
RO15/03	Italy – Monte Cerella	41.92147	12.92722	soil	terrestrial	4
RO-15-R	Norway – Narvik	68.397	17.7754	moss	terrestrial	1
ROT16/20	Antarctic Peninsula – Léonie Island	-67.6025	-68.3464	moss + lichens	terrestrial	5
ROT16/23	Antarctic Peninsula – Léonie Island	-67.6025	-68.3464	moss	terrestrial	5
ROT16/28	Antarctic Peninsula – Anchorage Island	-67.60597	-68.21713	moss	terrestrial	4
ROT16/34	Antarctic Peninsula – Anchorage Island	-67.60597	-68.21713	moss	terrestrial	5
ROTMOOS1	Switzerland – Rotmoos	46.83930	11.03101	soil	terrestrial	2
ROTMOOS2	Switzerland – Rotmoos	46.83333	11.01667	soil	terrestrial	16
S-6-R	Norway – Narvik	68.15886	17.53213	soil	terrestrial	2
S-9-R	Norway – Narvik	68.15886	17.53213	soil	terrestrial	2
SCHIR-D*	Continental Antarctica – Schirmacher Oasis	-70.763	11.769	sediment (littoral zone)	aquatic	5
SCHIR-E*	Continental Antarctica – Schirmacher Oasis	-70.761	11.726	sediment (littoral zone)	aquatic	4
SCHIR-P*	Continental Antarctica – Schirmacher Oasis	-70.754	11.769	sediment (littoral zone)	aquatic	5
SCHIR-S*	Continental Antarctica – Schirmacher Oasis	-70.759	11.779	sediment (littoral zone)	aquatic	1
SCHIR-V*	Continental Antarctica – Schirmacher Oasis	-70.768	11.771	sediment (littoral zone)	aquatic	5
SG17/148	Sub-Antarctica – South Georgia	-54.433	-36.185	soil + vegetation	terrestrial	4
SG17/156	Sub-Antarctica – South Georgia	-54.433	-36.185	soil + vegetation	terrestrial	4
SG17/164	Sub-Antarctica – South Georgia	-54.433	-36.185	soil + moss	terrestrial	5
SIPLE3A	Continental Antarctica – Mount Siple	-73.54088	-127.4221	soil	terrestrial	5
SIPLE4A	Continental Antarctica – Mount Siple	-73.54088	-127.4221	soil + moss	terrestrial	4
SL16	Slovakia – Veľký Čepčín	48.90197	18.80086	soil	terrestrial	4
SP14/T003	Svalbard – Spitsbergen – Petuniabukta	78.70973	16.44335	soil	terrestrial	4
SP14/T032	Svalbard – Spitsbergen – Petuniabukta	78.68030	16.45345	soil	terrestrial	3
SP14/T037	Svalbard – Spitsbergen – Longyearbyen	78.2157	15.6264	soil	terrestrial	4
SP14.2/003	Svalbard – Spitsbergen – Longyearbyen	78.217	15.633	soil	terrestrial	2
SP14.2/012	Svalbard – Spitsbergen – Longyearbyen	78.217	15.633	soil + moss	terrestrial	3
SP15/POINT2	Svalbard – Spitsbergen – Petuniabukta	78.68030	16.45345	soil	terrestrial	6
SSI15/M01	Maritime Antarctica – Robert Island	-62.40000	-59.50000	moss	terrestrial	1
SSI15/M05	Maritime Antarctica – Robert Island	-62.40000	-59.50000	moss	terrestrial	5
SSI15/M06	Maritime Antarctica – Robert Island	-62.40000	-59.50000	moss	terrestrial	5
SSI15/M18	Maritime Antarctica – King George Island	-62.15000	-58.48333	moss	terrestrial	3
SSI15/M22	Maritime Antarctica – Livingston Island	-62.675833	-60.366389	moss	terrestrial	3
SSI15/M24	Maritime Antarctica – Livingston Island	-62.654444	-60.613333	moss	terrestrial	5
SSI15/M26	Maritime Antarctica – King George Island	-62.15000	-58.48333	moss	terrestrial	5
ST15/01	Belgium – Gent	51.025016	3.711070	soil + moss	terrestrial	3
ST15/04	Belgium – Gent	51.024207	3.711554	soil + moss + rock	terrestrial	3
ST15/09	Belgium – Gent	51.024255	3.713227	moss	terrestrial	3
Sterre1*	Belgium – Gent	51.024	3.713	moss	terrestrial	5
Sterre6*	Belgium – Gent	51.025	3.715	moss	terrestrial	2
Sterre8*	Belgium – Gent	51.024	3.714	moss	terrestrial	2
SW15/L4009	Sweden – Abisko	68.426412	18.354083	soil	terrestrial	2
SW15/L650M	Sweden – Abisko	68.417757	18.356792	moss	terrestrial	6
SW15/N650S	Sweden – Abisko	68.363714	18.739675	moss	terrestrial	5
SW15/N900M	Sweden – Abisko	68.357866	18.724537	moss	terrestrial	4
SW15/N900S	Sweden – Abisko	68.357777	18.724627	soil	terrestrial	2
SW16/02	Sweden – Abisko	68.363704	18.739669	soil	terrestrial	6
SW16/06	Sweden – Abisko	68.357866	18.724537	soil	terrestrial	5
SW16/08	Sweden – Abisko	68.357866	18.724537	soil	terrestrial	4
SW16/24	Sweden – Abisko	68.417757	18.356792	moss	terrestrial	3
TAS17/32	Australia – Tasmania	-42.906015	147.249834	moss	terrestrial	4
TAS17/41	Australia – Tasmania	-42.921550	147.262555	moss	terrestrial	7
TAS17/43	Australia – Tasmania	-42.921550	147.262555	moss	terrestrial	8
TAS17/48	Australia – Tasmania	-42.918460	147.269437	moss	terrestrial	3
TAS17/52	Australia – Tasmania	-42.916744	147.273522	moss	terrestrial	4
TAS17/69	Australia – Tasmania	-42.903673	147.298385	moss	terrestrial	9
TAS17/74	Australia – Tasmania	-42.676179	146.711771	moss	terrestrial	4
TAS17/75	Australia – Tasmania	-42.680517	146.697855	moss	terrestrial	5
TDP5A	Chile – Torres del Paine	-50.87154	-72.74434	soil	terrestrial	3
TDP5B	Chile – Torres del Paine	-50.87154	-72.74434	moss	terrestrial	3
TDP8A	Chile – Torres del Paine	-51.02298	-72.87730	soil	terrestrial	4
TDP13A	Chile – Torres del Paine	-51.23119	-72.91194	soil + moss	terrestrial	1
TDP14C	Chile – Torres del Paine	-51.27912	-72.86001	soil + moss	terrestrial	4
TDP20A	Chile – Torres del Paine	-51.11866	-72.88395	soil + moss	terrestrial	5
Tor3*	Chile – Torres del Paine	-50.999	-73.053	soil	terrestrial	1
Tor12*	Chile – Seno Otway	-52.988	-71.239	soil	terrestrial	6
TR01	Italy – Trento	46.16857	10.72277	soil + moss	terrestrial	12
TSJ15/02	Czech Republic – Giant Mountains	50.05663	16.42903	soil	terrestrial	5
VEGA/L2C	Antarctic Peninsula – Vega Island	-63.8222	-57.3255	sediment (littoral zone)	aquatic	6
VEGA/L35C	Antarctic Peninsula – Vega Island	-63.8218	-57.3134	algae	aquatic	3
VEGA/L37C	Antarctic Peninsula – Vega Island	-63.8256	-57.3336	moss	terrestrial	1
VEGA/MuL40	Antarctic Peninsula – Vega Island	-63.8268	-57.3284	moss + algae	terrestrial	8
VOS3	France – Vosges Mountains	48.262241	7.105629	moss	terrestrial	3
YEL16/01	Canada – Yellowknife	62.488	-114.396	moss	terrestrial	5
YEL16/02	Canada – Yellowknife	62.488	-114.396	soil + moss	terrestrial	6
ZAC15/01	Greenland – Zackenberg	74.48468	-20.51043	moss	terrestrial	8
ZAC15/101	Greenland – Zackenberg	74.48468	-20.51043	moss	terrestrial	5
ZAC15/104	Greenland – Zackenberg	74.49955	-20.47327	moss	terrestrial	11
