# Supplementary material for: Global radiation in a rare biosphere soil diatom
Source: Nat Commun. 2020 May 13;11:2382. doi: 10.1038/s41467-020-16181-0 (PMC7221085; doi:10.1038/s41467-020-16181-0)
Supplement: Supplementary file 6 — Supplementary Data 2 [file 41467_2020_16181_MOESM6_ESM.xlsx]

## Sheet: Supplementary Data 2
Supplementary Data 2 | Overview of all strains of the P. borealis species complex examined in this study.
Strains indicated in bold represent reference strains used in the phylogenetic analysis.
The 28S- and cox1-lineages to which each strain belongs are indicated by the reference strain for each lineage.
BOLD and GenBank accession numbers are given for each record.
If a strain/sequence was not obtained in this study, the reference towards the original study is indicated.
N.A. = not obtained/not included.
Strain	ID	Sample	28S-lineage ID	cox1-lineage ID	BOLD-ID	28S	18S	cox1	psbA	psbC	rbcL	Reference		References
(Ban1)a	2556	Ban1	SP14_T032_16a	SP15_POINT2_05	PBOR001-11	MH707887	N.A.	MN974812	N.A.	N.A.	N.A.	1; this study		1. Souffreau, C. et al. Molecular evidence for distinct Antarctic lineages in the cosmopolitan terrestrial diatoms Pinnularia borealis and Hantzschia amphioxys. Protist 164, 101–115 (2013).
(Ban1)g	2561	Ban1	SP14_T032_16a	(Ban1)g	PBOR002-11	MH707932	MN940557	MN975199	N.A.	N.A.	MH707989	1; this study		2. Souffreau, C. et al. A time-calibrated multi-gene phylogeny of the diatom genus Pinnularia. Mol. Phylogenet. Evol. 61, 866–879 (2011).
(Ban2)a	2563	Ban2	LU15_09_07	(Ban2)a	PBOR003-11	MH707886	MN940482	MN974805	N.A.	N.A.	MH707942	1; this study		3. Pinseel, E. et al. Extensive cryptic diversity in the terrestrial diatom Pinnularia borealis (Bacillariophyceae). Protist 170, 121–140 (2019).
(Ban2)c	2565	Ban2	LU15_09_07	(Ban2)a	PBOR004-11	MH707893	N.A.	MN974849	N.A.	N.A.	N.A.	1; this study		4. Pinseel, E. et al. Pinnularia catenaborealis sp. nov. (Bacillariophyceae), a unique chain-forming diatom species from James Ross Island and Vega Island (Maritime Antarctica). Phycologia 56, (2017).
(E7)a	2625	E7	JRI15_10_06	JRI15_10_06	PBOR007-11	MH707908	N.A.	MN974955	N.A.	N.A.	MH707964	2; this study
(E7)b	2625	E7	JRI15_10_06	JRI15_10_06	PBOR008-11	MH707934	N.A.	MN975247	N.A.	N.A.	N.A.	1; this study
(E7)c	2627	E7	JRI15_10_06	JRI15_10_06	PBOR009-11	MH707885	N.A.	N.A.	N.A.	N.A.	N.A.	1; this study
(Mo1)c	2693	Mo1	(Mo1)f	(Mo1)f	PBOR010-11	MH707930	N.A.	MN975166	N.A.	N.A.	N.A.	1; this study
(Mo1)f	2687	Mo1	(Mo1)f	(Mo1)f	PBOR011-11	MH707927	MN940545	MN975143	MN943262	MN941887	MH707984	1; this study
(Mo1)j	2695	Mo1	(Mo1)f	(Mo1)f	PBOR012-11	MH707901	N.A.	N.A.	N.A.	N.A.	N.A.	1
(Mo1)k	2696	Mo1	(Mo1)f	(Mo1)f	PBOR013-11	MH707895	N.A.	N.A.	N.A.	N.A.	N.A.	1
(Sterre1)b	2732	Sterre1	LU15_09_07	LU15_09_07	PBOR014-11	MH707929	N.A.	MN975159	N.A.	N.A.	N.A.	1; this study
(Sterre1)d	2691	Sterre1	LU15_09_07	LU15_09_07	PBOR015-11	MH707931	N.A.	MN975181	N.A.	N.A.	N.A.	1; this study
(Sterre1)g	2699	Sterre1	LU15_09_07	LU15_09_07	PBOR016-11	N.A.	N.A.	MN975113	N.A.	N.A.	N.A.	This study
(Sterre1)i	2701	Sterre1	LU15_09_07	LU15_09_07	PBOR017-11	MH707914	N.A.	MN975023	N.A.	N.A.	N.A.	1; this study
(Sterre1)k	2550	Sterre1	LU15_09_07	LU15_09_07	PBOR018-11	MH707882	N.A.	N.A.	N.A.	N.A.	N.A.	1
(Sterre6)a	2545	Sterre6	LU15_09_07	LU15_09_07	PBOR019-11	MH707916	N.A.	MN975058	N.A.	N.A.	N.A.	1; this study
(Sterre6)c	2547	Sterre6	JRI15_10_06	(Sterre6)c	PBOR020-11	MH707889	MN940487	MN974828	N.A.	N.A.	MH707945	1; this study
(Sterre8)a	2555	Sterre8	ST15_04_11	ST15_04_11	PBOR021-11	MH707891	N.A.	N.A.	N.A.	N.A.	N.A.	1
(Sterre8)d	2552	Sterre8	ST15_04_11	ST15_04_11	PBOR022-11	MH707922	N.A.	MN975099	N.A.	N.A.	N.A.	1; this study
(Tor12)d	2638	Tor12	(Tor12)d	(Tor12)d	PBOR023-11	MH707920	JN418570	MN975092	MN943253	MN941883	MH707976	2; this study
(Tor12)e	2503	Tor12	(Tor12)d	(Tor12)d	PBOR024-11	MH707884	N.A.	MN974782	N.A.	N.A.	N.A.	1; this study
(Tor12)f	2504	Tor12	(Tor12)d	(Tor12)d	PBOR025-11	MH707899	N.A.	MN974898	N.A.	N.A.	N.A.	1; this study
(Tor12)g	2641	Tor12	(Tor12)d	(Tor12)d	PBOR026-11	MH707888	N.A.	MN974823	N.A.	N.A.	N.A.	1; this study
(Tor12)h	2642	Tor12	(Tor12)d	(Tor12)d	PBOR027-11	MH707936	N.A.	N.A.	N.A.	N.A.	N.A.	1
(Tor12)i	2643	Tor12	(Tor12)d	(Tor12)d	PBOR028-11	MH707919	N.A.	N.A.	N.A.	N.A.	N.A.	1
(Tor3)a	2646	Tor3	ROTMOOS2_07	(Tor3)a	PBOR029-11	MH707912	JN418575	MN975004	JN418710	MN941872	MH707968	2; this study
AL16_14_06	3658	AL16/14	AL16_14_06	AL16_14_06	PIBOR001-19	MN941028	MN940517	MN975031	N.A.	N.A.	MN941386	This study
AL16_14_17	3659	AL16/14	AL16_14_06	AL16_14_06	PIBOR002-19	MN940900	N.A.	N.A.	N.A.	N.A.	N.A.	This study
AL16_14_18	3698	AL16/14	JRI15_10_06	JRI15_10_06	PIBOR003-19	MN941130	N.A.	MN975108	N.A.	N.A.	N.A.	This study
AL16_14_20	3660	AL16/14	JRI15_10_06	JRI15_10_06	PIBOR004-19	MN941023	N.A.	MN975026	N.A.	N.A.	N.A.	This study
AL16_14_25	3661	AL16/14	AL16_14_06	AL16_14_06	PIBOR005-19	MN940776	N.A.	MN974833	N.A.	N.A.	N.A.	This study
AL16_14_32	3662	AL16/14	JRI15_10_06	JRI15_10_06	PIBOR006-19	MN941213	N.A.	MN975184	N.A.	N.A.	N.A.	This study
Alka1	2681	Alka	SP14_T032_16a	SP14_T003_07	PBOR030-11	MH707890	N.A.	MN974838	N.A.	N.A.	N.A.	2; this study
Alka2	2682	Alka	SP14_T032_16a	SP14_T003_07	PBOR031-11	MH707909	N.A.	MN974972	N.A.	N.A.	N.A.	1; this study
Alka3	2683	Alka	SP14_T032_16a	SP14_T003_07	PBOR032-11	MH707917	N.A.	N.A.	N.A.	N.A.	N.A.	1; this study
Alka4	2662	Alka	SP14_T032_16a	SP14_T003_07	PBOR033-11	MH707894	N.A.	MN974856	N.A.	N.A.	N.A.	1; this study
AMS16_M009_08	3750	AMS16/M009	SSI15_M06_03	SSI15_M06_03	PIBOR007-19	MN941222	N.A.	MN975191	N.A.	N.A.	N.A.	This study
AMS16_M009_11	3751	AMS16/M009	SSI15_M06_03	SSI15_M06_03	PIBOR008-19	MN941090	N.A.	MN975073	N.A.	N.A.	N.A.	This study
AMS16_M009_17	3753	AMS16/M009	SSI15_M06_03	SSI15_M06_03	PIBOR009-19	MN940884	N.A.	N.A.	N.A.	N.A.	N.A.	This study
AMS16_M009_21	3754	AMS16/M009	SSI15_M06_03	SSI15_M06_03	PIBOR010-19	MN940738	N.A.	N.A.	N.A.	N.A.	N.A.	This study
AMS16_M009_25	3755	AMS16/M009	SSI15_M06_03	SSI15_M06_03	PIBOR011-19	MN986897	N.A.	MN975172	N.A.	N.A.	N.A.	This study
AMS16_M023_04	3902	AMS16/M023	SSI15_M06_03	TDP13A_11	PIBOR012-19	MN941313	N.A.	MN975253	N.A.	N.A.	N.A.	This study
AMS16_M023_14	3903	AMS16/M023	SSI15_M06_03	TDP13A_11	PIBOR013-19	MN941050	N.A.	MN975044	N.A.	N.A.	N.A.	This study
AMS16_M023_24	3904	AMS16/M023	SSI15_M06_03	TDP13A_11	PIBOR014-19	MN940775	N.A.	N.A.	N.A.	N.A.	N.A.	This study
AMS16_M023_26	3905	AMS16/M023	SSI15_M06_03	TDP13A_11	PIBOR015-19	MN940971	N.A.	MN974987	N.A.	N.A.	N.A.	This study
AMS16_M023_30	4076	AMS16/M023	SSI15_M06_03	TDP13A_11	PIBOR016-19	MN941043	N.A.	MN975043	N.A.	N.A.	N.A.	This study
AMS16_M024_22	3973	AMS16/M024	AMS16_S108_22	AMS16_S108_22	PIBOR017-19	MN940840	N.A.	N.A.	N.A.	N.A.	N.A.	This study
AMS16_M024_27	3952	AMS16/M024	AMS16_S108_22	AMS16_S108_22	PIBOR018-19	MN941110	N.A.	MN975087	N.A.	N.A.	N.A.	This study
AMS16_S023_10	4015	AMS16/S023	AMS16_S108_22	KEG17_02c_02	PIBOR019-19	MN940633	N.A.	MN974715	N.A.	N.A.	N.A.	This study
AMS16_S023_22	3974	AMS16/S023	AMS16_S108_22	KEG17_02c_02	PIBOR020-19	MN941075	N.A.	MN975064	N.A.	N.A.	N.A.	This study
AMS16_S023_23	4019	AMS16/S023	AMS16_S108_22	KEG17_02c_02	PIBOR021-19	MN941258	N.A.	MN975211	N.A.	N.A.	N.A.	This study
AMS16_S023_27	4020	AMS16/S023	AMS16_S108_22	KEG17_02c_02	PIBOR022-19	MN941226	N.A.	N.A.	N.A.	N.A.	N.A.	This study
AMS16_S029_05	4021	AMS16/S029	AMS16_S108_22	AMS16_S108_22	PIBOR023-19	MN941318	N.A.	MN975257	N.A.	N.A.	N.A.	This study
AMS16_S029_10	4022	AMS16/S029	AMS16_S108_22	AMS16_S108_22	PIBOR024-19	MN941197	N.A.	MN975170	N.A.	N.A.	N.A.	This study
AMS16_S030e_01	3975	AMS16/S030	AMS16_S108_22	AMS16_S108_22	PIBOR025-19	MN941209	N.A.	MN974885	N.A.	N.A.	N.A.	This study
AMS16_S030e_03	3976	AMS16/S030	AMS16_S108_22	AMS16_S108_22	PIBOR026-19	MN940850	N.A.	N.A.	N.A.	N.A.	N.A.	This study
AMS16_S050a_02	3977	AMS16/S050	AMS16_S110_30	AMS16_S110_30	PIBOR027-19	MN940903	N.A.	MN974926	N.A.	N.A.	N.A.	This study
AMS16_S050a_04	3978	AMS16/S050	AMS16_S110_30	AMS16_S110_30	PIBOR028-19	MN940617	N.A.	MN974703	N.A.	N.A.	N.A.	This study
AMS16_S050b_01	3979	AMS16/S050	AMS16_S110_30	AMS16_S110_30	PIBOR029-19	MN940829	N.A.	MN974870	N.A.	N.A.	N.A.	This study
AMS16_S050b_03	3980	AMS16/S050	AMS16_S110_30	AMS16_S110_30	PIBOR030-19	MN940817	N.A.	N.A.	N.A.	N.A.	N.A.	This study
AMS16_S050b_04	3981	AMS16/S050	AMS16_S110_30	AMS16_S110_30	PIBOR031-19	MN940983	N.A.	MN974995	N.A.	N.A.	N.A.	This study
AMS16_S050c_04	3982	AMS16/S050	AMS16_S110_30	AMS16_S110_30	PIBOR032-19	MN940772	N.A.	MN974830	N.A.	N.A.	N.A.	This study
AMS16_S050c_05	3983	AMS16/S050	AMS16_S110_30	AMS16_S110_30	PIBOR033-19	MN941297	N.A.	N.A.	N.A.	N.A.	N.A.	This study
AMS16_S050c_06	3984	AMS16/S050	AMS16_S110_30	AMS16_S110_30	PIBOR034-19	MN941207	N.A.	MN975179	N.A.	N.A.	N.A.	This study
AMS16_S085b_08	3906	AMS16/S085	AMS16_S108_22	AMS16_S108_22	PIBOR035-19	MN940954	N.A.	MN974967	N.A.	N.A.	N.A.	This study
AMS16_S085b_21	4063	AMS16/S085	AMS16_S108_22	AMS16_S108_22	PIBOR036-19	MN941179	N.A.	MN975149	N.A.	N.A.	N.A.	This study
AMS16_S085b_25	3907	AMS16/S085	AMS16_S108_22	AMS16_S108_22	PIBOR037-19	MN941093	N.A.	N.A.	N.A.	N.A.	N.A.	This study
AMS16_S085b_27	3908	AMS16/S085	AMS16_S108_22	AMS16_S108_22	PIBOR038-19	MN941140	N.A.	MN975117	N.A.	N.A.	N.A.	This study
AMS16_S100_01	3985	AMS16/S100	SSI15_M06_03	TDP13A_11	PIBOR039-19	MN941293	N.A.	MN975237	N.A.	N.A.	N.A.	This study
AMS16_S100_04	3931	AMS16/S100	SSI15_M06_03	TDP13A_11	PIBOR040-19	N.A.	N.A.	MN974781	N.A.	N.A.	N.A.	This study
AMS16_S100_05	4112	AMS16/S100	SSI15_M06_03	TDP13A_11	PIBOR041-19	MN940644	N.A.	MN974724	N.A.	N.A.	N.A.	This study
AMS16_S100_11	3986	AMS16/S100	SSI15_M06_03	TDP13A_11	PIBOR042-19	MN940958	N.A.	MN974973	N.A.	N.A.	N.A.	This study
AMS16_S108_20	3762	AMS16/S108	AMS16_S108_22	AMS16_S108_22	PIBOR043-19	MN940955	N.A.	MN974968	N.A.	N.A.	N.A.	This study
AMS16_S108_21	3763	AMS16/S108	AMS16_S108_22	AMS16_S108_22	PIBOR044-19	MN940723	N.A.	N.A.	N.A.	N.A.	N.A.	This study
AMS16_S108_22	3764	AMS16/S108	AMS16_S108_22	AMS16_S108_22	PIBOR045-19	MN941057	MN940527	MN975052	N.A.	N.A.	MN941395	This study
AMS16_S110_03	3765	AMS16/S110	AMS16_S110_30	AMS16_S110_30	PIBOR046-19	MN940861	N.A.	MN974895	N.A.	N.A.	N.A.	This study
AMS16_S110_09	3767	AMS16/S110	AMS16_S110_30	AMS16_S110_30	PIBOR047-19	MN940889	N.A.	N.A.	N.A.	N.A.	N.A.	This study
AMS16_S110_16	3770	AMS16/S110	AMS16_S110_30	AMS16_S110_30	PIBOR048-19	MN940616	N.A.	N.A.	N.A.	N.A.	N.A.	This study
AMS16_S110_30	3773	AMS16/S110	AMS16_S110_30	AMS16_S110_30	PIBOR049-19	MN941042	MN940522	MN975042	N.A.	N.A.	MN941391	This study
AZ_SM_01_03	3646	AZ-SM-01	AZ_SM_01_07	AZ_SM_01_07	PIBOR050-19	MN940623	N.A.	MN974707	N.A.	N.A.	N.A.	This study
AZ_SM_01_07	3578	AZ-SM-01	AZ_SM_01_07	AZ_SM_01_07	PIBOR051-19	MN940672	MN940467	MN974744	N.A.	N.A.	MN941338	This study
AZ_SM_01_10	3579	AZ-SM-01	AZ_SM_01_07	AZ_SM_01_07	PIBOR052-19	MN941041	N.A.	N.A.	N.A.	N.A.	N.A.	This study
AZ_SM_02_10	3580	AZ-SM-02	AZ_SM_01_07	AZ_SM_01_07	PIBOR053-19	MN941051	N.A.	MN975045	N.A.	N.A.	N.A.	This study
AZ_SM_02_14	3581	AZ-SM-02	AZ_SM_01_07	AZ_SM_01_07	PIBOR054-19	MN941204	N.A.	MN975175	N.A.	N.A.	N.A.	This study
AZ_SM_04_08	3582	AZ-SM-04	AZ_SM_01_07	AZ_SM_01_07	PIBOR055-19	MN941103	N.A.	MN975083	N.A.	N.A.	N.A.	This study
AZ_SM_04_14	3585	AZ-SM-04	AZ_SM_01_07	AZ_SM_01_07	PIBOR056-19	MN940899	N.A.	N.A.	N.A.	N.A.	N.A.	This study
AZ_SM_04_21	3588	AZ-SM-04	AZ_SM_01_07	AZ_SM_01_07	PIBOR057-19	MN941083	N.A.	MN975068	N.A.	N.A.	N.A.	This study
AZ_SM_06_08	3589	AZ-SM-06	AZ_SM_01_07	AZ_SM_01_07	PIBOR058-19	MN941316	N.A.	MN975255	N.A.	N.A.	N.A.	This study
AZ_SM_07_03	3590	AZ-SM-07	AZ_SM_07_09	AZ_SM_07_09	PIBOR059-19	MN940853	N.A.	MN974887	N.A.	N.A.	N.A.	This study
AZ_SM_07_09	3592	AZ-SM-07	AZ_SM_07_09	AZ_SM_07_09	PIBOR060-19	MN941238	MN940558	MN975201	N.A.	N.A.	MN941424	This study
AZ_SM_07_15	3594	AZ-SM-07	AZ_SM_07_09	AZ_SM_07_09	PIBOR061-19	MN940928	N.A.	N.A.	N.A.	N.A.	N.A.	This study
AZ_SM_08_01	3699	AZ-SM-08	ROTMOOS2_12	AZ_SM_08_18	PIBOR062-19	MN940946	N.A.	MN974961	N.A.	N.A.	N.A.	This study
AZ_SM_08_02	3700	AZ-SM-08	ROTMOOS2_12	AZ_SM_08_18	PIBOR063-19	MN941175	N.A.	N.A.	N.A.	N.A.	N.A.	This study
AZ_SM_08_08	3701	AZ-SM-08	ROTMOOS2_12	AZ_SM_08_18	PIBOR064-19	MN940859	N.A.	N.A.	N.A.	N.A.	N.A.	This study
AZ_SM_08_09	3702	AZ-SM-08	ROTMOOS2_12	AZ_SM_08_18	PIBOR065-19	MN941154	N.A.	N.A.	N.A.	N.A.	N.A.	This study
AZ_SM_08_18	3663	AZ-SM-08	ROTMOOS2_12	AZ_SM_08_18	PIBOR066-19	MN940680	MN940468	MN974752	N.A.	N.A.	MN941339	This study
AZ_SM_11_01	3596	AZ-SM-11	AZ_SM_11_09	AZ_SM_11_09	PIBOR067-19	MN941188	N.A.	MN975161	N.A.	N.A.	N.A.	This study
AZ_SM_11_09	3600	AZ-SM-11	AZ_SM_11_09	AZ_SM_11_09	PIBOR068-19	MN941117	MN940536	MN975093	N.A.	N.A.	MN941404	This study
AZ_SM_11_15	3603	AZ-SM-11	AZ_SM_11_09	AZ_SM_11_09	PIBOR069-19	MN941298	N.A.	MN975239	N.A.	N.A.	N.A.	This study
AZ_SM_15_05	3738	AZ-SM-15	AZ_SM_15_11	AZ_SM_15_11	PIBOR070-19	MN940754	N.A.	MN974807	N.A.	N.A.	N.A.	This study
AZ_SM_15_11	3703	AZ-SM-15	AZ_SM_15_11	AZ_SM_15_11	PIBOR071-19	MN940915	MN940504	MN974939	N.A.	N.A.	MN941373	This study
AZ_SM_16_03	3664	AZ-SM-16	ROTMOOS2_12	AZ_SM_08_18	PIBOR072-19	MN940777	N.A.	MN974835	N.A.	N.A.	N.A.	This study
AZ_SM_16_14	3704	AZ-SM-16	ROTMOOS2_12	AZ_SM_08_18	PIBOR073-19	MN940582	N.A.	MN974675	N.A.	N.A.	N.A.	This study
AZ_SM_17_17	3605	AZ-SM-17	AZ_SM_01_07	AZ_SM_01_07	PIBOR074-19	MN941250	N.A.	MN975208	N.A.	N.A.	N.A.	This study
AZ_SM_17_21	3606	AZ-SM-17	AZ_SM_01_07	AZ_SM_01_07	PIBOR075-19	MN940812	N.A.	N.A.	N.A.	N.A.	N.A.	This study
AZ_SM_17_27	3705	AZ-SM-17	AZ_SM_01_07	AZ_SM_01_07	PIBOR076-19	MN940708	N.A.	N.A.	N.A.	N.A.	N.A.	This study
AZ_SM_17_29	3607	AZ-SM-17	AZ_SM_01_07	AZ_SM_01_07	PIBOR077-19	MN941308	N.A.	MN975248	N.A.	N.A.	N.A.	This study
AZ_SM_18_06	3608	AZ-SM-18	AZ_SM_01_07	AZ_SM_01_07	PIBOR078-19	MN940668	N.A.	MN974741	N.A.	N.A.	N.A.	This study
AZ_SM_18_09	3609	AZ-SM-18	AZ_SM_01_07	AZ_SM_01_07	PIBOR079-19	MN940669	N.A.	N.A.	N.A.	N.A.	N.A.	This study
AZ_SM_18_16	3610	AZ-SM-18	AZ_SM_01_07	AZ_SM_01_07	PIBOR080-19	MN941007	N.A.	MN975014	N.A.	N.A.	N.A.	This study
BE14_E03_02	2366	BE14/E03	BE14_E03_03	BE14_E03_03	PBOR090-16	MH407487	N.A.	MN974853	N.A.	N.A.	N.A.	3; this study
BE14_E03_03	2210	BE14/E03	BE14_E03_03	BE14_E03_03	PBOR091-16	MH407483	MN940483	MN974813	MN943243	MN941862	MH407531	3; this study
BE14_E03_05	2367	BE14/E03	BE14_E03_03	BE14_E03_03	PBOR092-16	MH407515	N.A.	MN975160	N.A.	N.A.	N.A.	3; this study
BO17_20_15	3953	BO17/20	SSI15_M26_05	SSI15_M26_05	PIBOR081-19	MN940726	N.A.	MN974784	N.A.	N.A.	N.A.	This study
BO17_20_17	3954	BO17/20	SSI15_M26_05	SSI15_M26_05	PIBOR082-19	MN941033	N.A.	MN975034	N.A.	N.A.	N.A.	This study
BO17_20_27	3989	BO17/20	SSI15_M26_05	SSI15_M26_05	PIBOR083-19	MN940832	N.A.	MN974873	N.A.	N.A.	N.A.	This study
BO17_20_32	4078	BO17/20	SSI15_M26_05	SSI15_M26_05	PIBOR084-19	MN941045	N.A.	N.A.	N.A.	N.A.	N.A.	This study
BO17_20_33	3990	BO17/20	SSI15_M26_05	SSI15_M26_05	PIBOR085-19	MN941157	N.A.	MN975131	N.A.	N.A.	N.A.	This study
BO17_24_10	4024	BO17/24	KGI16_29_15	KGI16_29_15	PIBOR086-19	MN940699	N.A.	MN974765	N.A.	N.A.	N.A.	This study
BO17_24_12	4025	BO17/24	KGI16_29_15	KGI16_29_15	PIBOR087-19	MN940891	N.A.	MN974916	N.A.	N.A.	N.A.	This study
BO17_24_18	3933	BO17/24	SSI15_M26_05	SSI15_M26_05	PIBOR088-19	MN940963	N.A.	MN974977	N.A.	N.A.	N.A.	This study
BO17_50_03	3934	BO17/50	SSI15_M06_03	SSI15_M06_03	PIBOR089-19	MN940688	N.A.	MN974756	N.A.	N.A.	N.A.	This study
BO17_50_10	3955	BO17/50	SSI15_M06_03	SSI15_M06_03	PIBOR090-19	MN940925	N.A.	N.A.	N.A.	N.A.	N.A.	This study
BO17_50_11	3935	BO17/50	JRI15_10_06	JRI15_10_06	PIBOR091-19	MN940709	N.A.	N.A.	N.A.	N.A.	N.A.	This study
BO17_50_14	3936	BO17/50	JRI15_10_06	JRI15_10_06	PIBOR092-19	MN940960	N.A.	MN974975	N.A.	N.A.	N.A.	This study
BO17_50_26	3937	BO17/50	JRI15_10_06	JRI15_10_06	PIBOR093-19	MN941139	N.A.	MN975116	N.A.	N.A.	N.A.	This study
BO17_50_30	3956	BO17/50	SSI15_M06_03	SSI15_M06_03	PIBOR094-19	MN940986	N.A.	N.A.	N.A.	N.A.	N.A.	This study
BO17_siteA_03	4028	BO17/siteA	SSI15_M06_03	SSI15_M06_03	PIBOR095-19	MN940618	N.A.	MN974704	N.A.	N.A.	N.A.	This study
BO17_siteA_11	3991	BO17/siteA	JRI15_10_06	JRI15_10_06	PIBOR096-19	MN940966	N.A.	MN974982	N.A.	N.A.	N.A.	This study
BO17_siteA_12	3992	BO17/siteA	JRI15_10_06	JRI15_10_06	PIBOR097-19	MN940951	N.A.	MN974965	N.A.	N.A.	N.A.	This study
BO17_siteA_15	4029	BO17/siteA	SSI15_M06_03	SSI15_M06_03	PIBOR098-19	MN940635	N.A.	MN974717	N.A.	N.A.	N.A.	This study
CR15_02_01	3665	CR15/02	AMS16_S108_22	CR15_02_01	PIBOR099-19	MN940589	MN940450	MN974679	N.A.	N.A.	MN941322	This study
CR15_02_02	3706	CR15/02	AMS16_S108_22	CR15_02_01	PIBOR100-19	MN940741	N.A.	N.A.	N.A.	N.A.	N.A.	This study
CR15_02_05	3707	CR15/02	AMS16_S108_22	CR15_02_01	PIBOR101-19	MN941218	N.A.	N.A.	N.A.	N.A.	N.A.	This study
CR15_02_07	3666	CR15/02	AMS16_S108_22	CR15_02_01	PIBOR102-19	MN941062	N.A.	MN975056	N.A.	N.A.	N.A.	This study
CR15_02_10	3709	CR15/02	AMS16_S108_22	CR15_02_01	PIBOR103-19	MN940839	N.A.	MN974878	N.A.	N.A.	N.A.	This study
CR16_27_11	3996	CR16/27	SSI15_M06_03	SSI15_M06_03	PIBOR104-19	MN941211	N.A.	N.A.	N.A.	N.A.	N.A.	This study
CR16_27_16	3957	CR16/27	SSI15_M06_03	SSI15_M06_03	PIBOR105-19	MN941291	N.A.	MN975235	N.A.	N.A.	N.A.	This study
CR16_27_18	3999	CR16/27	SSI15_M06_03	SSI15_M06_03	PIBOR106-19	MN941301	N.A.	N.A.	N.A.	N.A.	N.A.	This study
CR16_27_21	4001	CR16/27	SSI15_M06_03	SSI15_M06_03	PIBOR107-19	MN940931	N.A.	MN974948	N.A.	N.A.	N.A.	This study
CR16_28_08	4002	CR16/28	SSI15_M06_03	SSI15_M06_03	PIBOR108-19	MN940621	N.A.	MN974705	N.A.	N.A.	N.A.	This study
CR16_28_11	4003	CR16/28	SSI15_M06_03	SSI15_M06_03	PIBOR109-19	MN940628	N.A.	MN974711	N.A.	N.A.	N.A.	This study
CR16_28_18	4004	CR16/28	JRI15_10_06	JRI15_10_06	PIBOR110-19	MN941319	N.A.	N.A.	N.A.	N.A.	N.A.	This study
DE15_05_06	2852	DE15/05	JRI15_10_06	JRI15_10_06	PBOR102-16	MH407503	N.A.	MN974990	N.A.	N.A.	MH407551	3; this study
DE15_05_09	2853	DE15/05	NO_10_Rb_06	DE15_05_09	PIBOR111-19	MN940627	MN940459	MN974710	N.A.	N.A.	MN941330	This study
DE15_05_10	2854	DE15/05	TR01_06_01	TSJ15_02_05	PIBOR112-19	MN941241	N.A.	MN975204	N.A.	N.A.	N.A.	This study
DE15_05_12	2855	DE15/05	JRI15_10_06	JRI15_10_06	PIBOR113-19	MN940896	N.A.	N.A.	N.A.	N.A.	N.A.	This study
DE15_05_14	3344	DE15/05	NO_10_Rb_06	NO_10_Rb_06	PIBOR114-19	MN941232	N.A.	MN975197	N.A.	N.A.	N.A.	This study
DE15_17_06	3108	DE15/17	DE15_17_06	DE15_17_06	PIBOR115-19	MN941212	MN940554	MN975183	MN943266	MN941892	MN941421	This study
DE15_17_12	3109	DE15/17	DE15_17_06	DE15_17_06	PIBOR116-19	MN940883	N.A.	MN974914	N.A.	N.A.	N.A.	This study
DE15_17_13	3347	DE15/17	DE15_17_06	DE15_17_06	PIBOR117-19	MN940619	N.A.	N.A.	N.A.	N.A.	N.A.	This study
DE15_20_02	2856	DE15/20	BE14_E03_03	BE14_E03_03	PBOR095-16	MH407502	N.A.	MN974980	N.A.	N.A.	N.A.	3; this study
DE15_20_03	2857	DE15/20	BE14_E03_03	BE14_E03_03	PBOR096-16	MH407475	N.A.	N.A.	N.A.	N.A.	N.A.	3; this study
DE15_20_04	2858	DE15/20	BE14_E03_03	BE14_E03_03	PBOR097-16	MH407497	N.A.	MN974960	N.A.	N.A.	N.A.	3; this study
DE15_20_05	2859	DE15/20	BE14_E03_03	BE14_E03_03	PBOR098-16	MH407490	N.A.	MN974875	N.A.	N.A.	N.A.	3; this study
DE15_20_07	2860	DE15/20	BE14_E03_03	BE14_E03_03	PBOR099-16	MH407484	N.A.	MN974819	N.A.	N.A.	N.A.	3; this study
DEC15_M11_01	2733	DEC15/M11	JRI15_10_06	JRI15_10_06	PIBOR118-19	MN941153	N.A.	MN975129	N.A.	N.A.	N.A.	This study
DEC15_M12_02	2736	DEC15/M12	SSI15_M06_03	SSI15_M06_03	PIBOR119-19	MN940600	N.A.	MN974690	N.A.	N.A.	N.A.	This study
DEC15_M14_01	2745	DEC15/M14	SSI15_M06_03	SSI15_M06_03	PBOR105-16	MH407495	N.A.	MN974930	N.A.	N.A.	N.A.	3; this study
DEC15_M14_04	2443	DEC15/M14	SSI15_M06_03	SSI15_M06_03	PIBOR120-19	MN941292	N.A.	MN975236	N.A.	N.A.	N.A.	This study
DEC15_M16_03	2746	DEC15/M16	SSI15_M06_03	SSI15_M06_03	PIBOR121-19	MN940746	N.A.	MN974798	N.A.	N.A.	N.A.	This study
DEC15_M18_01	2385	DEC15/M18	SSI15_M06_03	SSI15_M06_03	PIBOR122-19	MN940813	N.A.	N.A.	N.A.	N.A.	N.A.	This study
DEC15_M18_03	2414	DEC15/M18	JRI15_10_06	JRI15_10_06	PIBOR123-19	MN940806	N.A.	MN974852	N.A.	N.A.	N.A.	This study
DEC15_M18_03b	2863	DEC15/M18	SSI15_M06_03	SSI15_M06_03	PIBOR124-19	MN940949	N.A.	MN974964	N.A.	N.A.	N.A.	This study
DEC15_M20_05	2747	DEC15/M20	SSI15_M06_03	SSI15_M06_03	PIBOR125-19	MN941176	N.A.	N.A.	N.A.	N.A.	N.A.	This study
DEC15_M22_05	2864	DEC15/M22	SSI15_M06_03	SSI15_M06_03	PIBOR126-19	MN940769	N.A.	MN974826	N.A.	N.A.	N.A.	This study
DEC15_M22_07	2749	DEC15/M22	JRI15_10_06	JRI15_10_06	PIBOR127-19	MN941296	N.A.	N.A.	N.A.	N.A.	N.A.	This study
DEC15_M22_08	2750	DEC15/M22	SSI15_M06_03	SSI15_M06_03	PIBOR128-19	MN940592	N.A.	MN974682	N.A.	N.A.	N.A.	This study
DEC15_M25_01	2387	DEC15/M25	SSI15_M06_03	SSI15_M06_03	PIBOR129-19	MN940835	N.A.	MN974874	N.A.	N.A.	N.A.	This study
DEC15_M25_02	2751	DEC15/M25	SSI15_M06_03	SSI15_M06_03	PIBOR130-19	MN940979	N.A.	N.A.	N.A.	N.A.	N.A.	This study
DEC15_M25_03	2752	DEC15/M25	JRI15_10_06	JRI15_10_06	PIBOR131-19	MN941150	N.A.	N.A.	N.A.	N.A.	N.A.	This study
DEC15_M25_06	2415	DEC15/M25	JRI15_10_06	JRI15_10_06	PBOR114-16	MH407516	N.A.	MN975177	N.A.	N.A.	MH407564	3; this study
DEC15_M28B_01	2753	DEC15/M28B	SSI15_M06_03	SSI15_M06_03	PBOR115-16	MH407492	N.A.	MN974896	N.A.	N.A.	N.A.	3; this study
DEC15_M28B_02	2416	DEC15/M28B	SSI15_M06_03	SSI15_M06_03	PIBOR132-19	MN941047	N.A.	N.A.	N.A.	N.A.	N.A.	This study
DEC15_M28B_07	2388	DEC15/M28B	SSI15_M06_03	SSI15_M06_03	PIBOR133-19	MN940906	N.A.	N.A.	N.A.	N.A.	N.A.	This study
DEC15_M28B_19	2757	DEC15/M28B	SSI15_M06_03	SSI15_M06_03	PIBOR134-19	MN941159	N.A.	MN975133	N.A.	N.A.	N.A.	This study
DEC15_M30_01	2761	DEC15/M30	SSI15_M06_03	SSI15_M06_03	PIBOR135-19	MN940905	N.A.	MN974928	N.A.	N.A.	N.A.	This study
DEC15_M31_01	2417	DEC15/M31	SSI15_M06_03	SSI15_M06_03	PBOR119-16	MH407512	N.A.	MN975120	N.A.	N.A.	N.A.	3; this study
DEC15_M31_02	2389	DEC15/M31	SSI15_M06_03	SSI15_M06_03	PIBOR136-19	MN941158	N.A.	MN975132	N.A.	N.A.	N.A.	This study
DEC15_M31_04	2418	DEC15/M31	SSI15_M06_03	SSI15_M06_03	PIBOR137-19	MN940945	N.A.	N.A.	N.A.	N.A.	N.A.	This study
DEC15_M34_09	2420	DEC15/M34	DEC15_TZAPA_45	DEC15_TZAPA_45	PIBOR138-19	MN940634	N.A.	MN974716	N.A.	N.A.	N.A.	This study
DEC15_M35_01	2766	DEC15/M35	DEC15_M35_01	DEC15_M35_01	PIBOR139-19	MN940969	MN940509	MN974984	MN943251	N.A.	MN941378	This study
DEC15_M35_02	2767	DEC15/M35	SSI15_M06_03	SSI15_M06_03	PIBOR140-19	MN940774	N.A.	MN974832	N.A.	N.A.	N.A.	This study
DEC15_M35_12	2421	DEC15/M35	JRI15_10_06	JRI15_10_06	PIBOR141-19	MN941145	N.A.	MN975121	N.A.	N.A.	N.A.	This study
DEC15_M35_23	2391	DEC15/M35	JRI15_10_06	JRI15_10_06	PIBOR142-19	MN941196	N.A.	MN975169	N.A.	N.A.	N.A.	This study
DEC15_S05_04	2392	DEC15/S05	SSI15_M06_03	SSI15_M06_03	PBOR130-16	MH407482	N.A.	MN974811	N.A.	N.A.	N.A.	3; this study
DEC15_S11_03	2422	DEC15/S11	SSI15_M26_05	SSI15_M26_05	PIBOR142-19	MN940615	N.A.	N.A.	N.A.	N.A.	N.A.	This study
DEC15_S11_04	2444	DEC15/S11	DEC15_TZAPA_45	DEC15_TZAPA_45	PIBOR144-19	N.A.	N.A.	MN975109	N.A.	N.A.	N.A.	This study
DEC15_S14_02	2770	DEC15/S14	JRI15_10_06	JRI15_10_06	PBOR125-16	MH407472	N.A.	MN974695	N.A.	N.A.	N.A.	3; this study
DEC15_S14_07	2445	DEC15/S14	JRI15_10_06	JRI15_10_06	PIBOR145-19	MN941234	N.A.	MN975198	N.A.	N.A.	N.A.	This study
DEC15_S14_10	2775	DEC15/S14	JRI15_10_06	JRI15_10_06	PIBOR146-19	MN941315	N.A.	N.A.	N.A.	N.A.	N.A.	This study
DEC15_S20_02	2777	DEC15/S20	DEC15_M35_01	DEC15_M35_01	PIBOR148-19	MN941012	N.A.	MN975019	N.A.	N.A.	N.A.	This study
DEC15_TZAPA_04	2369	DEC15/TZAPA	DEC15_TZAPA_45	DEC15_TZAPA_45	PIBOR149-19	MN940786	N.A.	N.A.	N.A.	N.A.	N.A.	This study
DEC15_TZAPA_28	2370	DEC15/TZAPA	DEC15_TZAPA_45	DEC15_TZAPA_45	PIBOR150-19	MN941242	N.A.	N.A.	N.A.	N.A.	N.A.	This study
DEC15_TZAPA_40	2865	DEC15/TZAPA	SSI15_M06_03	SSI15_M06_03	PBOR133-16	MH407488	N.A.	MN974867	N.A.	N.A.	N.A.	3; this study
DEC15_TZAPA_45	2424	DEC15/TZAPA	DEC15_TZAPA_45	DEC15_TZAPA_45	PIBOR151-19	MN940822	MN940491	MN974863	MN943246	MN941865	MN941360	This study
DEC15_TZAPA_46	2866	DEC15/TZAPA	DEC15_M35_01	DEC15_M35_01	PIBOR152-19	MN941118	N.A.	MN975094	N.A.	N.A.	N.A.	This study
DEC15_TZAPA_60	2867	DEC15/TZAPA	DEC15_M35_01	DEC15_M35_01	PIBOR153-19	MN941248	N.A.	N.A.	N.A.	N.A.	N.A.	This study
DEC15_TZAPA_62	2447	DEC15/TZAPA	DEC15_TZAPA_45	DEC15_TZAPA_45	PIBOR154-19	MN941310	N.A.	N.A.	N.A.	N.A.	N.A.	This study
DEC15_W01_13	2786	DEC15/W01	JRI15_10_06	JRI15_10_06	PIBOR155-19	MN941257	N.A.	N.A.	N.A.	N.A.	N.A.	This study
DEC15_W01_15	2448	DEC15/W01	SSI15_M26_05	SSI15_M26_05	PIBOR156-19	MN940860	N.A.	MN974894	N.A.	N.A.	N.A.	This study
DEC15_W01_21	2397	DEC15/W01	JRI15_10_06	JRI15_10_06	PIBOR157-19	N.A.	N.A.	MN975226	N.A.	N.A.	N.A.	This study
DEC15_W01_22	2425	DEC15/W01	JRI15_10_06	JRI15_10_06	PIBOR158-19	MN940666	N.A.	MN974739	N.A.	N.A.	N.A.	This study
DI15_10_05	3307	DI15/10	ZAC15_04_03	ZAC15_04_03	PIBOR159-19	MN941272	N.A.	N.A.	N.A.	N.A.	N.A.	This study
DI15_10_06	3110	DI15/10	JRI15_10_06	JRI15_10_06	PIBOR160-19	MN940807	N.A.	MN974854	N.A.	N.A.	N.A.	This study
DI15_10_14	3111	DI15/10	ZAC15_04_03	ZAC15_04_03	PIBOR161-19	MN940917	N.A.	N.A.	N.A.	N.A.	N.A.	This study
DI15_10_15	3112	DI15/10	ZAC15_04_03	ZAC15_04_03	PIBOR162-19	MN941127	N.A.	MN975105	N.A.	N.A.	N.A.	This study
DI15_10_16	3309	DI15/10	ZAC15_04_03	ZAC15_04_03	PIBOR163-19	MN941200	N.A.	N.A.	N.A.	N.A.	N.A.	This study
DI15_10_22	3311	DI15/10	ZAC15_04_03	ZAC15_04_03	PIBOR164-19	MN940693	N.A.	MN974760	N.A.	N.A.	N.A.	This study
DI15_15_05	3113	DI15/15	DI15_15_05	DI15_15_05	PIBOR165-19	MN941121	MN940537	MN975097	MN943261	N.A.	MN941405	This study
DI15_15_10	3114	DI15/15	JRI15_10_06	JRI15_10_06	PIBOR166-19	MN940914	N.A.	MN974938	N.A.	N.A.	N.A.	This study
DI15_15_11	3115	DI15/15	JRI15_10_06	JRI15_10_06	PIBOR167-19	MN940815	N.A.	MN974860	N.A.	N.A.	N.A.	This study
DI15_15_15	3313	DI15/15	JRI15_10_06	JRI15_10_06	PIBOR168-19	MN940735	N.A.	MN974789	N.A.	N.A.	N.A.	This study
DI15_15_17	3315	DI15/15	DI15_15_05	DI15_15_05	PIBOR169-19	MN941055	N.A.	N.A.	N.A.	N.A.	N.A.	This study
DI15_15b_02	3318	DI15/15	DI15_15_05	DI15_15_05	PIBOR170-19	MN940956	N.A.	MN974970	N.A.	N.A.	N.A.	This study
ED15_E03_03	3116	ED15/E03	JRI15_10_06	JRI15_10_06	PIBOR171-19	MN940830	N.A.	MN974871	N.A.	N.A.	N.A.	This study
ED15_E03_05	3278	ED15/E03	JRI15_10_06	JRI15_10_06	PIBOR172-19	MN941094	N.A.	MN975077	N.A.	N.A.	N.A.	This study
ED15_E03_06	3117	ED15/E03	JRI15_10_06	JRI15_10_06	PIBOR173-19	MN940714	N.A.	MN974776	N.A.	N.A.	MN992091	This study
ED15_E03_11	3280	ED15/E03	JRI15_10_06	JRI15_10_06	PIBOR174-19	MN940702	N.A.	N.A.	N.A.	N.A.	N.A.	This study
ED15_E03_23	3118	ED15/E03	JRI15_10_06	JRI15_10_06	PIBOR175-19	MN941286	N.A.	MN975230	N.A.	N.A.	N.A.	This study
ED15_E18_02	3289	ED15/E18	JRI15_10_06	JRI15_10_06	PIBOR176-19	MN941021	N.A.	MN975024	N.A.	N.A.	N.A.	This study
ED15_E18_05	3291	ED15/E18	ED15_E18_05	ED15_E18_05	PIBOR177-19	MN941262	MN940561	MN975214	N.A.	MN941894	MN941427	This study
ED15_E18_12	3293	ED15/E18	ED15_E18_05	ED15_E18_05	PIBOR178-19	MN940919	N.A.	N.A.	N.A.	N.A.	N.A.	This study
ED15_E18_22	3296	ED15/E18	JRI15_10_06	JRI15_10_06	PIBOR179-19	MN940823	N.A.	N.A.	N.A.	N.A.	N.A.	This study
ED15_E18_23	3297	ED15/E18	JRI15_10_06	JRI15_10_06	PIBOR180-19	MN940927	N.A.	MN974947	N.A.	N.A.	N.A.	This study
ED15_E18b_10	3300	ED15/E18	ED15_E18_05	ED15_E18_05	PIBOR181-19	MN941039	N.A.	MN975040	N.A.	N.A.	N.A.	This study
ED15_E33_03	3301	ED15/E33	ED15_E33_03	ED15_E33_03	PIBOR182-19	MN941152	MN940542	MN975128	N.A.	MN941885	MN941410	This study
ED15_E33_05	3302	ED15/E33	ED15_E33_03	ED15_E33_03	PIBOR183-19	MN940715	N.A.	N.A.	N.A.	N.A.	N.A.	This study
ED15_E33b_01	3304	ED15/E33	ED15_E33_03	ED15_E33_03	PIBOR184-19	MN941320	N.A.	MN975258	N.A.	N.A.	N.A.	This study
ED15_E33b_03	3305	ED15/E33	ED15_E33_03	ED15_E33_03	PIBOR185-19	MN940779	N.A.	N.A.	N.A.	N.A.	N.A.	This study
EVA-P1	2338	JRI14/BL	EVA-P3	EVA-P3	PBOR089-15	KU565338	N.A.	N.A.	N.A.	N.A.	N.A.	4
EVA-P14	2336	JRI14/BL	EVA-P3	EVA-P3	PBOR087-15	KU565333	N.A.	N.A.	N.A.	N.A.	N.A.	4
EVA-P3	2337	JRI14/BL	EVA-P3	EVA-P3	PBOR088-15	KU565332	KU565375	MN974814	MN943244	MN941863	KU565364	4; this study
GR005_06	3121	GR005	GR005_06	GR005_06	PIBOR186-19	MN941184	MN940549	MN975154	N.A.	MN941889	MN941416	This study
GR005_12	2868	GR005	GR005_12	GR005_12	PIBOR187-19	MN940698	MN940471	MN974764	MN943239	MN941855	MN941342	This study
GR008_03	2869	GR008	JRI15_10_06	JRI15_10_06	PIBOR188-19	MN941189	N.A.	MN975162	N.A.	N.A.	N.A.	This study
GR008_04	2870	GR008	JRI15_10_06	JRI15_10_06	PBOR168-16	MH407496	N.A.	MN974931	N.A.	N.A.	N.A.	3; this study
GR008_08	2871	GR008	JRI15_10_06	JRI15_10_06	PIBOR760-19	MN940695	N.A.	MN974762	N.A.	N.A.	N.A.	This study
GR008_09	2872	GR008	JRI15_10_06	JRI15_10_06	PIBOR761-19	MN940864	N.A.	MN974899	N.A.	N.A.	N.A.	This study
GR008_12	2873	GR008	JRI15_10_06	JRI15_10_06	PIBOR762-19	MN941221	N.A.	MN975190	N.A.	N.A.	N.A.	This study
GR008_13	2874	GR008	JRI15_10_06	JRI15_10_06	PIBOR763-19	MN941136	N.A.	MN975112	N.A.	N.A.	N.A.	This study
GR008_14	2875	GR008	JRI15_10_06	JRI15_10_06	PIBOR764-19	MN940940	N.A.	MN974956	N.A.	N.A.	N.A.	This study
GR15_03_01	3322	GR15/03	DEC15_TZAPA_45	DEC15_TZAPA_45	PIBOR191-19	MN941114	N.A.	N.A.	N.A.	N.A.	N.A.	This study
GR15_03_02	3124	GR15/03	DEC15_TZAPA_45	DEC15_TZAPA_45	PIBOR192-19	MN940970	N.A.	MN974986	N.A.	N.A.	N.A.	This study
GR15_03_05	3125	GR15/03	DEC15_TZAPA_45	DEC15_TZAPA_45	PIBOR193-19	MN941024	N.A.	MN975027	N.A.	N.A.	N.A.	This study
GR15_03_08	3126	GR15/03	DEC15_TZAPA_45	DEC15_TZAPA_45	PIBOR200-19	MN940982	N.A.	N.A.	N.A.	N.A.	N.A.	This study
GR15_03_12	3324	GR15/03	GR15_03_21	GR15_03_21	PIBOR194-19	MN940654	N.A.	N.A.	N.A.	N.A.	N.A.	This study
GR15_03_21	3327	GR15/03	GR15_03_21	GR15_03_21	PIBOR195-19	MN941079	MN940530	MN975065	N.A.	N.A.	MN941398	This study
GR15_03_28	3328	GR15/03	GR15_03_21	GR15_03_21	PIBOR196-19	MN940783	N.A.	N.A.	N.A.	N.A.	N.A.	This study
GR15_03_29	3329	GR15/03	GR15_03_21	GR15_03_21	PIBOR197-19	MN941080	N.A.	MN975066	N.A.	N.A.	N.A.	This study
GR15_20_02	3122	GR15/20	GR15_20_06	GR15_20_06	PIBOR198-19	MN941009	N.A.	MN975015	N.A.	N.A.	N.A.	This study
GR15_20_06	3123	GR15/20	GR15_20_06	GR15_20_06	PIBOR199-19	MN941112	MN940535	MN975089	MN943260	MN941882	MN941403	This study
ICE16_02_08	3667	ICE16/02	DEC15_TZAPA_45	DEC15_TZAPA_45	PIBOR201-19	MN940974	N.A.	MN974989	N.A.	N.A.	N.A.	This study
ICE16_02_09	3739	ICE16/02	DEC15_TZAPA_45	DEC15_TZAPA_45	PIBOR202-19	MN941205	N.A.	MN975176	N.A.	N.A.	N.A.	This study
ICE16_02_10	3668	ICE16/02	DEC15_TZAPA_45	DEC15_TZAPA_45	PIBOR203-19	MN941074	N.A.	N.A.	N.A.	N.A.	N.A.	This study
ICE16_02_17	3669	ICE16/02	DEC15_TZAPA_45	DEC15_TZAPA_45	PIBOR204-19	MN941165	N.A.	MN975137	N.A.	N.A.	N.A.	This study
ICE16_02_22	3740	ICE16/02	DE15_17_06	DE15_17_06	PIBOR205-19	MN941149	N.A.	N.A.	N.A.	N.A.	N.A.	This study
ICE16_02_24	3670	ICE16/02	JRI15_10_06	JRI15_10_06	PIBOR206-19	MN940863	N.A.	MN974897	N.A.	N.A.	N.A.	This study
ICE16_03_03	3710	ICE16/03	ROTMOOS2_07	ICE16_03_03	PIBOR207-19	MN940907	MN940501	MN974929	N.A.	N.A.	MN941370	This study
ICE16_03_08	3711	ICE16/03	ROTMOOS2_07	ICE16_03_03	PIBOR208-19	MN940791	N.A.	MN974844	N.A.	N.A.	N.A.	This study
ICE16_04_08	3712	ICE16/04	JRI15_10_06	JRI15_10_06	PIBOR209-19	MN941295	N.A.	MN975238	N.A.	N.A.	N.A.	This study
ICE16_04_15	3713	ICE16/04	JRI15_10_06	JRI15_10_06	PIBOR210-19	MN940950	N.A.	N.A.	N.A.	N.A.	N.A.	This study
ICE16_04_17c	3714	ICE16/04	ROTMOOS2_07	ICE16_06_21	PIBOR211-19	MN941239	N.A.	MN975202	N.A.	N.A.	N.A.	This study
ICE16_04_21c	3715	ICE16/04	JRI15_10_06	JRI15_10_06	PIBOR212-19	MN941277	N.A.	MN975222	N.A.	N.A.	N.A.	This study
ICE16_04_23	3716	ICE16/04	JRI15_10_06	JRI15_10_06	PIBOR213-19	MN940849	N.A.	MN974884	N.A.	N.A.	N.A.	This study
ICE16_06_05	3671	ICE16/06	ICE16_06_05	ICE16_06_05	PIBOR214-19	MN941027	MN940516	MN975030	N.A.	N.A.	MN941385	This study
ICE16_06_11	3672	ICE16/06	ROTMOOS2_07	ICE16_06_21	PIBOR215-19	MN941137	N.A.	MN975114	N.A.	N.A.	N.A.	This study
ICE16_06_21	3673	ICE16/06	ROTMOOS2_07	ICE16_06_21	PIBOR216-19	MN940610	MN940456	MN974700	N.A.	N.A.	MN941327	This study
ICE16_06_22	3741	ICE16/06	ICE16_06_05	ICE16_06_05	PIBOR217-19	MN941201	N.A.	MN975173	N.A.	N.A.	N.A.	This study
ICE16_06_27	3674	ICE16/06	ICE16_06_05	ICE16_06_05	PIBOR218-19	MN940790	N.A.	MN974843	N.A.	N.A.	N.A.	This study
ICE16_06_34	3742	ICE16/06	ROTMOOS2_07	ICE16_06_21	PIBOR219-19	MN940608	N.A.	N.A.	N.A.	N.A.	N.A.	This study
IT03_02	3127	IT03	IT03_15	IT03_15	PIBOR220-19	MN941003	N.A.	MN975013	N.A.	N.A.	N.A.	This study
IT03_07	2877	IT03	IT03_15	IT03_15	PIBOR221-19	MN940877	N.A.	MN974909	N.A.	N.A.	N.A.	This study
IT03_15	2880	IT03	IT03_15	IT03_15	PIBOR222-19	MN940653	MN940463	MN974731	MN943236	MN941852	MN941333	This study
IT03_17	2881	IT03	IT03_15	IT03_15	PIBOR223-19	MN941259	N.A.	N.A.	N.A.	N.A.	N.A.	This study
IT05_01	3128	IT05	LU15_09_07	LU15_09_07	PIBOR224-19	MN940977	N.A.	MN974991	N.A.	N.A.	N.A.	This study
IT05_02	3129	IT05	LU15_09_07	LU15_09_07	PIBOR225-19	MN940585	N.A.	N.A.	N.A.	N.A.	N.A.	This study
IT05_03	3448	IT05	LU15_09_07	LU15_09_07	PIBOR226-19	MN940880	N.A.	MN974911	N.A.	N.A.	N.A.	This study
IT05_04	3370	IT05	LU15_09_07	LU15_09_07	PIBOR227-19	MN940687	N.A.	N.A.	N.A.	N.A.	N.A.	This study
JRI15_10_01	2792	JRI15/10	JRI15_32_13	JRI15_32_13	PBOR181-16	MH407501	N.A.	MN974978	N.A.	N.A.	N.A.	3; this study
JRI15_10_06	2793	JRI15/10	JRI15_10_06	JRI15_10_06	PIBOR228-19	MN940626	MN940458	MN974709	MN943234	MN941851	MN941329	This study
JRI15_10_10	2794	JRI15/10	JRI15_32_13	JRI15_32_13	PBOR183-16	MH407507	N.A.	MN975071	N.A.	N.A.	N.A.	3; this study
JRI15_18b_01	3407	JRI15/18	JRI15_10_06	JRI15_10_06	PIBOR229-19	MN941097	N.A.	N.A.	N.A.	N.A.	N.A.	This study
JRI15_18b_02	2795	JRI15/18	JRI15_10_06	JRI15_10_06	PBOR184-16	MH407480	N.A.	MN974747	N.A.	N.A.	N.A.	3; this study
JRI15_18b_03	3408	JRI15/18	JRI15_10_06	JRI15_10_06	PIBOR230-19	MN941156	N.A.	N.A.	N.A.	N.A.	N.A.	This study
JRI15_18b_04	2796	JRI15/18	JRI15_10_06	JRI15_10_06	PIBOR231-19	MN941266	N.A.	N.A.	N.A.	N.A.	N.A.	This study
JRI15_18b_09	2797	JRI15/18	JRI15_10_06	JRI15_18b_09	PBOR186-16	MH407518	MN940568	MN975250	MN943269	MN941898	MH407566	3; this study
JRI15_18b_10	2798	JRI15/18	JRI15_10_06	JRI15_10_06	PIBOR232-19	MN940796	N.A.	N.A.	N.A.	N.A.	N.A.	This study
JRI15_18b_12	3409	JRI15/18	JRI15_10_06	JRI15_18b_09	PIBOR233-19	MN940897	N.A.	MN974923	N.A.	N.A.	N.A.	This study
JRI15_2_L05_09	2449	JRI15.2/L05	JRI15_10_06	JRI15_10_06	PIBOR234-19	MN940630	N.A.	MN974713	N.A.	N.A.	N.A.	This study
JRI15_2_L05_14	2820	JRI15.2/L05	JRI15_10_06	JRI15_10_06	PIBOR235-19	MN941029	N.A.	N.A.	N.A.	N.A.	N.A.	This study
JRI15_2_L05_16	2821	JRI15.2/L05	JRI15_10_06	JRI15_10_06	PIBOR236-19	MN940825	N.A.	MN974864	N.A.	N.A.	N.A.	This study
JRI15_2_L07_01	2450	JRI15.2/L07	JRI15_10_06	JRI15_10_06	PBOR195-16	MH407485	N.A.	MN974834	N.A.	N.A.	MH407533	3; this study
JRI15_2_L07_10	2451	JRI15.2/L07	JRI15_10_06	JRI15_10_06	PIBOR237-19	MN940613	N.A.	N.A.	N.A.	N.A.	N.A.	This study
JRI15_2_L07_22	2452	JRI15.2/L07	JRI15_10_06	JRI15_10_06	PIBOR238-19	MN941123	N.A.	MN975102	N.A.	N.A.	N.A.	This study
JRI15_2_L07_24	2403	JRI15.2/L07	JRI15_10_06	JRI15_10_06	PIBOR239-19	MN941199	N.A.	N.A.	N.A.	N.A.	N.A.	This study
JRI15_2_LA02_03	2817	JRI15.2/LA02	JRI15_32_13	JRI15_32_13	PBOR199-16	MH407511	N.A.	MN975101	N.A.	N.A.	N.A.	3; this study
JRI15_2_LA02_06	3452	JRI15.2/LA02	JRI15_10_06	JRI15_18b_09	PIBOR259-19	MN940732	N.A.	N.A.	N.A.	N.A.	N.A.	This study
JRI15_2_LA03_02	2818	JRI15.2/LA03	JRI15_10_06	JRI15_10_06	PIBOR240-19	MN941289	N.A.	MN975233	N.A.	N.A.	N.A.	This study
JRI15_21_06	2801	JRI15/21	JRI15_10_06	JRI15_10_06	PIBOR241-19	MN941069	N.A.	MN975060	N.A.	N.A.	N.A.	This study
JRI15_32_06	2802	JRI15/32	JRI15_32_06	JRI15_32_06	PIBOR242-19	MN941183	MN940548	MN975153	MN943264	N.A.	MN941415	This study
JRI15_32_07	2803	JRI15/32	JRI15_32_06	JRI15_32_06	PIBOR243-19	MN940770	N.A.	MN974827	N.A.	N.A.	N.A.	This study
JRI15_32_08	2804	JRI15/32	JRI15_10_06	JRI15_10_06	PIBOR244-19	MN940848	N.A.	MN974883	N.A.	N.A.	N.A.	This study
JRI15_32_10	2805	JRI15/32	JRI15_10_06	JRI15_10_06	PIBOR245-19	MN940845	N.A.	N.A.	N.A.	N.A.	N.A.	This study
JRI15_32_11	2398	JRI15/32	JRI15_32_06	JRI15_32_06	PIBOR246-19	MN940965	N.A.	N.A.	N.A.	N.A.	N.A.	This study
JRI15_32_13	2399	JRI15/32	JRI15_32_13	JRI15_32_13	PBOR205-16	MH407506	MN940526	MN975051	MN943258	MN941878	MH407554	3; this study
JRI15_37_02	2806	JRI15/37	JRI15_10_06	JRI15_10_06	PIBOR247-19	MN940795	N.A.	N.A.	N.A.	N.A.	N.A.	This study
JRI15_37_05	2807	JRI15/37	JRI15_10_06	JRI15_10_06	PBOR207-16	MH407498	N.A.	MN974969	N.A.	N.A.	N.A.	3; this study
JRI15_37_06	2808	JRI15/37	JRI15_10_06	JRI15_10_06	PIBOR248-19	MN940820	N.A.	MN974861	N.A.	N.A.	N.A.	This study
JRI15_37_09	2809	JRI15/37	JRI15_10_06	JRI15_10_06	PIBOR249-19	MN940782	N.A.	N.A.	N.A.	N.A.	N.A.	This study
JRI15_40_01	2810	JRI15/40	JRI15_10_06	JRI15_10_06	PIBOR250-19	MN941018	N.A.	N.A.	N.A.	N.A.	N.A.	This study
JRI15_40_02	2811	JRI15/40	JRI15_10_06	JRI15_10_06	PIBOR251-19	MN941005	N.A.	N.A.	N.A.	N.A.	N.A.	This study
JRI15_40_05	2400	JRI15/40	JRI15_10_06	JRI15_10_06	PIBOR252-19	MN940887	N.A.	N.A.	N.A.	N.A.	N.A.	This study
JRI15_40_10	2401	JRI15/40	JRI15_10_06	JRI15_10_06	PIBOR253-19	MN940912	N.A.	MN974936	N.A.	N.A.	N.A.	This study
JRI15_46b_09	3432	JRI15/46	JRI15_32_13	JRI15_32_13	PIBOR254-19	MN941010	N.A.	MN975017	N.A.	N.A.	N.A.	This study
JRI15_50b_01	3433	JRI15/50	JRI15_50b_10	JRI15_50b_10	PIBOR255-19	MN940696	N.A.	N.A.	N.A.	N.A.	N.A.	This study
JRI15_50b_02	2812	JRI15/50	JRI15_50b_10	JRI15_50b_10	PIBOR256-19	MN940856	N.A.	MN974891	N.A.	N.A.	N.A.	This study
JRI15_50b_10	2813	JRI15/50	JRI15_50b_10	JRI15_50b_10	PIBOR257-19	MN940876	MN940498	MN974908	MN943249	MN941868	MN941367	This study
JRI15_55_02	2815	JRI15/55	JRI15_50b_10	JRI15_50b_10	PIBOR258-19	MN940918	N.A.	MN974941	N.A.	N.A.	N.A.	This study
KATE_BLACK1	1005	KATE-BLACK	EVA-P3	EVA-P3	PBOR058-14	KU565331	N.A.	MN974794	N.A.	N.A.	N.A.	4; this study
KATE_BLACK15	1011	KATE-BLACK	EVA-P3	EVA-P3	PBOR059-14	KU565337	N.A.	N.A.	N.A.	N.A.	N.A.	4
KATE_BLACK18	1013	KATE-BLACK	EVA-P3	EVA-P3	PBOR060-14	KU565341	N.A.	N.A.	N.A.	N.A.	N.A.	4
KATE_BLACK2	1006	KATE-BLACK	EVA-P3	EVA-P3	PBOR061-14	KU565340	N.A.	N.A.	N.A.	N.A.	N.A.	4
KATE_BLACK21	1014	KATE-BLACK	EVA-P3	EVA-P3	PBOR062-14	KU565336	N.A.	N.A.	N.A.	N.A.	N.A.	4
KATE_BLACK3	1007	KATE-BLACK	EVA-P3	EVA-P3	PBOR063-14	KU565334	N.A.	N.A.	N.A.	N.A.	N.A.	4
KATE_BLACK5	1008	KATE-BLACK	EVA-P3	EVA-P3	PBOR064-14	KU565335	N.A.	N.A.	N.A.	N.A.	N.A.	4
KATE_CECIL2	1015	KATE-CECIL	EVA-P3	EVA-P3	PBOR066-14	KU565339	N.A.	MN975213	N.A.	N.A.	N.A.	4; this study
KATE_GV3A10	1019	KATE-GV3A	JRI15_10_06	JRI15_10_06	PBOR067-14	MH407505	N.A.	N.A.	N.A.	N.A.	N.A.	3
KATE_GV3A9	1018	KATE-GV3A	JRI15_10_06	JRI15_10_06	PBOR068-14	MN940827	N.A.	MN974866	N.A.	N.A.	N.A.	This study
KEG17_01_03	4030	KEG17/01	AMS16_S108_22	KEG17_02c_02	PIBOR260-19	MN940743	N.A.	MN974796	N.A.	N.A.	N.A.	This study
KEG17_01_07	4100	KEG17/01	AMS16_S108_22	KEG17_02c_02	PIBOR261-19	MN940989	N.A.	MN974998	N.A.	N.A.	N.A.	This study
KEG17_01a_05	4031	KEG17/01	AMS16_S108_22	KEG17_02c_02	PIBOR262-19	MN940842	N.A.	MN974880	N.A.	N.A.	N.A.	This study
KEG17_01a_06	4032	KEG17/01	AMS16_S108_22	KEG17_02c_02	PIBOR263-19	MN941106	N.A.	N.A.	N.A.	N.A.	N.A.	This study
KEG17_01b_02	4033	KEG17/01	AMS16_S108_22	KEG17_02c_02	PIBOR264-19	MN941081	N.A.	MN975067	N.A.	N.A.	N.A.	This study
KEG17_01b_04	4034	KEG17/01	AMS16_S108_22	KEG17_02c_02	PIBOR265-19	MN940645	N.A.	N.A.	N.A.	N.A.	N.A.	This study
KEG17_02a_08	4035	KEG17/02	KEG17_03d_03	KEG17_03d_03	PIBOR266-19	MN940631	N.A.	N.A.	N.A.	N.A.	N.A.	This study
KEG17_02a_09	4036	KEG17/02	AMS16_S108_22	KEG17_02c_02	PIBOR267-19	MN941014	N.A.	MN975020	N.A.	N.A.	N.A.	This study
KEG17_02b_01	4037	KEG17/02	AMS16_S108_22	KEG17_02c_02	PIBOR268-19	MN940794	N.A.	N.A.	N.A.	N.A.	N.A.	This study
KEG17_02b_02	4038	KEG17/02	AMS16_S108_22	N.A.	PIBOR269-19	MN941100	N.A.	N.A.	N.A.	N.A.	N.A.	This study
KEG17_02b_04	4039	KEG17/02	AMS16_S108_22	KEG17_02c_02	PIBOR270-19	MN941000	N.A.	MN975010	N.A.	N.A.	N.A.	This study
KEG17_02c_01	4040	KEG17/02	AMS16_S108_22	KEG17_02c_02	PIBOR271-19	MN941244	N.A.	MN975206	N.A.	N.A.	N.A.	This study
KEG17_02c_02	4041	KEG17/02	AMS16_S108_22	KEG17_02c_02	PIBOR272-19	MN940764	MN940486	MN974821	N.A.	N.A.	MN941356	This study
KEG17_02d_01	4083	KEG17/02	AMS16_S108_22	KEG17_02c_02	PIBOR273-19	MN940765	N.A.	MN974822	N.A.	N.A.	N.A.	This study
KEG17_02s	4042	KEG17/02	AMS16_S108_22	KEG17_02c_02	PIBOR274-19	MN940713	N.A.	MN974775	N.A.	N.A.	N.A.	This study
KEG17_03a_04	4043	KEG17/03	AMS16_S108_22	CR15_02_01	PIBOR275-19	MN941016	N.A.	MN975021	N.A.	N.A.	N.A.	This study
KEG17_03b_03	4044	KEG17/03	KEG17_03d_03	KEG17_03d_03	PIBOR276-19	MN940908	N.A.	MN974932	N.A.	N.A.	N.A.	This study
KEG17_03b_04	4045	KEG17/03	AMS16_S108_22	N.A.	PIBOR277-19	MN940624	N.A.	N.A.	N.A.	N.A.	N.A.	This study
KEG17_03d_03	4046	KEG17/03	KEG17_03d_03	KEG17_03d_03	PIBOR278-19	MN941052	MN940523	MN975047	N.A.	N.A.	MN941392	This study
KEG17_04a_05	4101	KEG17/04	AMS16_S108_22	KEG17_04a_07	PIBOR279-19	MN941170	N.A.	MN975142	N.A.	N.A.	N.A.	This study
KEG17_04a_07	4047	KEG17/04	AMS16_S108_22	KEG17_04a_07	PIBOR280-19	MN940749	MN940480	MN974801	N.A.	N.A.	MN941351	This study
KEG17_04a_08	4084	KEG17/04	AMS16_S108_22	KEG17_04a_07	PIBOR281-19	MN940793	N.A.	MN974845	N.A.	N.A.	N.A.	This study
KGI16_02_01	3522	KGI16/02	SSI15_M06_03	SSI15_M06_03	PIBOR282-19	MN941142	N.A.	MN975119	N.A.	N.A.	N.A.	This study
KGI16_02_02	3523	KGI16/02	SSI15_M06_03	SSI15_M06_03	PIBOR283-19	MN941223	N.A.	N.A.	N.A.	N.A.	N.A.	This study
KGI16_02_03	3524	KGI16/02	SSI15_M06_03	SSI15_M06_03	PIBOR284-19	MN940784	N.A.	N.A.	N.A.	N.A.	N.A.	This study
KGI16_02_04	3525	KGI16/02	SSI15_M06_03	SSI15_M06_03	PIBOR285-19	MN940866	N.A.	N.A.	N.A.	N.A.	N.A.	This study
KGI16_02_05	3525	KGI16/02	SSI15_M06_03	SSI15_M06_03	PIBOR286-19	MN941228	N.A.	MN975194	N.A.	N.A.	N.A.	This study
KGI16_03_16	3717	KGI16/03	AMS16_S108_22	KGI16_03_16	PIBOR287-19	MN940771	MN940488	MN974829	N.A.	N.A.	MN941357	This study
KGI16_10_04	3611	KGI16/10	JRI15_10_06	JRI15_18b_09	PIBOR288-19	MN941309	N.A.	MN975249	N.A.	N.A.	N.A.	This study
KGI16_10_15	3612	KGI16/10	JRI15_10_06	JRI15_18b_09	PIBOR289-19	MN940890	N.A.	N.A.	N.A.	N.A.	N.A.	This study
KGI16_10_16	3527	KGI16/10	JRI15_10_06	JRI15_18b_09	PIBOR290-19	MN941113	N.A.	MN975090	N.A.	N.A.	N.A.	This study
KGI16_10_17	3613	KGI16/10	JRI15_10_06	JRI15_18b_09	PIBOR291-19	MN941049	N.A.	N.A.	N.A.	N.A.	N.A.	This study
KGI16_22_06	3528	KGI16/22	SSI15_M26_05	SSI15_M26_05	PIBOR292-19	MN940641	N.A.	MN974722	N.A.	N.A.	N.A.	This study
KGI16_22_08	3529	KGI16/22	SSI15_M26_05	SSI15_M26_05	PIBOR293-19	MN941092	N.A.	N.A.	N.A.	N.A.	N.A.	This study
KGI16_22_09	3530	KGI16/22	SSI15_M26_05	SSI15_M26_05	PIBOR294-19	MN940873	N.A.	N.A.	N.A.	N.A.	N.A.	This study
KGI16_22_14	3531	KGI16/22	SSI15_M26_05	SSI15_M26_05	PIBOR295-19	MN940602	N.A.	MN974693	N.A.	N.A.	N.A.	This study
KGI16_23_10	3492	KGI16/23	JRI15_10_06	JRI15_10_06	PIBOR296-19	MN940828	N.A.	MN974868	N.A.	N.A.	N.A.	This study
KGI16_23_15	3493	KGI16/23	JRI15_10_06	JRI15_10_06	PIBOR297-19	MN940671	N.A.	MN974743	N.A.	N.A.	N.A.	This study
KGI16_29_12	3556	KGI16/29	JRI15_10_06	JRI15_10_06	PIBOR298-19	MN940802	N.A.	MN974850	N.A.	N.A.	N.A.	This study
KGI16_29_15	3614	KGI16/29	KGI16_29_15	KGI16_29_15	PIBOR299-19	MN941026	MN940515	MN975029	N.A.	N.A.	MN941384	This study
KGI16_34_16	3494	KGI16/34	JRI15_10_06	JRI15_18b_09	PIBOR300-19	MN940584	N.A.	MN974676	N.A.	N.A.	N.A.	This study
KGI16_34_18	3495	KGI16/34	JRI15_10_06	JRI15_18b_09	PIBOR301-19	MN941245	N.A.	N.A.	N.A.	N.A.	N.A.	This study
KGI16_34_18b	3533	KGI16/34	JRI15_10_06	JRI15_18b_09	PIBOR302-19	MN940660	N.A.	MN974734	N.A.	N.A.	N.A.	This study
KGI16_38_02	3496	KGI16/38	JRI15_10_06	JRI15_10_06	PIBOR303-19	MN941249	N.A.	N.A.	N.A.	N.A.	N.A.	This study
KGI16_38_03	3497	KGI16/38	JRI15_10_06	JRI15_10_06	PIBOR304-19	MN940659	N.A.	N.A.	N.A.	N.A.	N.A.	This study
KGI16_38_08	3498	KGI16/38	JRI15_10_06	JRI15_10_06	PIBOR305-19	MN940748	N.A.	MN974800	N.A.	N.A.	N.A.	This study
KGI16_38_18	3499	KGI16/38	JRI15_10_06	JRI15_10_06	PIBOR306-19	MN940996	N.A.	MN975006	N.A.	N.A.	N.A.	This study
LU15_04_01	3374	LU15/04	LU15_04_08	LU15_04_08	PIBOR307-19	MN941044	N.A.	N.A.	N.A.	N.A.	N.A.	This study
LU15_04_02	2886	LU15/04	LU15_04_08	LU15_04_08	PIBOR308-19	MN940805	N.A.	N.A.	N.A.	N.A.	N.A.	This study
LU15_04_03	2887	LU15/04	LU15_04_08	LU15_04_08	PIBOR309-19	MN940916	N.A.	MN974940	N.A.	N.A.	N.A.	This study
LU15_04_08	2889	LU15/04	LU15_04_08	LU15_04_08	PIBOR310-19	MN941091	MN940532	MN975074	MN943259	MN941880	MN941400	This study
LU15_09_01	2890	LU15/09	LU15_09_01	LU15_09_01	PIBOR311-19	MN941254	MN940560	MN975210	N.A.	N.A.	MN941426	This study
LU15_09_04	2891	LU15/09	LU15_09_07	LU15_09_07	PIBOR312-19	MN941294	N.A.	N.A.	N.A.	N.A.	N.A.	This study
LU15_09_05	2892	LU15/09	LU15_09_07	LU15_09_07	PBOR229-16	MH407491	N.A.	MN974888	N.A.	N.A.	N.A.	3; this study
LU15_09_07	2893	LU15/09	LU15_09_07	LU15_09_07	PBOR230-16	MH407477	MN940462	MN974730	MN943235	N.A.	MH407525	3; this study
MA15_11_01	3130	MA15/11	MA15_11_04	MA15_11_04	PIBOR313-19	MN940724	N.A.	MN974780	N.A.	N.A.	N.A.	This study
MA15_11_04	2894	MA15/11	MA15_11_04	MA15_11_04	PIBOR314-19	MN940942	MN940506	MN974958	MN943250	MN941870	MN941375	This study
MA15_11_05	3453	MA15/11	MA15_11_04	MA15_11_04	PIBOR315-19	MN940727	N.A.	MN974785	N.A.	N.A.	N.A.	This study
MA15_11_11	2895	MA15/11	MA15_11_04	MA15_11_04	PIBOR316-19	MN940871	N.A.	MN974904	N.A.	N.A.	N.A.	This study
MA15_11_13	2896	MA15/11	MA15_11_13	MA15_11_13	PIBOR317-19	MN940667	MN940466	MN974740	MN943238	MN941854	MN941337	This study
MA15_11_15	3405	MA15/11	MA15_11_13	MA15_11_13	PIBOR318-19	MN941034	N.A.	MN975035	N.A.	N.A.	N.A.	This study
MA15_11_22	3406	MA15/11	MA15_11_04	MA15_11_04	PIBOR319-19	N.A.	N.A.	MN974718	N.A.	N.A.	N.A.	This study
MAC17_20_05	3938	MAC17/20	JRI15_10_06	JRI15_18b_09	PIBOR320-19	MN941035	N.A.	MN975036	N.A.	N.A.	N.A.	This study
MAC17_20_15	3939	MAC17/20	JRI15_10_06	JRI15_18b_09	PIBOR321-19	MN940836	N.A.	N.A.	N.A.	N.A.	N.A.	This study
MAC17_20_17	3941	MAC17/20	JRI15_10_06	JRI15_18b_09	PIBOR322-19	MN940800	N.A.	MN974848	N.A.	N.A.	N.A.	This study
MAC17_20_23	3944	MAC17/20	JRI15_10_06	JRI15_18b_09	PIBOR323-19	MN941288	N.A.	N.A.	N.A.	N.A.	N.A.	This study
MAC17_20_29	3946	MAC17/20	JRI15_10_06	JRI15_18b_09	PIBOR324-19	MN940586	N.A.	MN974677	N.A.	N.A.	N.A.	This study
MAQ17_160b_03	4102	MAQ17/160	MAQ17_160b_03	MAQ17_160b_03	PIBOR325-19	MN940632	MN940460	MN974714	N.A.	N.A.	MN941331	This study
MAQ17_160b_05	4104	MAQ17/160	MAQ17_160b_03	MAQ17_160b_03	PIBOR326-19	MN940995	N.A.	MN975005	N.A.	N.A.	N.A.	This study
MAQ17_160b_19	4117	MAQ17/160	MAQ17_160b_03	MAQ17_160b_03	PIBOR327-19	MN940591	N.A.	MN974681	N.A.	N.A.	N.A.	This study
MAQ17_160b_26	4107	MAQ17/160	MAQ17_160b_03	MAQ17_160b_03	PIBOR328-19	MN941260	N.A.	MN975212	N.A.	N.A.	N.A.	This study
MAQ17_160b_50	4109	MAQ17/160	MAQ17_160b_03	MAQ17_160b_03	PIBOR329-19	MN940801	N.A.	N.A.	N.A.	N.A.	N.A.	This study
MAQ17_160b_56	4110	MAQ17/160	MAQ17_160b_03	MAQ17_160b_03	PIBOR330-19	MN941282	N.A.	MN975227	N.A.	N.A.	N.A.	This study
MAR_OLD6_18	3817	MAR/OLD6	SSI15_M26_05	SSI15_M26_05	PIBOR331-19	MN940676	N.A.	N.A.	N.A.	N.A.	N.A.	This study
MAR_OLD6_23	3818	MAR/OLD6	SSI15_M26_05	SSI15_M26_05	PIBOR332-19	MN940683	N.A.	N.A.	N.A.	N.A.	N.A.	This study
MAR_OLD6_26	3819	MAR/OLD6	JRI15_10_06	JRI15_10_06	PIBOR333-19	MN940851	N.A.	N.A.	N.A.	N.A.	N.A.	This study
MAR_OLD6_27	3820	MAR/OLD6	SSI15_M26_05	SSI15_M26_05	PIBOR334-19	MN940831	N.A.	MN974872	N.A.	N.A.	N.A.	This study
MAU16_02_02	3534	MAU16/02	MAU16_02_02	MAU16_02_02	PIBOR335-19	MN940913	MN940503	MN974937	N.A.	N.A.	MN941372	This study
MAU16_02_14	3531	MAU16/02	MAU16_02_02	MAU16_02_02	PIBOR336-19	MN940655	N.A.	MN974732	N.A.	N.A.	N.A.	This study
MAU16_02_17	3538	MAU16/02	MAU16_02b_01	MAU16_02b_01	PIBOR337-19	MN941178	N.A.	MN975148	N.A.	N.A.	N.A.	This study
MAU16_02b_01b	3539	MAU16/02	MAU16_02b_01	MAU16_02b_01	PIBOR338-19	MN941215	MN940555	MN975186	N.A.	N.A.	MN941422	This study
MAU16_02b_09	3643	MAU16/02	MAU16_02b_01	MAU16_02b_01	PIBOR339-19	N.A.	N.A.	MN974985	N.A.	N.A.	N.A.	This study
MAU16_02c_05f	3541	MAU16/02	MAU16_02b_01	MAU16_02c_05f	PIBOR340-19	MN940759	MN940484	MN974816	N.A.	N.A.	MN941354	This study
MAU16_02c_07f	3543	MAU16/02	MAU16_02b_01	MAU16_02c_05f	PIBOR341-19	MN940858	N.A.	MN974893	N.A.	N.A.	N.A.	This study
MAU16_02c_07j	3544	MAU16/02	MAU16_02b_01	MAU16_02b_01	PIBOR342-19	N.A.	N.A.	MN974999	N.A.	N.A.	N.A.	This study
MAU16_03_03	3545	MAU16/03	MAU16_03_03	MAU16_03_03	PIBOR343-19	MN940964	MN940508	MN974979	N.A.	N.A.	MN941377	This study
MAU16_03_12	3546	MAU16/03	MAU16_03_03	MAU16_03_03	PIBOR344-19	MN941095	N.A.	MN975078	N.A.	N.A.	N.A.	This study
MAU16_03_15	3644	MAU16/03	MAU16_03_15	MAU16_03_15	PIBOR345-19	MN940941	MN940505	MN974957	N.A.	N.A.	MN941374	This study
MAU16_04_07b	3558	MAU16/04	MAU16_04_07b	MAU16_04_07b	PIBOR346-19	MN940664	N.A.	MN974737	N.A.	N.A.	MN941335	This study
MAU16_04_07c	3559	MAU16/04	MAU16_04_07b	MAU16_04_07b	PIBOR347-19	MN940674	N.A.	MN974745	N.A.	N.A.	N.A.	This study
MI16_20_11	4048	MI16/20	KEG17_03d_03	KEG17_03d_03	PIBOR348-19	N.A.	N.A.	MN974698	N.A.	N.A.	N.A.	This study
MI16_20_12	4049	MI16/20	KEG17_03d_03	KEG17_03d_03	PIBOR349-19	N.A.	N.A.	MN974917	N.A.	N.A.	N.A.	This study
MI16_20_12b	4085	MI16/20	AMS16_S108_22	MI16_20b_23	PIBOR350-19	MN940620	N.A.	N.A.	N.A.	N.A.	N.A.	This study
MI16_20_13	4086	MI16/20	AMS16_S108_22	MI16_20_19	PIBOR351-19	MN940679	N.A.	MN974750	N.A.	N.A.	N.A.	This study
MI16_20_15	4050	MI16/20	SSI15_M06_03	TDP13A_11	PIBOR352-19	MN940885	N.A.	MN974915	N.A.	N.A.	N.A.	This study
MI16_20_19	4051	MI16/20	AMS16_S108_22	MI16_20_19	PIBOR353-19	MN940625	MN940457	MN974708	N.A.	N.A.	MN941328	This study
MI16_20_20	4052	MI16/20	AMS16_S108_22	MI16_20b_23	PIBOR354-19	MN940670	N.A.	MN974742	N.A.	N.A.	N.A.	This study
MI16_20b_08	4120	MI16/20	AMS16_S108_22	MI16_20b_23	PIBOR355-19	N.A.	N.A.	MN975016	N.A.	N.A.	N.A.	This study
MI16_20b_13	4121	MI16/20	AMS16_S108_22	MI16_20b_23	PIBOR356-19	N.A.	N.A.	MN975232	N.A.	N.A.	N.A.	This study
MI16_20b_14	4122	MI16/20	AMS16_S108_22	MI16_20b_23	PIBOR357-19	MN941167	N.A.	MN975139	N.A.	N.A.	N.A.	This study
MI16_20b_15	4123	MI16/20	AMS16_S108_22	MI16_20b_23	PIBOR358-19	N.A.	N.A.	MN974981	N.A.	N.A.	N.A.	This study
MI16_20b_17	4124	MI16/20	AMS16_S108_22	MI16_20b_23	PIBOR359-19	N.A.	N.A.	MN975076	N.A.	N.A.	N.A.	This study
MI16_20b_23	4125	MI16/20	AMS16_S108_22	MI16_20b_23	PIBOR360-19	MN941191	MN940552	MN975164	N.A.	N.A.	MN941419	This study
MI16_20b_31	4126	MI16/20	AMS16_S108_22	MI16_20b_23	PIBOR361-19	N.A.	N.A.	MN975118	N.A.	N.A.	N.A.	This study
MIT7_01	719	MIT7	SSI15_M06_03	SSI15_M06_03	PIBOR362-19	MN941038	N.A.	MN975039	N.A.	N.A.	N.A.	This study
MIT7_02	747	MIT7	SSI15_M06_03	SSI15_M06_03	PIBOR363-19	MN941129	N.A.	MN975107	N.A.	N.A.	N.A.	This study
MIT7_12	787	MIT7	SSI15_M06_03	SSI15_M06_03	PBOR054-14	MH407504	N.A.	MN975046	N.A.	N.A.	N.A.	3; this study
MIT7_13	786	MIT7	SSI15_M06_03	SSI15_M06_03	PBOR055-14	MH407513	N.A.	MN975126	N.A.	N.A.	N.A.	3; this study
MIT7_15	756	MIT7	SSI15_M06_03	SSI15_M06_03	PBOR056-14	MH407486	N.A.	MN974839	N.A.	N.A.	N.A.	3; this study
NA15_LB1b_03	3230	NA15/LB1	DEC15_TZAPA_45	DEC15_TZAPA_45	PIBOR364-19	MN941251	N.A.	N.A.	N.A.	N.A.	N.A.	This study
NA15_LB1b_06	3231	NA15/LB1	NA15_LB1b_06	NA15_LB1b_06	PIBOR365-19	MN941085	MN940531	MN975070	N.A.	MN941879	MN941399	This study
NA15_LB1b_11	3131	NA15/LB1	DEC15_TZAPA_45	DEC15_TZAPA_45	PIBOR366-19	MN941168	N.A.	MN975140	N.A.	N.A.	N.A.	This study
NA15_LB3_01	3457	NA15/LB3	DEC15_TZAPA_45	DEC15_TZAPA_45	PIBOR367-19	MN941314	N.A.	N.A.	N.A.	N.A.	N.A.	This study
NA15_LB3_02	3132	NA15/LB3	DEC15_TZAPA_45	DEC15_TZAPA_45	PIBOR368-19	MN941063	N.A.	MN975057	N.A.	N.A.	N.A.	This study
NA15_LB3b_04	3459	NA15/LB3	DEC15_TZAPA_45	DEC15_TZAPA_45	PIBOR369-19	MN941098	N.A.	N.A.	N.A.	N.A.	N.A.	This study
NA15_LB3b_05	3133	NA15/LB3	DEC15_TZAPA_45	DEC15_TZAPA_45	PIBOR370-19	MN941125	N.A.	MN975104	N.A.	N.A.	N.A.	This study
NO_10_Rb_01	2897	NO-10-R	NO_10_Rb_06	NO_10_Rb_01	PIBOR371-19	MN940663	MN940464	MN974736	N.A.	N.A.	MN941334	This study
NO_10_Rb_06	2898	NO-10-R	NO_10_Rb_06	NO_10_Rb_06	PIBOR372-19	MN941269	MN940563	MN975218	MN943267	MN941895	MN941429	This study
NO_10_Rb_09	2899	NO-10-R	JRI15_10_06	JRI15_10_06	PIBOR759-19	MN941119	N.A.	MN975095	N.A.	N.A.	N.A.	This study
NO_10_Rb_11	2900	NO-10-R	NO_10_Rb_06	NO_10_Rb_06	PIBOR374-19	MN941219	N.A.	MN975188	N.A.	N.A.	N.A.	This study
NO_10_Rc_08	3421	NO-10-R	JRI15_10_06	JRI15_10_06	PIBOR375-19	MN940852	N.A.	MN974886	N.A.	N.A.	N.A.	This study
NO_10_Rc_11	3422	NO-10-R	NO_10_Rb_06	NO_10_Rb_06	PIBOR376-19	MN940719	N.A.	MN974778	N.A.	N.A.	N.A.	This study
NO_10_Rc_12	3423	NO-10-R	ZAC15_04_03	ZAC15_04_03	PIBOR377-19	MN941128	N.A.	MN975106	N.A.	N.A.	N.A.	This study
NO_10_Rc_17	3424	NO-10-R	NO_10_Rb_06	NO_10_Rb_06	PIBOR378-19	MN940789	N.A.	MN974842	N.A.	N.A.	N.A.	This study
NW14_02b_02	2404	NW14/02	SP14_T032_16a	SP14_T003_07	PBOR245-16	MH407476	N.A.	MN974725	N.A.	N.A.	N.A.	3; this study
NW14_02b_03	2405	NW14/02	SP14_T032_16a	SP14_T003_07	PIBOR379-19	MN940588	N.A.	N.A.	N.A.	N.A.	N.A.	This study
NW14_02c_02	2345	NW14/02	SP14_T032_16a	SP14_T003_07	PBOR247-16	MH407500	N.A.	MN974976	N.A.	N.A.	N.A.	3; this study
NW14_02c_03	2406	NW14/02	SP14_T032_16a	SP14_T003_07	PBOR248-16	MH407517	N.A.	N.A.	N.A.	N.A.	N.A.	3
NW14_02c_05	2427	NW14/02	JRI15_10_06	JRI15_10_06	PBOR249-16	MH407514	N.A.	MN975136	N.A.	N.A.	N.A.	3; this study
NW14_02e_03	2347	NW14/02	SP14_T032_16a	SP14_T003_07	PBOR250-16	MH407481	N.A.	MN974772	N.A.	N.A.	N.A.	3; this study
NW14_02e_06	2407	NW14/02	SP14_T032_16a	SP14_T003_07	PIBOR380-19	MN940844	N.A.	N.A.	N.A.	N.A.	N.A.	This study
NY15_22a_17	3218	NY15/22	JRI15_10_06	JRI15_10_06	PIBOR381-19	MN940785	N.A.	N.A.	N.A.	N.A.	N.A.	This study
NY15_22ab_10	3219	NY15/22	JRI15_10_06	JRI15_10_06	PIBOR382-19	MN941122	N.A.	MN975100	N.A.	N.A.	N.A.	This study
NY15_22c_02a	3134	NY15/22	NY15_22c_02a	NY15_22c_02a	PIBOR383-19	MN940665	MN940465	MN974738	MN943237	MN941853	MN941336	This study
NY15_22c_04	3221	NY15/22	NY15_22c_05a	NY15_22c_05a	PIBOR384-19	MN940902	N.A.	MN974925	N.A.	N.A.	N.A.	This study
NY15_22c_05a	3135	NY15/22	NY15_22c_05a	NY15_22c_05a	PIBOR385-19	MN941031	MN940518	MN975032	MN943256	MN941875	MN941387	This study
NY15_22f_02a	3136	NY15/22	NY15_22c_02a	NY15_22c_02a	PIBOR386-19	MN941116	N.A.	N.A.	N.A.	N.A.	N.A.	This study
NY15_22g_12	3225	NY15/22	JRI15_10_06	JRI15_10_06	PIBOR387-19	MN940994	N.A.	MN975003	N.A.	N.A.	N.A.	This study
NY15_22g_14	2903	NY15/22	JRI15_10_06	JRI15_10_06	PIBOR388-19	MN940984	N.A.	MN974996	N.A.	N.A.	N.A.	This study
NY15_23de_03	2905	NY15/23	JRI15_10_06	JRI15_10_06	PIBOR389-19	MN940947	N.A.	MN974962	N.A.	N.A.	N.A.	This study
NY15_23de_06	2907	NY15/23	JRI15_10_06	JRI15_10_06	PIBOR390-19	MN940978	N.A.	MN974992	N.A.	N.A.	MN992092	This study
NY15_23gh_03	3137	NY15/23	JRI15_10_06	JRI15_10_06	PIBOR391-19	MN941096	N.A.	MN975079	N.A.	N.A.	N.A.	This study
NY15_23gh_09	2908	NY15/23	JRI15_10_06	JRI15_10_06	PIBOR392-19	MN941198	N.A.	MN975171	N.A.	N.A.	N.A.	This study
OT16_01_11	3718	OT16/01	OT16_01_11	OT16_01_11	PIBOR393-19	MN941287	MN940565	MN975231	N.A.	N.A.	MN941431	This study
OT16_01_26	3719	OT16/01	OT16_01_11	OT16_01_11	PIBOR394-19	MN940700	N.A.	MN974766	N.A.	N.A.	N.A.	This study
OT16_01_30	3910	OT16/01	OT16_01_11	OT16_01_11	PIBOR395-19	MN940734	N.A.	N.A.	N.A.	N.A.	N.A.	This study
PIR_BASs03	2339	PIR/BAS	DI15_15_05	PIR_BASs10	PIBOR396-19	MN941082	N.A.	N.A.	N.A.	N.A.	N.A.	This study
PIR_BASs09	2458	PIR/BAS	JRI15_10_06	JRI15_10_06	PBOR270-16	MH407508	N.A.	MN975075	N.A.	N.A.	MH407556	3; this study
PIR_BASs10	2340	PIR/BAS	DI15_15_05	PIR_BASs10	PIBOR397-19	MN941304	MN940566	MN975243	MN943268	MN941896	MN941432	This study
PIR_BASs17	2341	PIR/BAS	DI15_15_05	PIR_BASs10	PIBOR398-19	MN940988	N.A.	N.A.	N.A.	N.A.	N.A.	This study
PIR_BASs18	2377	PIR/BAS	SP14_T032_16a	SP14_T003_07	PBOR265-16	MH407493	N.A.	MN974905	N.A.	N.A.	N.A.	3; this study
PIR_BASs23	3377	PIR/BAS	DI15_15_05	PIR_BASs10	PIBOR399-19	MN941109	N.A.	N.A.	N.A.	N.A.	N.A.	This study
PIR_BASs29	2342	PIR/BAS	DI15_15_05	PIR_BASs10	PIBOR400-19	MN940755	N.A.	MN974808	N.A.	N.A.	N.A.	This study
PIR_BASs36	2343	PIR/BAS	PIR_BASs36	PIR_BASs36	PIBOR401-19	MN941174	MN940547	MN975146	MN943263	MN941888	MN941414	This study
QUE16_02_03	3675	QUE16/02	NO_10_Rb_06	DE15_05_09	PIBOR402-19	MN941290	N.A.	MN975234	N.A.	N.A.	N.A.	This study
QUE16_02_17	3676	QUE16/02	NO_10_Rb_06	DE15_05_09	PIBOR403-19	MN940976	N.A.	N.A.	N.A.	N.A.	N.A.	This study
QUE16_02_18	3677	QUE16/02	NO_10_Rb_06	DE15_05_09	PIBOR404-19	MN941037	N.A.	MN975038	N.A.	N.A.	N.A.	This study
QUE16_02_22	3678	QUE16/02	NO_10_Rb_06	DE15_05_09	PIBOR405-19	MN940762	N.A.	N.A.	N.A.	N.A.	N.A.	This study
QUE16_02_26	3679	QUE16/02	NO_10_Rb_06	DE15_05_09	PIBOR406-19	MN940657	N.A.	N.A.	N.A.	N.A.	N.A.	This study
QUE16_04_07	3680	QUE16/04	QUE16_04_07	QUE16_04_07	PIBOR407-19	MN941172	MN940546	MN975145	N.A.	N.A.	MN941413	This study
QUE16_04_14	3681	QUE16/04	DE15_17_06	QUE16_04_28	PIBOR408-19	MN941088	N.A.	MN975072	N.A.	N.A.	N.A.	This study
QUE16_04_16	3657	QUE16/04	DE15_17_06	QUE16_04_28	PIBOR409-19	MN940752	N.A.	MN974804	N.A.	N.A.	N.A.	This study
QUE16_04_22	3682	QUE16/04	DE15_17_06	QUE16_04_28	PIBOR410-19	MN941164	N.A.	N.A.	N.A.	N.A.	N.A.	This study
QUE16_04_28	3683	QUE16/04	DE15_17_06	QUE16_04_28	PIBOR411-19	MN941138	MN940540	MN975115	N.A.	N.A.	MN941408	This study
QUE16_04_31	3720	QUE16/04	DE15_17_06	QUE16_04_28	PIBOR412-19	MN940962	N.A.	N.A.	N.A.	N.A.	N.A.	This study
QUE16_07_06	3684	QUE16/07	QUE16_07_06	QUE16_07_06	PIBOR413-19	MN941025	MN940514	MN975028	N.A.	N.A.	MN941383	This study
QUE16_07b_19	3685	QUE16/07	JRI15_10_06	JRI15_10_06	PIBOR414-19	MN940606	N.A.	MN974696	N.A.	N.A.	N.A.	This study
QUE16_07b_25	3686	QUE16/07	QUE16_07b_25	QUE16_07b_25	PIBOR415-19	MN941131	MN940538	MN975110	N.A.	N.A.	MN941406	This study
QUE16_07b_27	3743	QUE16/07	QUE16_07_06	QUE16_07_06	PIBOR416-19	MN940894	N.A.	MN974920	N.A.	N.A.	N.A.	This study
QUE16_07b_28a	3687	QUE16/07	QUE16_07_06	QUE16_07_06	PIBOR417-19	MN941171	N.A.	MN975144	N.A.	N.A.	N.A.	This study
QUE16_07b_29	3688	QUE16/07	QUE16_07_06	QUE16_07_06	PIBOR418-19	MN940923	N.A.	N.A.	N.A.	N.A.	N.A.	This study
REU12_05_04	1449	REU12/05	REU12_05_04	REU12_05_04	PIBOR419-19	MN941054	MN940524	MN975049	MN943257	MN941877	MN941393	This study
REU16_05_11	3560	REU16/05	REU16_05_15	REU16_05_15	PIBOR420-19	N.A.	N.A.	MN974954	N.A.	N.A.	N.A.	This study
REU16_05_15	3561	REU16/05	REU16_05_15	REU16_05_15	PIBOR421-19	MN940692	MN940470	MN974759	N.A.	N.A.	MN941341	This study
RM15_10b_05	3138	RM15/10	SP14_T032_16a	RM15_10b_05	PIBOR422-19	MN940881	MN940499	MN974912	N.A.	N.A.	MN941368	This study
RM15_10b_08	3139	RM15/10	SP14_T032_16a	RM15_10b_05	PIBOR423-19	MN941126	N.A.	N.A.	N.A.	N.A.	N.A.	This study
RM15_10b_11	3239	RM15/10	SP14_T032_16a	RM15_10b_05	PIBOR424-19	MN940739	N.A.	MN974792	N.A.	N.A.	N.A.	This study
RM15_10b_15	3140	RM15/10	SP14_T032_16a	RM15_10b_05	PIBOR425-19	MN940703	N.A.	N.A.	N.A.	N.A.	N.A.	This study
RM15_10b_24	3243	RM15/10	SP14_T032_16a	RM15_10b_05	PIBOR426-19	MN940781	N.A.	N.A.	N.A.	N.A.	N.A.	This study
RM15_10c_07	3244	RM15/10	SP14_T032_16a	RM15_10b_05	PIBOR427-19	MN941177	N.A.	MN975147	N.A.	N.A.	N.A.	This study
RM15_20_01	3245	RM15/20	RM15_20_03	RM15_20_03	PIBOR428-19	MN941089	N.A.	N.A.	N.A.	N.A.	N.A.	This study
RM15_20_03	3246	RM15/20	RM15_20_03	RM15_20_03	PIBOR429-19	MN941220	MN940556	MN975189	N.A.	MN941893	MN941423	This study
RM15_20_06	3248	RM15/20	RM15_20_03	RM15_20_03	PIBOR430-19	MN940973	N.A.	MN974988	N.A.	N.A.	N.A.	This study
RM15_20_08	3249	RM15/20	LU15_09_07	LU15_09_07	PIBOR431-19	MN940637	N.A.	MN974720	N.A.	N.A.	N.A.	This study
RM15_20_12	3250	RM15/20	RM15_20_03	RM15_20_03	PIBOR432-19	MN940673	N.A.	N.A.	N.A.	N.A.	N.A.	This study
RM15_20_14	3251	RM15/20	RM15_20_03	RM15_20_03	PIBOR433-19	MN940658	N.A.	N.A.	N.A.	N.A.	N.A.	This study
RM15_20_16	3252	RM15/20	RM15_21c_04	RM15_20_16	PIBOR434-19	MN940590	MN940451	MN974680	N.A.	N.A.	MN941323	This study
RM15_20_17	3253	RM15/20	RM15_20_03	RM15_20_03	PIBOR435-19	MN941230	N.A.	MN975195	N.A.	N.A.	N.A.	This study
RM15_20_20	3254	RM15/20	RM15_20_03	RM15_20_03	PIBOR436-19	MN940938	N.A.	N.A.	N.A.	N.A.	N.A.	This study
RM15_20_21	3255	RM15/20	RM15_20_03	RM15_20_03	PIBOR437-19	MN941078	N.A.	N.A.	N.A.	N.A.	N.A.	This study
RM15_20_22	3256	RM15/20	RM15_20_03	RM15_20_03	PIBOR438-19	MN941046	N.A.	N.A.	N.A.	N.A.	N.A.	This study
RM15_20_28	3258	RM15/20	LU15_09_07	LU15_09_07	PIBOR439-19	MN941305	N.A.	MN975244	N.A.	N.A.	N.A.	This study
RM15_21_07	3259	RM15/21	SP14_T032_16a	SP14_T003_07	PIBOR440-19	MN941317	N.A.	MN975256	N.A.	N.A.	N.A.	This study
RM15_21_08	3260	RM15/21	RM15_21_08	RM15_21_08	PIBOR441-19	MN941185	MN940550	MN975155	N.A.	N.A.	MN941417	This study
RM15_21_10	3261	RM15/21	RM15_21c_01	RM15_21c_01	PIBOR442-19	MN941203	N.A.	N.A.	N.A.	N.A.	N.A.	This study
RM15_21_11	3264	RM15/21	SP14_T032_16a	SP14_T003_07	PIBOR443-19	MN941275	N.A.	MN975221	N.A.	N.A.	N.A.	This study
RM15_21_12	3462	RM15/21	SP14_T032_16a	SP14_T003_07	PIBOR444-19	MN941253	N.A.	MN975209	N.A.	N.A.	N.A.	This study
RM15_21_15	3264	RM15/21	SP14_T032_16a	SP14_T003_07	PIBOR445-19	MN941236	N.A.	N.A.	N.A.	N.A.	N.A.	This study
RM15_21_16	3463	RM15/21	RM15_21c_04	RM15_21c_04	PIBOR446-19	MN940792	N.A.	N.A.	N.A.	N.A.	N.A.	This study
RM15_21_17	3265	RM15/21	RM15_21_08	RM15_21_08	PIBOR447-19	MN940595	N.A.	MN974685	N.A.	N.A.	N.A.	This study
RM15_21_20	3266	RM15/21	SP14_T032_16a	SP14_T003_07	PIBOR448-19	MN941107	N.A.	MN975085	N.A.	N.A.	N.A.	This study
RM15_21b_01	3268	RM15/21	RM15_21c_04	RM15_21c_04	PIBOR449-19	MN940768	N.A.	MN974825	N.A.	N.A.	N.A.	This study
RM15_21b_02	3269	RM15/21	RM15_21c_04	RM15_21b_02	PIBOR450-19	MN940744	MN940479	MN974797	N.A.	N.A.	MN941350	This study
RM15_21b_03	3270	RM15/21	RM15_21c_03	RM15_21c_03	PIBOR451-19	MN940729	N.A.	MN974786	N.A.	N.A.	N.A.	This study
RM15_21b_05	3272	RM15/21	SP14_T032_16a	SP14_T003_07	PIBOR452-19	MN940604	N.A.	N.A.	N.A.	N.A.	N.A.	This study
RM15_21b_08	3273	RM15/21	RM15_21c_04	RM15_21b_02	PIBOR453-19	MN941231	N.A.	MN975196	N.A.	N.A.	N.A.	This study
RM15_21b_13	3275	RM15/21	SP14_T032_16a	SP14_T003_07	PIBOR454-19	MN941192	N.A.	MN975165	N.A.	N.A.	N.A.	This study
RM15_21c_01	3464	RM15/21	RM15_21c_01	RM15_21c_01	PIBOR455-19	MN941210	MN940553	MN975182	N.A.	MN941891	MN941420	This study
RM15_21c_03	3276	RM15/21	RM15_21c_03	RM15_21c_03	PIBOR456-19	MN941032	MN940519	MN975033	N.A.	N.A.	MN941388	This study
RM15_21c_04	3277	RM15/21	RM15_21c_04	RM15_21c_04	PIBOR457-19	MN940682	MN940469	MN974754	N.A.	N.A.	MN941340	This study
RO_15_R_05	3143	RO-15-R	NO_10_Rb_06	NO_10_Rb_06	PIBOR458-19	MN940811	N.A.	MN974858	N.A.	N.A.	N.A.	This study
RO15_01_01	3352	RO15/01	RO15_01_12	RO15_01_12	PIBOR459-19	MN940924	N.A.	MN974946	N.A.	N.A.	N.A.	This study
RO15_01_02	3141	RO15/01	RM15_21_08	RM15_21_08	PIBOR460-19	MN940991	N.A.	MN975001	N.A.	N.A.	N.A.	This study
RO15_01_12	3142	RO15/01	RO15_01_12	RO15_01_12	PIBOR461-19	MN940718	MN940475	MN974777	MN943240	MN941857	MN941346	This study
RO15_03_03	3353	RO15/03	BE14_E03_03	BE14_E03_03	PIBOR462-19	MN941120	N.A.	MN975096	N.A.	N.A.	N.A.	This study
RO15_03_06	3354	RO15/03	BE14_E03_03	BE14_E03_03	PIBOR463-19	MN941133	N.A.	N.A.	N.A.	N.A.	N.A.	This study
RO15_03_07	3355	RO15/03	BE14_E03_03	BE14_E03_03	PIBOR464-19	MN940939	N.A.	N.A.	N.A.	N.A.	N.A.	This study
RO15_03_09	2912	RO15/03	BE14_E03_03	BE14_E03_03	PBOR288-16	MH407473	N.A.	MN974702	N.A.	N.A.	N.A.	3; this study
ROT16_20_03	3721	ROT16/20	SSI15_M26_05	SSI15_M26_05	PIBOR465-19	MN941004	N.A.	N.A.	N.A.	N.A.	N.A.	This study
ROT16_20_15	3722	ROT16/20	SSI15_M26_05	SSI15_M26_05	PIBOR466-19	MN941151	N.A.	MN975127	N.A.	N.A.	N.A.	This study
ROT16_20_21	3723	ROT16/20	SSI15_M26_05	SSI15_M26_05	PIBOR467-19	MN940697	N.A.	MN974763	N.A.	N.A.	N.A.	This study
ROT16_20_24	3689	ROT16/20	JRI15_10_06	JRI15_10_06	PIBOR468-19	MN940740	N.A.	MN974793	N.A.	N.A.	N.A.	This study
ROT16_20_32	3690	ROT16/20	JRI15_10_06	JRI15_10_06	PIBOR469-19	MN940980	N.A.	MN974993	N.A.	N.A.	N.A.	This study
ROT16_23_02	3615	ROT16/23	JRI15_10_06	JRI15_10_06	PIBOR470-19	MN940944	N.A.	MN974959	N.A.	N.A.	N.A.	This study
ROT16_23_05b	3617	ROT16/23	JRI15_10_06	JRI15_10_06	PIBOR471-19	MN941267	N.A.	N.A.	N.A.	N.A.	N.A.	This study
ROT16_23_16	3620	ROT16/23	JRI15_10_06	JRI15_10_06	PIBOR472-19	MN941155	N.A.	MN975130	N.A.	N.A.	N.A.	This study
ROT16_23_28	3622	ROT16/23	JRI15_10_06	JRI15_10_06	PIBOR473-19	MN940818	N.A.	N.A.	N.A.	N.A.	N.A.	This study
ROT16_23_33	3624	ROT16/23	JRI15_10_06	JRI15_10_06	PIBOR474-19	MN941077	N.A.	N.A.	N.A.	N.A.	N.A.	This study
ROT16_28_10	3724	ROT16/28	SSI15_M06_03	SSI15_M06_03	PIBOR475-19	MN940686	N.A.	MN974755	N.A.	N.A.	N.A.	This study
ROT16_28_12	3725	ROT16/28	SSI15_M06_03	SSI15_M06_03	PIBOR476-19	MN940728	N.A.	N.A.	N.A.	N.A.	N.A.	This study
ROT16_28_18	3726	ROT16/28	JRI15_10_06	JRI15_10_06	PIBOR477-19	MN941233	N.A.	N.A.	N.A.	N.A.	N.A.	This study
ROT16_28_22	3727	ROT16/28	SSI15_M06_03	SSI15_M06_03	PIBOR478-19	MN941053	N.A.	MN975048	N.A.	N.A.	N.A.	This study
ROT16_34_04	3728	ROT16/34	SSI15_M06_03	SSI15_M06_03	PIBOR479-19	MN941264	N.A.	MN975216	N.A.	N.A.	N.A.	This study
ROT16_34_08	3729	ROT16/34	SSI15_M06_03	SSI15_M06_03	PIBOR480-19	MN940975	N.A.	N.A.	N.A.	N.A.	N.A.	This study
ROT16_34_10	3730	ROT16/34	SSI15_M06_03	SSI15_M06_03	PIBOR481-19	MN941163	N.A.	N.A.	N.A.	N.A.	N.A.	This study
ROT16_34_17	3731	ROT16/34	SSI15_M06_03	SSI15_M06_03	PIBOR482-19	MN941064	N.A.	N.A.	N.A.	N.A.	N.A.	This study
ROT16_34_23	3732	ROT16/34	SSI15_M06_03	SSI15_M06_03	PIBOR483-19	MN941311	N.A.	MN975251	N.A.	N.A.	N.A.	This study
ROTMOOS1_05	3159	ROTMOOS1	ZAC15_04_03	ZAC15_04_03	PIBOR484-19	MN941237	N.A.	MN975200	N.A.	N.A.	N.A.	This study
ROTMOOS1_16	3144	ROTMOOS1	RM15_20_03	N.A.	PIBOR485-19	MN941102	N.A.	N.A.	N.A.	N.A.	N.A.	This study
ROTMOOS2_01	3161	ROTMOOS2	ROTMOOS2_01	ROTMOOS2_01	PIBOR486-19	MN941306	MN940567	MN975245	N.A.	MN941897	MN941433	This study
ROTMOOS2_06	3162	ROTMOOS2	ROTMOOS2_01	ROTMOOS2_01	PIBOR487-19	MN941160	N.A.	N.A.	N.A.	N.A.	N.A.	This study
ROTMOOS2_07	3163	ROTMOOS2	ROTMOOS2_07	ROTMOOS2_07	PIBOR488-19	MN940826	MN940492	MN974865	N.A.	N.A.	MN941361	This study
ROTMOOS2_12	3164	ROTMOOS2	ROTMOOS2_12	ROTMOOS2_12	PIBOR489-19	MN940711	MN940474	MN974774	N.A.	MN941856	MN941345	This study
ROTMOOS2_15	3165	ROTMOOS2	ROTMOOS2_01	ROTMOOS2_01	PIBOR490-19	MN941256	N.A.	N.A.	N.A.	N.A.	N.A.	This study
ROTMOOS2_16	3166	ROTMOOS2	ROTMOOS2_01	ROTMOOS2_01	PIBOR491-19	MN940642	N.A.	N.A.	N.A.	N.A.	N.A.	This study
ROTMOOS2_18	3167	ROTMOOS2	ROTMOOS2_18	ROTMOOS2_18	PIBOR492-19	MN940737	MN940478	MN974791	N.A.	MN941859	MN941349	This study
ROTMOOS2_22	3168	ROTMOOS2	ROTMOOS2_18	ROTMOOS2_18	PIBOR493-19	MN941030	N.A.	N.A.	N.A.	N.A.	N.A.	This study
ROTMOOS2_23	3169	ROTMOOS2	ROTMOOS2_01	ROTMOOS2_01	PIBOR494-19	MN941143	N.A.	N.A.	N.A.	N.A.	N.A.	This study
ROTMOOS2_N1	3466	ROTMOOS2	ROTMOOS2_18	ROTMOOS2_18	PIBOR495-19	MN940886	N.A.	N.A.	N.A.	N.A.	N.A.	This study
ROTMOOS2_N3	3468	ROTMOOS2	ROTMOOS2_18	ROTMOOS2_18	PIBOR496-19	MN941235	N.A.	N.A.	N.A.	N.A.	N.A.	This study
ROTMOOS2b_01	3171	ROTMOOS2	ROTMOOS2_12	ROTMOOS2_12	PIBOR497-19	MN941279	N.A.	MN975224	N.A.	N.A.	N.A.	This study
ROTMOOS2b_07	3173	ROTMOOS2	ROTMOOS2_18	ROTMOOS2_18	PIBOR498-19	MN940934	N.A.	MN974950	N.A.	N.A.	N.A.	This study
ROTMOOS2b_12	3174	ROTMOOS2	ROTMOOS2_01	ROTMOOS2_01	PIBOR499-19	MN940922	N.A.	MN974945	N.A.	N.A.	N.A.	This study
ROTMOOS2b_14	3176	ROTMOOS2	ROTMOOS2_01	ROTMOOS2_01	PIBOR500-19	MN940803	N.A.	N.A.	N.A.	N.A.	N.A.	This study
ROTMOOS2b_15	3175	ROTMOOS2	ROTMOOS2_01	ROTMOOS2_01	PIBOR501-19	MN940898	N.A.	N.A.	N.A.	N.A.	N.A.	This study
S_6_R_03	3625	S-6-R	NO_10_Rb_06	NO_10_Rb_06	PIBOR502-19	MN941278	N.A.	MN975223	N.A.	N.A.	N.A.	This study
S_6_R_12	3626	S-6-R	NO_10_Rb_06	NO_10_Rb_06	PIBOR503-19	MN941240	N.A.	MN975203	N.A.	N.A.	N.A.	This study
S_9_Rb_02	3733	S-9-R	NO_10_Rb_06	NO_10_Rb_06	PIBOR504-19	MN940720	N.A.	N.A.	N.A.	N.A.	N.A.	This study
S_9_Rb_16	3734	S-9-R	NO_10_Rb_06	NO_10_Rb_06	PIBOR505-19	MN941002	N.A.	MN975012	N.A.	N.A.	N.A.	This study
SCHIR_D10	2729	SCHIR-D	JRI15_10_06	JRI15_18b_09	PBOR037-11	MH707913	N.A.	MN975009	N.A.	N.A.	N.A.	1; this study
SCHIR_D14	2730	SCHIR-D	JRI15_10_06	JRI15_18b_09	PBOR038-11	MH707897	N.A.	MN974879	N.A.	N.A.	N.A.	1; this study
SCHIR_D6	2726	SCHIR-D	JRI15_10_06	JRI15_18b_09	PBOR034-11	MH707904	N.A.	MN974943	N.A.	N.A.	N.A.	1; this study
SCHIR_D7	2727	SCHIR-D	JRI15_10_06	JRI15_18b_09	PBOR035-11	MH707924	N.A.	MN975123	N.A.	N.A.	N.A.	1; this study
SCHIR_D8	2728	SCHIR-D	JRI15_10_06	JRI15_18b_09	PBOR036-11	MH707883	N.A.	MN974751	N.A.	N.A.	MH707939	1; this study
SCHIR_E1	2722	SCHIR-E	JRI15_10_06	JRI15_18b_09	PBOR039-11	MH707903	N.A.	MN974942	N.A.	N.A.	MH707990	1; this study
SCHIR_E10	2724	SCHIR-E	JRI15_10_06	JRI15_18b_09	PBOR040-11	MH707933	N.A.	N.A.	N.A.	N.A.	N.A.	1
SCHIR_E13	2725	SCHIR-E	JRI15_10_06	JRI15_18b_09	PBOR041-11	MH707911	N.A.	N.A.	N.A.	N.A.	N.A.	1
SCHIR_E7	727	SCHIR-E	JRI15_10_06	JRI15_18b_09	PBOR419-18	MH407478	N.A.	N.A.	N.A.	N.A.	N.A.	3
SCHIR_P10	2713	SCHIR-P	JRI15_10_06	JRI15_18b_09	PBOR043-11	MH707892	N.A.	N.A.	N.A.	N.A.	N.A.	1
SCHIR_P12	2714	SCHIR-P	JRI15_10_06	JRI15_18b_09	PBOR044-11	MH707906	N.A.	N.A.	N.A.	N.A.	N.A.	1
SCHIR_P14	2715	SCHIR-P	JRI15_10_06	JRI15_18b_09	PBOR045-11	MH707918	N.A.	N.A.	N.A.	N.A.	N.A.	1
SCHIR_P17	2716	SCHIR-P	JRI15_10_06	JRI15_18b_09	PBOR046-11	MH707905	N.A.	N.A.	N.A.	N.A.	N.A.	1
SCHIR_P8	2712	SCHIR-P	JRI15_10_06	JRI15_18b_09	PBOR042-11	MH707937	N.A.	N.A.	N.A.	N.A.	N.A.	1
SCHIR_S18	2711	SCHIR-S	JRI15_10_06	JRI15_18b_09	PBOR047-11	MH707928	N.A.	MN975156	N.A.	N.A.	N.A.	1; this study
SCHIR_V15	2719	SCHIR-V	JRI15_10_06	JRI15_18b_09	PBOR050-11	MH707921	N.A.	N.A.	N.A.	N.A.	N.A.	1
SCHIR_V18	2720	SCHIR-V	JRI15_10_06	JRI15_18b_09	PBOR051-11	MH707915	N.A.	N.A.	N.A.	N.A.	N.A.	1
SCHIR_V2	2717	SCHIR-V	JRI15_10_06	JRI15_18b_09	PBOR048-11	MH707926	N.A.	N.A.	N.A.	N.A.	N.A.	1
SCHIR_V20	2721	SCHIR-V	JRI15_10_06	JRI15_18b_09	PBOR052-11	MH707923	N.A.	N.A.	N.A.	N.A.	N.A.	1
SCHIR_V4	2718	SCHIR-V	JRI15_10_06	JRI15_18b_09	PBOR049-11	MH707910	N.A.	N.A.	N.A.	N.A.	N.A.	1
SG17_148a_06	4053	SG17/148	AMS16_S108_22	KGI16_03_16	PIBOR506-19	MN941224	N.A.	MN975192	N.A.	N.A.	N.A.	This study
SG17_148a_16	4054	SG17/148	AMS16_S108_22	KGI16_03_16	PIBOR507-19	MN940888	N.A.	N.A.	N.A.	N.A.	N.A.	This study
SG17_148b_01	4055	SG17/148	AMS16_S108_22	KGI16_03_16	PIBOR508-19	MN940605	N.A.	N.A.	N.A.	N.A.	N.A.	This study
SG17_148b_02	4006	SG17/148	AMS16_S108_22	KGI16_03_16	PIBOR509-19	MN940957	N.A.	N.A.	N.A.	N.A.	N.A.	This study
SG17_156a_12	4056	SG17/156	AMS16_S108_22	KGI16_03_16	PIBOR510-19	MN940603	N.A.	MN974694	N.A.	N.A.	N.A.	This study
SG17_156a_15	4057	SG17/156	AMS16_S108_22	KGI16_03_16	PIBOR511-19	MN941104	N.A.	MN975084	N.A.	N.A.	N.A.	This study
SG17_156a_17	4058	SG17/156	AMS16_S108_22	KGI16_03_16	PIBOR512-19	MN941166	N.A.	MN975138	N.A.	N.A.	N.A.	This study
SG17_156a_22	4059	SG17/156	AMS16_S108_22	KGI16_03_16	PIBOR513-19	MN940869	N.A.	MN974902	N.A.	N.A.	N.A.	This study
SG17_164_06	4060	SG17/164	SSI15_M06_03	SSI15_M06_03	PIBOR514-19	MN940841	N.A.	N.A.	N.A.	N.A.	N.A.	This study
SG17_164_10	3959	SG17/164	JRI15_10_06	JRI15_10_06	PIBOR515-19	MN940710	N.A.	MN974773	N.A.	N.A.	N.A.	This study
SG17_164_17	4007	SG17/164	JRI15_10_06	JRI15_10_06	PIBOR516-19	MN941252	N.A.	N.A.	N.A.	N.A.	N.A.	This study
SG17_164_21	4008	SG17/164	JRI15_10_06	JRI15_10_06	PIBOR517-19	MN941225	N.A.	N.A.	N.A.	N.A.	N.A.	This study
SG17_164_24	3960	SG17/164	JRI15_10_06	JRI15_10_06	PIBOR518-19	MN940694	N.A.	MN974761	N.A.	N.A.	N.A.	This study
SIPLE3A_09	4091	SIPLE3A	JRI15_10_06	JRI15_18b_09	PIBOR519-19	MN941134	N.A.	N.A.	N.A.	N.A.	N.A.	This study
SIPLE3A_14	3947	SIPLE3A	JRI15_10_06	JRI15_18b_09	PIBOR520-19	MN940757	N.A.	MN974809	N.A.	N.A.	N.A.	This study
SIPLE3A_16	3948	SIPLE3A	JRI15_10_06	JRI15_18b_09	PIBOR521-19	MN940643	N.A.	MN974723	N.A.	N.A.	N.A.	This study
SIPLE3A_20	3949	SIPLE3A	JRI15_10_06	JRI15_18b_09	PIBOR522-19	MN940998	N.A.	MN975008	N.A.	N.A.	N.A.	This study
SIPLE3A_39	3963	SIPLE3A	JRI15_10_06	JRI15_18b_09	PIBOR523-19	MN940797	N.A.	N.A.	N.A.	N.A.	N.A.	This study
SIPLE4A_02	3965	SIPLE4A	JRI15_10_06	JRI15_18b_09	PIBOR524-19	MN941099	N.A.	MN975081	N.A.	N.A.	N.A.	This study
SIPLE4A_14	3966	SIPLE4A	JRI15_10_06	JRI15_18b_09	PIBOR525-19	MN941285	N.A.	N.A.	N.A.	N.A.	N.A.	This study
SIPLE4A_23b	3967	SIPLE4A	JRI15_10_06	JRI15_18b_09	PIBOR526-19	MN940622	N.A.	MN974706	N.A.	N.A.	N.A.	This study
SIPLE4A_30	3969	SIPLE4A	JRI15_10_06	JRI15_18b_09	PIBOR527-19	MN940921	N.A.	MN974944	N.A.	N.A.	N.A.	This study
SL16_16	3639	SL16	ROTMOOS2_12	SL16_16	PIBOR528-19	MN940705	MN940472	MN974769	N.A.	N.A.	MN941343	This study
SL16_21	3640	SL16	ROTMOOS2_12	SL16_16	PIBOR529-19	MN941148	N.A.	MN975125	N.A.	N.A.	N.A.	This study
SL16_23	3641	SL16	ROTMOOS2_12	SL16_16	PIBOR530-19	MN940843	N.A.	MN974881	N.A.	N.A.	N.A.	This study
SL16_24	3642	SL16	ROTMOOS2_12	SL16_16	PIBOR531-19	MN940993	N.A.	MN975002	N.A.	N.A.	N.A.	This study
SP14_2_003_04_03	2330	SP14.2/003	JRI15_10_06	JRI15_10_06	PIBOR532-19	MN940990	N.A.	MN975000	N.A.	N.A.	N.A.	This study
SP14_2_003_04_11	2353	SP14.2/003	JRI15_10_06	JRI15_10_06	PIBOR533-19	MN940742	N.A.	MN974795	N.A.	N.A.	N.A.	This study
SP14_2_012_05a_04	2331	SP14.2/012	JRI15_10_06	JRI15_10_06	PIBOR535-19	MN941076	N.A.	N.A.	N.A.	N.A.	N.A.	This study
SP14_2_012_08b_04	2333	SP14.2/012	JRI15_10_06	JRI15_10_06	PBOR314-16	MH407509	N.A.	MN975080	N.A.	N.A.	N.A.	3; this study
SP14_2_012_09a_01	2324	SP14.2/012	JRI15_10_06	JRI15_10_06	PIBOR534-19	MN940651	N.A.	MN974729	N.A.	N.A.	N.A.	This study
SP14_T003_04	2212	SP14/T003	SP14_T032_16a	SP15_POINT2_05	PIBOR536-19	MN940937	N.A.	MN974953	N.A.	N.A.	N.A.	This study
SP14_T003_05	2213	SP14/T003	SP14_T032_16a	SP15_POINT2_05	PBOR324-16	MH407479	N.A.	MN974735	N.A.	N.A.	N.A.	3; this study
SP14_T003_06	2214	SP14/T003	SP14_T003_06	SP14_T003_06	PIBOR537-19	MN940751	MN940481	MN974803	MN943241	MN941860	MN941352	This study
SP14_T003_07	2315	SP14/T003	SP14_T032_16a	SP14_T003_07	PBOR316-16	MH407471	MN940454	MN974691	N.A.	N.A.	MH407519	3; this study
SP14_T032_09d	2221	SP14/T032	SP14_T032_16a	SP14_T032_16a	PIBOR538-19	MN941115	N.A.	MN975091	N.A.	N.A.	N.A.	This study
SP14_T032_16a	2222	SP14/T032	SP14_T032_16a	SP14_T032_16a	PIBOR539-19	MN940587	MN940449	MN974678	N.A.	N.A.	MN941321	This study
SP14_T032_23c	2319	SP14/T032	JRI15_10_06	JRI15_10_06	PIBOR540-19	MN940681	N.A.	MN974753	N.A.	N.A.	N.A.	This study
SP14_T037_25a	2229	SP14/T037	JRI15_10_06	JRI15_10_06	PIBOR541-19	MN940612	N.A.	N.A.	N.A.	N.A.	N.A.	This study
SP14_T037_48a	2361	SP14/T037	JRI15_10_06	JRI15_10_06	PIBOR542-19	MN940972	N.A.	N.A.	N.A.	N.A.	N.A.	This study
SP14_T037_48c	2231	SP14/T037	JRI15_10_06	JRI15_10_06	PIBOR543-19	MN941281	N.A.	N.A.	N.A.	N.A.	N.A.	This study
SP14_T037_68	2233	SP14/T037	JRI15_10_06	JRI15_10_06	PIBOR544-19	MN941071	N.A.	MN975062	N.A.	N.A.	MN992093	This study
SP15_POINT2_01	3147	SP15/POINT2	SP14_T032_16a	SP15_POINT2_05	PIBOR545-19	MN940596	N.A.	MN974686	N.A.	N.A.	N.A.	This study
SP15_POINT2_03	3437	SP15/POINT2	SP14_T032_16a	SP15_POINT2_05	PIBOR546-19	MN940910	N.A.	MN974934	N.A.	N.A.	N.A.	This study
SP15_POINT2_04	3438	SP15/POINT2	SP14_T032_16a	SP15_POINT2_05	PIBOR547-19	MN940706	N.A.	MN974770	N.A.	N.A.	N.A.	This study
SP15_POINT2_05	3148	SP15/POINT2	SP14_T032_16a	SP15_POINT2_05	PIBOR548-19	MN941243	MN940559	MN975205	N.A.	N.A.	MN941425	This study
SP15_POINT2_11	3149	SP15/POINT2	SP14_T032_16a	SP15_POINT2_05	PIBOR549-19	MN940650	N.A.	MN974728	N.A.	N.A.	N.A.	This study
SP15_POINT2_30	3443	SP15/POINT2	SP14_T032_16a	SP15_POINT2_05	PIBOR550-19	MN941173	N.A.	N.A.	N.A.	N.A.	N.A.	This study
SSI15_M01_06	3150	SSI15/M01	SSI15_M06_03	SSI15_M06_03	PIBOR551-19	MN941271	N.A.	MN975219	N.A.	N.A.	N.A.	This study
SSI15_M05_03	2431	SSI15/M05	SSI15_M06_03	SSI15_M06_03	PIBOR552-19	MN940904	N.A.	MN974927	N.A.	N.A.	N.A.	This study
SSI15_M05_09	2432	SSI15/M05	SSI15_M06_03	SSI15_M06_03	PBOR333-16	MH407489	N.A.	MN974869	N.A.	N.A.	N.A.	3; this study
SSI15_M05_12	2378	SSI15/M05	SSI15_M06_03	SSI15_M06_03	PIBOR553-19	MN941087	N.A.	N.A.	N.A.	N.A.	N.A.	This study
SSI15_M05_22	2461	SSI15/M05	SSI15_M26_05	SSI15_M26_05	PIBOR554-19	MN940810	N.A.	N.A.	N.A.	N.A.	N.A.	This study
SSI15_M05_28	2462	SSI15/M05	SSI15_M06_03	SSI15_M06_03	PIBOR555-19	MN940961	N.A.	N.A.	N.A.	N.A.	N.A.	This study
SSI15_M06_01	2434	SSI15/M06	SSI15_M06_03	SSI15_M06_03	PIBOR556-19	MN940639	N.A.	MN974721	N.A.	N.A.	N.A.	This study
SSI15_M06_03	2379	SSI15/M06	SSI15_M06_03	SSI15_M06_03	PIBOR557-19	MN941022	MN940513	MN975025	MN943255	MN941874	MN941382	This study
SSI15_M06_08	2380	SSI15/M06	SSI15_M06_03	SSI15_M06_03	PIBOR558-19	MN940661	N.A.	N.A.	N.A.	N.A.	N.A.	This study
SSI15_M06_23	2835	SSI15/M06	SSI15_M06_03	SSI15_M06_03	PIBOR559-19	MN940652	N.A.	N.A.	N.A.	N.A.	N.A.	This study
SSI15_M06_40	2436	SSI15/M06	SSI15_M06_03	SSI15_M06_03	PIBOR560-19	MN940930	N.A.	N.A.	N.A.	N.A.	N.A.	This study
SSI15_M18_09	2437	SSI15/M18	SSI15_M06_03	SSI15_M06_03	PIBOR561-19	MN940833	N.A.	N.A.	N.A.	N.A.	N.A.	This study
SSI15_M18_11	2465	SSI15/M18	SSI15_M06_03	SSI15_M06_03	PBOR336-16	MH407510	N.A.	MN975098	N.A.	N.A.	N.A.	3; this study
SSI15_M18_12	2466	SSI15/M18	SSI15_M06_03	SSI15_M06_03	PIBOR562-19	MN940997	N.A.	MN975007	N.A.	N.A.	N.A.	This study
SSI15_M22_04	2842	SSI15/M22	SSI15_M06_03	SSI15_M06_03	PIBOR563-19	MN941255	N.A.	N.A.	N.A.	N.A.	N.A.	This study
SSI15_M22_12	2843	SSI15/M22	SSI15_M06_03	SSI15_M06_03	PIBOR564-19	MN940872	N.A.	MN974906	N.A.	N.A.	N.A.	This study
SSI15_M22_14	2844	SSI15/M22	SSI15_M06_03	SSI15_M06_03	PBOR341-16	MH407494	N.A.	MN974922	N.A.	N.A.	N.A.	3; this study
SSI15_M24_05	2383	SSI15/M24	SSI15_M06_03	SSI15_M06_03	PIBOR565-19	MN940640	N.A.	N.A.	N.A.	N.A.	N.A.	This study
SSI15_M24_10	2382	SSI15/M24	SSI15_M06_03	SSI15_M06_03	PIBOR566-19	MN941048	N.A.	N.A.	N.A.	N.A.	N.A.	This study
SSI15_M24_15	2847	SSI15/M24	SSI15_M06_03	SSI15_M06_03	PIBOR567-19	MN941086	N.A.	N.A.	N.A.	N.A.	N.A.	This study
SSI15_M24_23	2412	SSI15/M24	SSI15_M06_03	SSI15_M06_03	PIBOR568-19	MN941299	N.A.	MN975240	N.A.	N.A.	N.A.	This study
SSI15_M24_26	2441	SSI15/M24	SSI15_M06_03	SSI15_M06_03	PBOR344-16	MH407499	N.A.	MN974971	N.A.	N.A.	N.A.	3; this study
SSI15_M26_05	2469	SSI15/M26	SSI15_M26_05	SSI15_M26_05	PIBOR569-19	MN941312	MN940569	MN975252	MN943270	N.A.	MN941434	This study
SSI15_M26_08	2470	SSI15/M26	SSI15_M26_05	SSI15_M26_05	PIBOR570-19	MN941132	N.A.	N.A.	N.A.	N.A.	N.A.	This study
SSI15_M26_09	2413	SSI15/M26	SSI15_M06_03	SSI15_M06_03	PIBOR571-19	MN941303	N.A.	MN975242	N.A.	N.A.	N.A.	This study
SSI15_M26_13	2442	SSI15/M26	SSI15_M26_05	SSI15_M26_05	PIBOR572-19	MN940690	N.A.	N.A.	N.A.	N.A.	N.A.	This study
SSI15_M26_16	2850	SSI15/M26	SSI15_M06_03	SSI15_M06_03	PIBOR573-19	MN941229	N.A.	N.A.	N.A.	N.A.	N.A.	This study
ST15_01_03	3330	ST15/01	BE14_E03_03	BE14_E03_03	PIBOR574-19	MN941072	N.A.	N.A.	N.A.	N.A.	N.A.	This study
ST15_01_05	3331	ST15/01	BE14_E03_03	BE14_E03_03	PIBOR575-19	MN941065	N.A.	N.A.	N.A.	N.A.	N.A.	This study
ST15_01_18	3332	ST15/01	BE14_E03_03	BE14_E03_03	PIBOR576-19	MN941283	N.A.	MN975228	N.A.	N.A.	N.A.	This study
ST15_04_01	3333	ST15/04	LU15_09_07	LU15_09_07	PIBOR577-19	MN940684	N.A.	N.A.	N.A.	N.A.	N.A.	This study
ST15_04_08	3335	ST15/04	LU15_09_07	LU15_09_07	PIBOR578-19	MN940780	N.A.	MN974837	N.A.	N.A.	N.A.	This study
ST15_04_11	3151	ST15/04	ST15_04_11	ST15_04_11	PIBOR579-19	MN941186	MN940551	MN975157	MN943265	MN941890	MN941418	This study
ST15_09_03	3339	ST15/09	LU15_04_08	LU15_04_08	PIBOR580-19	MN940731	N.A.	MN974787	N.A.	N.A.	N.A.	This study
ST15_09_08	3469	ST15/09	LU15_04_08	LU15_04_08	PIBOR581-19	MN940656	N.A.	N.A.	N.A.	N.A.	N.A.	This study
ST15_09_11	3340	ST15/09	LU15_04_08	LU15_04_08	PIBOR582-19	MN941206	N.A.	MN975178	N.A.	N.A.	N.A.	This study
SW15_L4009_03	3470	SW15/L4009	QUE16_07b_25	SW15_L4009_03	PIBOR583-19	MN940804	MN940490	MN974851	N.A.	N.A.	MN941359	This study
SW15_L4009_19	3471	SW15/L4009	ZAC15_04_03	ZAC15_04_03	PIBOR584-19	MN941017	N.A.	MN975022	N.A.	N.A.	N.A.	This study
SW15_L650M_05	3473	SW15/L650M	JRI15_10_06	JRI15_10_06	PIBOR585-19	MN941124	N.A.	MN975103	N.A.	N.A.	N.A.	This study
SW15_L650M_07	3179	SW15/L650M	JRI15_10_06	JRI15_10_06	PIBOR586-19	MN940865	N.A.	MN974900	N.A.	N.A.	N.A.	This study
SW15_L650M_10	3152	SW15/L650M	ZAC15_04_03	ZAC15_04_03	PIBOR587-19	MN940809	N.A.	MN974857	N.A.	N.A.	N.A.	This study
SW15_L650M_12	3472	SW15/L650M	JRI15_10_06	JRI15_10_06	PIBOR588-19	MN941217	N.A.	N.A.	N.A.	N.A.	N.A.	This study
SW15_L650M_18	3180	SW15/L650M	JRI15_10_06	JRI15_10_06	PIBOR589-19	MN941270	N.A.	N.A.	N.A.	N.A.	N.A.	This study
SW15_L650M_29	3182	SW15/L650M	JRI15_10_06	JRI15_10_06	PIBOR590-19	MN940581	N.A.	N.A.	N.A.	N.A.	N.A.	This study
SW15_N650S_06	3183	SW15/N650S	ZAC15_04_03	ZAC15_04_03	PIBOR591-19	MN940747	N.A.	MN974799	N.A.	N.A.	N.A.	This study
SW15_N650S_08	3184	SW15/N650S	ZAC15_04_03	ZAC15_04_03	PIBOR593-19	MN941070	N.A.	MN975061	N.A.	N.A.	N.A.	This study
SW15_N650S_09	3185	SW15/N650S	SW15_N650S_09	SW15_N650S_09	PIBOR594-19	MN941056	MN940525	MN975050	N.A.	N.A.	MN941394	This study
SW15_N650S_14	3186	SW15/N650S	SW15_N650S_09	SW15_N650S_09	PIBOR595-19	MN940933	N.A.	MN974949	N.A.	N.A.	N.A.	This study
SW15_N650Sb_06	3474	SW15/N650S	JRI15_10_06	JRI15_10_06	PIBOR592-19	MN940767	N.A.	MN974824	N.A.	N.A.	N.A.	This study
SW15_N900E	3483	SW15/N900S	NY15_22c_02a	SW15_N900E	PIBOR596-19	MN940607	MN940455	MN974697	N.A.	N.A.	MN941326	This study
SW15_N900M_04	3189	SW15/N900M	SW15_N900M_04	SW15_N900M_04	PIBOR597-19	MN940725	MN940477	MN974783	N.A.	MN941858	MN941348	This study
SW15_N900M_08	3475	SW15/N900M	ROTMOOS2_12	ROTMOOS2_12	PIBOR598-19	MN940721	N.A.	N.A.	N.A.	N.A.	N.A.	This study
SW15_N900M_09	3190	SW15/N900M	ROTMOOS2_12	ROTMOOS2_12	PIBOR599-19	MN940611	N.A.	MN974701	N.A.	N.A.	N.A.	This study
SW15_N900M_16	3193	SW15/N900M	ROTMOOS2_12	ROTMOOS2_12	PIBOR600-19	MN940787	N.A.	MN974840	N.A.	N.A.	N.A.	This study
SW15_N900S_13	3476	SW15/N900S	ZAC15_01_02	ZAC15_01_02	PIBOR601-19	MN941001	N.A.	MN975011	N.A.	N.A.	N.A.	This study
SW16_02_07	3627	SW16/02	SW16_02_07	SW16_02_07	PIBOR602-19	MN941169	MN940544	MN975141	N.A.	N.A.	MN941412	This study
SW16_02_08	3628	SW16/02	JRI15_10_06	JRI15_10_06	PIBOR603-19	MN940808	N.A.	MN974855	N.A.	N.A.	N.A.	This study
SW16_02_09	3744	SW16/02	JRI15_10_06	JRI15_10_06	PIBOR604-19	MN940967	N.A.	MN974983	N.A.	N.A.	N.A.	This study
SW16_02_16	3629	SW16/02	JRI15_10_06	JRI15_10_06	PIBOR605-19	MN940943	N.A.	N.A.	N.A.	N.A.	N.A.	This study
SW16_02b_22	3745	SW16/02	JRI15_10_06	JRI15_10_06	PIBOR606-19	MN940773	N.A.	MN974831	N.A.	N.A.	N.A.	This study
SW16_02b_24	3691	SW16/02	JRI15_10_06	JRI15_10_06	PIBOR607-19	MN940750	N.A.	MN974802	N.A.	N.A.	N.A.	This study
SW16_06_01	3746	SW16/06	ROTMOOS2_01	ROTMOOS2_01	PIBOR608-19	MN940788	N.A.	MN974841	N.A.	N.A.	N.A.	This study
SW16_06_06	3692	SW16/06	ROTMOOS2_01	ROTMOOS2_01	PIBOR609-19	MN941190	N.A.	MN975163	N.A.	N.A.	N.A.	This study
SW16_06_07	3650	SW16/06	ROTMOOS2_01	ROTMOOS2_01	PIBOR610-19	MN941261	N.A.	N.A.	N.A.	N.A.	N.A.	This study
SW16_06_20	3630	SW16/06	ROTMOOS2_01	ROTMOOS2_01	PIBOR611-19	MN941193	N.A.	MN975167	N.A.	N.A.	N.A.	This study
SW16_06_23	3747	SW16/06	ROTMOOS2_01	ROTMOOS2_01	PIBOR612-19	MN940638	N.A.	N.A.	N.A.	N.A.	N.A.	This study
SW16_08_01	3631	SW16/08	SW16_08_07	SW16_08_07	PIBOR613-19	MN941307	N.A.	MN975246	N.A.	N.A.	N.A.	This study
SW16_08_06	3654	SW16/08	SW16_08_07	SW16_08_07	PIBOR614-19	MN941141	N.A.	N.A.	N.A.	N.A.	N.A.	This study
SW16_08_07	3632	SW16/08	SW16_08_07	SW16_08_07	PIBOR615-19	MN940911	MN940502	MN974935	N.A.	N.A.	MN941371	This study
SW16_08_10	3634	SW16/08	SW16_08_07	SW16_08_07	PIBOR616-19	MN940733	N.A.	MN974788	N.A.	N.A.	N.A.	This study
SW16_24_02	3635	SW16/24	JRI15_10_06	JRI15_10_06	PIBOR617-19	MN941202	N.A.	MN975174	N.A.	N.A.	N.A.	This study
SW16_24_07	3636	SW16/24	JRI15_10_06	JRI15_10_06	PIBOR618-19	MN941246	N.A.	MN975207	N.A.	N.A.	N.A.	This study
SW16_24_24	3638	SW16/24	JRI15_10_06	JRI15_10_06	PIBOR619-19	MN940798	N.A.	MN974846	N.A.	N.A.	N.A.	This study
TAS17_32_03	3875	TAS17/32	TAS17_32_16	TAS17_32_16	PIBOR620-19	N.A.	N.A.	MN974815	N.A.	N.A.	N.A.	This study
TAS17_32_16	3876	TAS17/32	TAS17_32_16	TAS17_32_16	PIBOR621-19	MN940722	MN940476	MN974779	N.A.	N.A.	MN941347	This study
TAS17_32_18	4061	TAS17/32	TAS17_32_16	TAS17_32_16	PIBOR623-19	MN940875	N.A.	N.A.	N.A.	N.A.	N.A.	This study
TAS17_32_27	3915	TAS17/32	TAS17_32_16	TAS17_32_16	PIBOR622-19	MN941247	N.A.	N.A.	N.A.	N.A.	N.A.	This study
TAS17_41_03	3877	TAS17/41	TAS17_41_03	TAS17_41_03	PIBOR624-19	MN941073	MN940529	MN975063	N.A.	N.A.	MN941397	This study
TAS17_41_06	3878	TAS17/41	TAS17_41_03	TAS17_41_03	PIBOR625-19	MN940717	N.A.	N.A.	N.A.	N.A.	N.A.	This study
TAS17_41_09	3879	TAS17/41	TAS17_41_03	TAS17_41_03	PIBOR626-19	MN941268	N.A.	N.A.	N.A.	N.A.	N.A.	This study
TAS17_41_15	3880	TAS17/41	TAS17_41_03	TAS17_41_03	PIBOR627-19	MN940712	N.A.	N.A.	N.A.	N.A.	N.A.	This study
TAS17_41_16	3881	TAS17/41	TAS17_41_03	TAS17_41_03	PIBOR628-19	MN940862	N.A.	N.A.	N.A.	N.A.	N.A.	This study
TAS17_41_19	3882	TAS17/41	TAS17_43_13	TAS17_43_13	PIBOR629-19	MN940814	N.A.	MN974859	N.A.	N.A.	N.A.	This study
TAS17_41_26	3883	TAS17/41	TAS17_41_03	TAS17_41_03	PIBOR630-19	MN941216	N.A.	MN975187	N.A.	N.A.	N.A.	This study
TAS17_43_13	3885	TAS17/43	TAS17_43_13	TAS17_43_13	PIBOR631-19	MN940597	MN940453	MN974687	N.A.	N.A.	MN941325	This study
TAS17_43_17	3888	TAS17/43	TAS17_41_03	TAS17_41_03	PIBOR632-19	MN940895	N.A.	MN974921	N.A.	N.A.	N.A.	This study
TAS17_43_20	3916	TAS17/43	TAS17_43_29	TAS17_43_29	PIBOR633-19	MN941060	N.A.	MN975055	N.A.	N.A.	N.A.	This study
TAS17_43_22	3890	TAS17/43	TAS17_41_03	TAS17_41_03	PIBOR634-19	MN940629	N.A.	MN974712	N.A.	N.A.	N.A.	This study
TAS17_43_23	3891	TAS17/43	TAS17_41_03	TAS17_41_03	PIBOR635-19	MN940766	N.A.	N.A.	N.A.	N.A.	N.A.	This study
TAS17_43_27	3892	TAS17/43	TAS17_43_13	TAS17_43_13	PIBOR636-19	MN940583	N.A.	N.A.	N.A.	N.A.	N.A.	This study
TAS17_43_28	3893	TAS17/43	TAS17_41_03	TAS17_41_03	PIBOR637-19	MN940816	N.A.	N.A.	N.A.	N.A.	N.A.	This study
TAS17_43_29	3894	TAS17/43	TAS17_43_29	TAS17_43_29	PIBOR638-19	MN940760	MN940485	MN974817	N.A.	N.A.	MN941355	This study
TAS17_48_10	3895	TAS17/48	DE15_17_06	TAS17_48_10	PIBOR639-19	MN940649	MN940461	MN974727	N.A.	N.A.	MN941332	This study
TAS17_48_17	3896	TAS17/48	TAS17_48_17	TAS17_48_17	PIBOR640-19	MN940594	MN940452	MN974684	N.A.	N.A.	MN941324	This study
TAS17_48_21	3917	TAS17/48	DE15_17_06	TAS17_48_10	PIBOR641-19	MN940701	N.A.	MN974767	N.A.	N.A.	N.A.	This study
TAS17_52_02	3918	TAS17/52	TAS17_41_03	TAS17_41_03	PIBOR642-19	MN941195	N.A.	N.A.	N.A.	N.A.	N.A.	This study
TAS17_52_10	3920	TAS17/52	TAS17_41_03	TAS17_41_03	PIBOR643-19	MN941008	N.A.	N.A.	N.A.	N.A.	N.A.	This study
TAS17_52_15	3922	TAS17/52	TAS17_41_03	TAS17_41_03	PIBOR644-19	MN940678	N.A.	MN974749	N.A.	N.A.	N.A.	This study
TAS17_52_30	3924	TAS17/52	TAS17_41_03	TAS17_41_03	PIBOR645-19	MN940761	N.A.	MN974818	N.A.	N.A.	N.A.	This study
TAS17_69_02	3897	TAS17/69	TAS17_43_13	TAS17_43_13	PIBOR646-19	MN941161	N.A.	MN975134	N.A.	N.A.	N.A.	This study
TAS17_69_03	3925	TAS17/69	AMS16_S110_30	TAS17_69_03	PIBOR647-19	MN941280	MN940564	MN975225	N.A.	N.A.	MN941430	This study
TAS17_69_09	3898	TAS17/69	TAS17_43_13	TAS17_43_13	PIBOR648-19	MN941214	N.A.	MN975185	N.A.	N.A.	N.A.	This study
TAS17_69_10	4009	TAS17/69	TAS17_69_10	TAS17_69_10	PIBOR649-19	MN941265	MN940562	MN975217	N.A.	N.A.	MN941428	This study
TAS17_69_19	3926	TAS17/69	TAS17_69_10	TAS17_69_10	PIBOR650-19	MN941263	N.A.	MN975215	N.A.	N.A.	N.A.	This study
TAS17_69_23	3927	TAS17/69	AMS16_S110_30	AMS16_S110_30	PIBOR651-19	MN940892	N.A.	MN974918	N.A.	N.A.	N.A.	This study
TAS17_69_24	3899	TAS17/69	TAS17_41_03	TAS17_41_03	PIBOR652-19	MN941059	N.A.	MN975054	N.A.	N.A.	N.A.	This study
TAS17_69_25	3900	TAS17/69	TAS17_41_03	TAS17_41_03	PIBOR653-19	MN940936	N.A.	MN974952	N.A.	N.A.	N.A.	This study
TAS17_69_30	3901	TAS17/69	TAS17_41_03	TAS17_41_03	PIBOR654-19	MN940691	N.A.	MN974758	N.A.	N.A.	N.A.	This study
TAS17_74_04	4094	TAS17/74	TAS17_43_29	TAS17_43_29	PIBOR655-19	MN940636	N.A.	MN974719	N.A.	N.A.	N.A.	This study
TAS17_74_06	4062	TAS17/74	AMS16_S110_30	TAS17_69_03	PIBOR656-19	MN940992	N.A.	N.A.	N.A.	N.A.	N.A.	This study
TAS17_74_08	3951	TAS17/74	TAS17_43_29	TAS17_74_08	PIBOR657-19	MN941101	MN940533	MN975082	N.A.	N.A.	MN941401	This study
TAS17_74_10	4095	TAS17/74	AMS16_S110_30	TAS17_69_03	PIBOR658-19	MN940736	N.A.	MN974790	N.A.	N.A.	N.A.	This study
TAS17_75_04	3970	TAS17/75	TAS17_41_03	TAS17_41_03	PIBOR659-19	MN940948	N.A.	MN974963	N.A.	N.A.	N.A.	This study
TAS17_75_06	4011	TAS17/75	TAS17_41_03	TAS17_41_03	PIBOR660-19	MN941015	N.A.	N.A.	N.A.	N.A.	N.A.	This study
TAS17_75_16	3971	TAS17/75	TAS17_41_03	TAS17_41_03	PIBOR661-19	MN940599	N.A.	MN974689	N.A.	N.A.	N.A.	This study
TAS17_75_27	4098	TAS17/75	TAS17_41_03	TAS17_41_03	PIBOR662-19	MN940985	N.A.	N.A.	N.A.	N.A.	N.A.	This study
TAS17_75_32	3972	TAS17/75	TAS17_41_03	TAS17_41_03	PIBOR663-19	N.A.	N.A.	MN975229	N.A.	N.A.	N.A.	This study
TDP13A_11	3510	TDP13A	SSI15_M06_03	TDP13A_11	PIBOR664-19	MN941066	MN940528	MN975059	N.A.	N.A.	MN941396	This study
TDP14C_08	3511	TDP14C	TDP14C_08	TDP14C_08	PIBOR665-19	MN941162	MN940543	MN975135	N.A.	MN941886	MN941411	This study
TDP14C_09	3512	TDP14C	SSI15_M06_03	TDP13A_11	PIBOR666-19	MN940882	N.A.	MN974913	N.A.	N.A.	N.A.	This study
TDP14C_15	3513	TDP14C	SSI15_M06_03	TDP13A_11	PIBOR667-19	MN940846	N.A.	N.A.	N.A.	N.A.	N.A.	This study
TDP14C_17	3514	TDP14C	SSI15_M06_03	TDP13A_11	PIBOR668-19	MN940932	N.A.	N.A.	N.A.	N.A.	N.A.	This study
TDP20A_05	3515	TDP20A	TDP20A_05	TDP20A_05	PIBOR669-19	MN940847	MN940494	MN974882	N.A.	MN941866	MN941363	This study
TDP20A_12	3517	TDP20A	TDP20A_05	TDP20A_05	PIBOR670-19	MN941068	N.A.	N.A.	N.A.	N.A.	N.A.	This study
TDP20A_13	3518	TDP20A	TDP20A_05	TDP20A_05	PIBOR671-19	MN941300	N.A.	N.A.	N.A.	N.A.	N.A.	This study
TDP20A_14	3519	TDP20A	TDP20A_14	TDP20A_14	PIBOR672-19	MN941108	MN940534	MN975086	N.A.	MN941881	MN941402	This study
TDP20A_16	3521	TDP20A	TDP20A_05	TDP20A_05	PIBOR673-19	MN940935	N.A.	MN974951	N.A.	N.A.	N.A.	This study
TDP5A_05	3410	TDP5A	JRI15_10_06	JRI15_10_06	PIBOR674-19	MN941084	N.A.	MN975069	N.A.	N.A.	MN992094	This study
TDP5A_08	3411	TDP5A	JRI15_10_06	JRI15_10_06	PIBOR675-19	MN941105	N.A.	N.A.	N.A.	N.A.	N.A.	This study
TDP5A_15	3412	TDP5A	JRI15_10_06	JRI15_10_06	PIBOR676-19	MN941274	N.A.	MN975220	N.A.	N.A.	MN992097	This study
TDP5B_06	3505	TDP5B	JRI15_10_06	JRI15_10_06	PIBOR677-19	MN940598	N.A.	MN974688	N.A.	N.A.	N.A.	This study
TDP5B_10	3506	TDP5B	JRI15_10_06	JRI15_10_06	PIBOR678-19	MN940763	N.A.	MN974820	N.A.	N.A.	N.A.	This study
TDP5B_14	3507	TDP5B	JRI15_10_06	JRI15_10_06	PIBOR679-19	MN941276	N.A.	N.A.	N.A.	N.A.	N.A.	This study
TDP8A_05	3414	TDP8A	JRI15_10_06	JRI15_10_06	PIBOR680-19	MN941146	N.A.	MN975122	N.A.	N.A.	MN992095	This study
TDP8A_06	3486	TDP8A	JRI15_10_06	JRI15_10_06	PIBOR681-19	MN941302	N.A.	MN975241	N.A.	N.A.	MN992098	This study
TDP8A_14	3415	TDP8A	JRI15_10_06	JRI15_10_06	PIBOR682-19	MN940753	N.A.	MN974806	N.A.	N.A.	N.A.	This study
TDP8A_17	3508	TDP8A	JRI15_10_06	JRI15_10_06	PIBOR683-19	MN940704	N.A.	MN974768	N.A.	N.A.	N.A.	This study
TR01_03_02	2916	TR01	TR01_06_01	TR01_06_01	PIBOR684-19	MN940824	N.A.	N.A.	N.A.	N.A.	N.A.	This study
TR01_03_03	2917	TR01	TR01_06_01	TR01_06_01	PIBOR685-19	MN941182	N.A.	MN975152	N.A.	N.A.	N.A.	This study
TR01_03_06	2918	TR01	TR01_06_02	TR01_06_02	PIBOR686-19	MN940601	N.A.	MN974692	N.A.	N.A.	N.A.	This study
TR01_03_09	3359	TR01	TR01_06_01	TR01_06_01	PIBOR687-19	MN940893	N.A.	MN974919	N.A.	N.A.	N.A.	This study
TR01_03_10	3360	TR01	TR01_06_02	TR01_06_02	PIBOR688-19	MN940716	N.A.	N.A.	N.A.	N.A.	N.A.	This study
TR01_06_01	2919	TR01	TR01_06_01	TR01_06_01	PIBOR689-19	MN940981	MN940510	MN974994	MN943252	MN941871	MN941379	This study
TR01_06_02	2920	TR01	TR01_06_02	TR01_06_02	PIBOR690-19	MN940778	MN940489	MN974836	MN943245	MN941864	MN941358	This study
TR01_06_04	2921	TR01	TR01_06_01	TR01_06_01	PIBOR691-19	MN941273	N.A.	N.A.	N.A.	N.A.	N.A.	This study
TR01_06b_05	2922	TR01	TR01_06_01	TR01_06_01	PIBOR692-19	MN940959	N.A.	MN974974	N.A.	N.A.	N.A.	This study
TR01_06b_08	3364	TR01	TR01_06b_10	TR01_06b_10	PIBOR693-19	MN940647	N.A.	MN974726	N.A.	N.A.	N.A.	This study
TR01_06b_10	3365	TR01	TR01_06b_10	TR01_06b_10	PIBOR694-19	MN941147	MN940541	MN975124	N.A.	N.A.	MN941409	This study
TR01_06b_12	2923	TR01	TR01_06_01	TR01_06_01	PIBOR695-19	MN941067	N.A.	N.A.	N.A.	N.A.	N.A.	This study
TSJ15_02_05	3371	TSJ15/02	TR01_06_01	TSJ15_02_05	PIBOR696-19	MN940838	MN940493	MN974877	N.A.	N.A.	MN941362	This study
TSJ15_02_06	3153	TSJ15/02	BE14_E03_03	BE14_E03_03	PIBOR697-19	MN940799	N.A.	MN974847	N.A.	N.A.	N.A.	This study
TSJ15_02_09	3372	TSJ15/02	TR01_06_01	TSJ15_02_05	PIBOR698-19	MN940926	N.A.	N.A.	N.A.	N.A.	N.A.	This study
TSJ15_02_11	3154	TSJ15/02	TR01_06_01	TSJ15_02_05	PIBOR699-19	MN940609	N.A.	MN974699	N.A.	N.A.	N.A.	This study
TSJ15_02_13	3373	TSJ15/02	TR01_06_01	TSJ15_02_05	PIBOR700-19	MN940920	N.A.	N.A.	N.A.	N.A.	N.A.	This study
VEGA_L2C_01	1720	VEGA/L2C	JRI15_50b_10	JRI15_50b_10	PIBOR701-19	MN940614	N.A.	N.A.	N.A.	N.A.	N.A.	This study
VEGA_L2C_02	1723	VEGA/L2C	JRI15_50b_10	JRI15_50b_10	PIBOR702-19	MN941180	N.A.	MN975150	N.A.	N.A.	N.A.	This study
VEGA_L2C_05	1727	VEGA/L2C	JRI15_50b_10	JRI15_50b_10	PIBOR703-19	MN941061	N.A.	N.A.	N.A.	N.A.	N.A.	This study
VEGA_L2C_19	1722	VEGA/L2C	JRI15_50b_10	JRI15_50b_10	PIBOR704-19	MN941111	N.A.	MN975088	N.A.	N.A.	N.A.	This study
VEGA_L2C_29	1724	VEGA/L2C	JRI15_50b_10	JRI15_50b_10	PIBOR705-19	MN940756	N.A.	N.A.	N.A.	N.A.	N.A.	This study
VEGA_L2C_32	1726	VEGA/L2C	JRI15_50b_10	JRI15_50b_10	PIBOR706-19	MN940929	N.A.	N.A.	N.A.	N.A.	N.A.	This study
VEGA_L35C_06	1737	VEGA/L35C	VEGA_L35C_06	VEGA_L35C_06	PIBOR707-19	MN941011	MN940512	MN975018	MN943254	MN941873	MN941381	This study
VEGA_L35C_19	1734	VEGA/L35C	JRI15_32_13	JRI15_32_13	PBOR075-14	MH407474	N.A.	N.A.	N.A.	N.A.	N.A.	3; this study
VEGA_L35C_20	1736	VEGA/L35C	VEGA_L35C_06	VEGA_L35C_06	PIBOR708-19	MN940909	N.A.	MN974933	N.A.	N.A.	N.A.	This study
VEGA_L37C_bis01	1740	VEGA/L37C	EVA-P3	EVA-P3	PBOR078-14	KU565342	N.A.	MN975254	N.A.	N.A.	N.A.	4; this study
VEGA_MuL40_02bis	1752	VEGA/MuL40	VEGA_MuL40_03bis	VEGA_MuL40_03bis	PIBOR710-19	MN941187	N.A.	MN975158	N.A.	N.A.	N.A.	This study
VEGA_MuL40_03	1747	VEGA/MuL40	SSI15_M26_05	SSI15_M26_05	PIBOR711-19	MN940730	N.A.	N.A.	N.A.	N.A.	N.A.	This study
VEGA_MuL40_03bis	1753	VEGA/MuL40	VEGA_MuL40_03bis	VEGA_MuL40_03bis	PIBOR712-19	MN940857	MN940497	MN974892	MN943248	N.A.	MN941366	This study
VEGA_MuL40_05	1748	VEGA/MuL40	SSI15_M26_05	SSI15_M26_05	PIBOR713-19	MN941194	N.A.	MN975168	N.A.	N.A.	N.A.	This study
VEGA_MuL40_05bis	1754	VEGA/MuL40	JRI15_10_06	JRI15_10_06	PIBOR714-19	MN940952	N.A.	N.A.	N.A.	N.A.	N.A.	This study
VEGA_MuL40_07bis	1755	VEGA/MuL40	JRI15_10_06	JRI15_10_06	PIBOR715-19	MN940646	N.A.	N.A.	N.A.	N.A.	N.A.	This study
VEGA_MuL40_08bis	1756	VEGA/MuL40	JRI15_10_06	JRI15_10_06	PIBOR716-19	MN940868	N.A.	N.A.	N.A.	N.A.	N.A.	This study
VEGA_MuL40_11	1746	VEGA/MuL40	SSI15_M26_05	SSI15_M26_05	PIBOR717-19	MN940662	N.A.	N.A.	N.A.	N.A.	N.A.	This study
VOS3_19	2924	VOS3	VOS3_33	VOS3_33	PIBOR718-19	MN940819	N.A.	N.A.	N.A.	N.A.	N.A.	This study
VOS3_24	2925	VOS3	VOS3_33	VOS3_33	PIBOR719-19	MN940675	N.A.	MN974746	N.A.	N.A.	N.A.	This study
VOS3_33	2926	VOS3	VOS3_33	VOS3_33	PIBOR720-19	MN940758	N.A.	MN974810	MN943242	MN941861	MN941353	This study
YEL16_01_08	3693	YEL16/01	JRI15_10_06	JRI15_10_06	PIBOR721-19	MN940879	N.A.	MN974910	N.A.	N.A.	N.A.	This study
YEL16_01_09	3694	YEL16/01	JRI15_10_06	JRI15_10_06	PIBOR722-19	MN940745	N.A.	N.A.	N.A.	N.A.	N.A.	This study
YEL16_01_11	3695	YEL16/01	JRI15_10_06	JRI15_10_06	PIBOR723-19	MN940878	N.A.	N.A.	N.A.	N.A.	N.A.	This study
YEL16_01_18	3696	YEL16/01	JRI15_10_06	JRI15_10_06	PIBOR724-19	MN940834	N.A.	N.A.	N.A.	N.A.	N.A.	This study
YEL16_01_27	3697	YEL16/01	JRI15_10_06	JRI15_10_06	PIBOR725-19	MN940821	N.A.	MN974862	N.A.	N.A.	N.A.	This study
YEL16_02_02	3735	YEL16/02	DE15_17_06	YEL16_02_02	PIBOR726-19	MN940987	MN940511	MN974997	N.A.	N.A.	MN941380	This study
YEL16_02_03	3736	YEL16/02	DE15_17_06	YEL16_02_02	PIBOR727-19	MN940685	N.A.	N.A.	N.A.	N.A.	N.A.	This study
YEL16_02_07	3748	YEL16/02	DEC15_TZAPA_45	DEC15_TZAPA_45	PIBOR728-19	MN940689	N.A.	MN974757	N.A.	N.A.	N.A.	This study
YEL16_02_10	3737	YEL16/02	DE15_17_06	YEL16_02_02	PIBOR729-19	MN941058	N.A.	MN975053	N.A.	N.A.	N.A.	This study
YEL16_02_15	3749	YEL16/02	DE15_17_06	YEL16_02_02	PIBOR730-19	MN940968	N.A.	N.A.	N.A.	N.A.	N.A.	This study
YEL16_02_29	3874	YEL16/02	DE15_17_06	YEL16_02_02	PIBOR731-19	MN941019	N.A.	N.A.	N.A.	N.A.	N.A.	This study
ZAC15_01_02	3194	ZAC15/101	ZAC15_01_02	ZAC15_01_02	PIBOR732-19	MN940901	MN940500	MN974924	N.A.	MN941869	MN941369	This study
ZAC15_01_03	3195	ZAC15/101	ROTMOOS2_01	ROTMOOS2_01	PIBOR733-19	MN940999	N.A.	N.A.	N.A.	N.A.	N.A.	This study
ZAC15_01_06	3196	ZAC15/101	ROTMOOS2_01	ROTMOOS2_01	PIBOR734-19	MN941208	N.A.	MN975180	N.A.	N.A.	N.A.	This study
ZAC15_01_08	3197	ZAC15/101	ROTMOOS2_01	ROTMOOS2_01	PIBOR735-19	MN940677	N.A.	MN974748	N.A.	N.A.	N.A.	This study
ZAC15_01_09	3198	ZAC15/101	ZAC15_01_02	ZAC15_01_02	PIBOR736-19	MN941144	N.A.	N.A.	N.A.	N.A.	N.A.	This study
ZAC15_01B_02	3199	ZAC15/01	DI15_15_05	ZAC15_01B_02	PIBOR737-19	MN940854	MN940495	MN974889	N.A.	N.A.	MN941364	This study
ZAC15_01B_05	3200	ZAC15/01	ZAC15_01_02	ZAC15_01_02	PIBOR738-19	MN940593	N.A.	MN974683	N.A.	N.A.	N.A.	This study
ZAC15_01B_08	3201	ZAC15/01	JRI15_10_06	JRI15_10_06	PIBOR739-19	MN940870	N.A.	MN974903	N.A.	N.A.	N.A.	This study
ZAC15_01B_10	3202	ZAC15/01	ZAC15_01_02	ZAC15_01_02	PIBOR740-19	MN941006	N.A.	N.A.	N.A.	N.A.	N.A.	This study
ZAC15_01B_11	3416	ZAC15/01	RM15_20_03	ZAC15_01B_11	PIBOR741-19	MN941036	MN940520	MN975037	N.A.	N.A.	MN941389	This study
ZAC15_01B_17	3417	ZAC15/01	DEC15_TZAPA_45	DEC15_TZAPA_45	PIBOR742-19	MN941181	N.A.	MN975151	N.A.	N.A.	N.A.	This study
ZAC15_01B_21	3418	ZAC15/01	JRI15_10_06	JRI15_10_06	PIBOR743-19	MN940874	N.A.	MN974907	N.A.	N.A.	N.A.	This study
ZAC15_01B_25	3419	ZAC15/01	JRI15_10_06	JRI15_10_06	PIBOR744-19	MN941227	N.A.	MN975193	N.A.	N.A.	MN992096	This study
ZAC15_04_01	3203	ZAC15/104	ZAC15_04_22	ZAC15_04_22	PIBOR745-19	MN941020	N.A.	N.A.	N.A.	N.A.	N.A.	This study
ZAC15_04_03	3155	ZAC15/104	ZAC15_04_03	ZAC15_04_03	PIBOR746-19	MN940855	MN940496	MN974890	MN943247	MN941867	MN941365	This study
ZAC15_04_04	3204	ZAC15/104	VEGA_L35C_06	ZAC15_04_04	PIBOR747-19	MN940953	MN940507	MN974966	N.A.	N.A.	MN941376	This study
ZAC15_04_09	3206	ZAC15/104	JRI15_10_06	JRI15_10_06	PIBOR748-19	MN941013	N.A.	N.A.	N.A.	N.A.	N.A.	This study
ZAC15_04_14	3207	ZAC15/104	ZAC15_04_14	ZAC15_04_14	PIBOR749-19	MN940707	MN940473	MN974771	N.A.	N.A.	MN941344	This study
ZAC15_04_18	3208	ZAC15/104	JRI15_10_06	JRI15_10_06	PIBOR750-19	MN940867	N.A.	MN974901	N.A.	N.A.	N.A.	This study
ZAC15_04_20	3420	ZAC15/104	ZAC15_04_20	ZAC15_04_20	PIBOR751-19	MN941040	MN940521	MN975041	N.A.	MN941876	MN941390	This study
ZAC15_04_22	3209	ZAC15/104	ZAC15_04_22	ZAC15_04_22	PIBOR752-19	MN941135	MN940539	MN975111	N.A.	MN941884	MN941407	This study
ZAC15_04_25	3211	ZAC15/104	JRI15_10_06	JRI15_10_06	PIBOR753-19	MN940648	N.A.	N.A.	N.A.	N.A.	N.A.	This study
ZAC15_04_26	3212	ZAC15/104	JRI15_10_06	JRI15_10_06	PIBOR754-19	MN940837	N.A.	MN974876	N.A.	N.A.	N.A.	This study
ZAC15_04_29	3214	ZAC15/104	JRI15_10_06	JRI15_10_06	PIBOR755-19	MN941284	N.A.	N.A.	N.A.	N.A.	N.A.	This study
