# Supplementary material for: Global radiation in a rare biosphere soil diatom
Source: Nat Commun. 2020 May 13;11:2382. doi: 10.1038/s41467-020-16181-0 (PMC7221085; doi:10.1038/s41467-020-16181-0)
Supplement: Supplementary file 7 — Supplementary Data 3 [file 41467_2020_16181_MOESM7_ESM.xlsx]

## Sheet: Supplementary Data 3
Supplementary Data 3 | Overview of the environmental samples which were used for 18S environmental metabarcoding.
Sample origin, GPS coordinates, substratum and general habitat type are given.
Pinnularia borealis cultures were established from all samples indicated with an asterisk (*).
Additional information can be found with the associated sequence data on the NCBI Sequence Read Archive under bioproject number PRJNA599198.
Sample ID	Origin	Latitude	Longitude	Substratum	Habitat type
a_37_XX	Continental Antarctica – North Victoria Land	-74.77553	163.65377	sediment (littoral zone)	Aquatic
a_L4FR	Antarctic Peninsula – Vega Island	-63.82141667	-57.32508333	sediment (littoral zone)	Aquatic
a_SC1_lit	Continental Antarctica – Dronning Maud Land	-70.7738	11.81255	sediment (littoral zone)	Aquatic
a_SC2_lit	Continental Antarctica – Dronning Maud Land	-70.76678333	11.74631667	sediment (littoral zone)	Aquatic
a_SC6	Continental Antarctica – Dronning Maud Land	-70.76783333	11.79231667	sediment (littoral zone)	Aquatic
a_SC7_lit	Continental Antarctica – Dronning Maud Land	-70.77075	11.80311667	sediment (littoral zone)	Aquatic
AMS16/M009*	Sub-Antarctica – Kerguelen	-49.28936	70.04983	moss	Terrestrial
AMS16/M024*	Sub-Antarctica – Île Saint-Paul	-38.71264	77.53011	moss	Terrestrial
AMS16/S030*	Sub-Antarctica – Île Saint-Paul	-38.71264	77.53011	moss	Terrestrial
b_147_06	Continental Antarctica – North Victoria Land	-74.7	164.08333	sediment (littoral zone)	Aquatic
b_178_06	Continental Antarctica – North Victoria Land	-74.31293	165.06942	sediment (littoral zone)	Aquatic
BE17/27	Belgium – Brecht	51376	4625	moss	Terrestrial
BO17/SiteA*	Maritime Antarctica – Bouvetøya	-54.45000	3.31667	moss	Terrestrial
CR17/02	Sub-Antarctica– Île de la Possession	-46.389563	51.802883	soil	Terrestrial
CR17/05	Sub-Antarctica– Île de la Possession	-46.389563	51.802883	moss	Terrestrial
d_13DAN_9	Greenland – Zackenberg	74.31230556	-20.09441667	sediment (littoral zone)	Aquatic
d_BR4	Norway	61.96111111	7.893055556	sediment (littoral zone)	Aquatic
d_D2	Norway	62.16602778	10.07722222	sediment (littoral zone)	Aquatic
d_L5	Norway	61.40247222	8.942027778	sediment (littoral zone)	Aquatic
d_TR1	Norway	62.50908333	7.794305556	sediment (littoral zone)	Aquatic
d_TR4	Norway	61.99033333	7.564527778	sediment (littoral zone)	Aquatic
d_TR6_1	Norway	62.00677778	7.53925	sediment (littoral zone)	Aquatic
DE15/17*	Germany – Swabian Jura	48.67163	8.89488	soil	Terrestrial
DE15/18	Germany – Swabian Jura	48.24087	8.93198	moss	Terrestrial
DE15/20*	Germany – Swabian Jura	48.2403	8.93807	moss	Terrestrial
DEC15/S01	Maritime Antarctica – Deception Island	-62.98853	-60.72433	soil	Terrestrial
DEC15/S03	Maritime Antarctica – Deception Island	-62.98853	-60.72503	soil	Terrestrial
DEC15/S05*	Maritime Antarctica – Deception Island	-62.98419	-60.67275	soil	Terrestrial
DEC15/S11*	Maritime Antarctica – Deception Island	-62.98039	-60.70706	soil	Terrestrial
DEC15/S13	Maritime Antarctica – Deception Island	-62.98053	-60.70864	soil	Terrestrial
DEC15/S14*	Maritime Antarctica – Deception Island	-62.98053	-60.70864	soil	Terrestrial
DEC15/S16	Maritime Antarctica – Deception Island	-62.97886	-60.55706	soil	Terrestrial
DEC15/S19	Maritime Antarctica – Deception Island	-62.97858	-60.55944	soil	Terrestrial
DEC15/S20*	Maritime Antarctica – Deception Island	-62.98264	-60.67617	soil	Terrestrial
DEC15/TZAPA*	Maritime Antarctica – Deception Island	-62.98275	-60.67703	soil + moss	Terrestrial
DI15/09	Greenland – Disko Island	69.66481	-53.29397	moss	Terrestrial
DI15/11	Greenland – Disko Island	69.64495	53.28767	soil	Terrestrial
DI15/15*	Greenland – Disko Island	69.68012	-53.29298	soil	Terrestrial
DI17/10	Greenland – Disko Island	69.26467	-53.46292	moss	Terrestrial
DI17/29	Greenland – Disko Island	69.25437	-53.51620	moss	Terrestrial
ED15/E03*	Svalbard – Spitsbergen – Torell Land	77.8934	17.3073	soil + moss	Terrestrial
ED15/E18*	Svalbard – Barentsøya	78.58865	21.16085	soil	Terrestrial
ED15/E19	Svalbard – Barentsøya	78.35152	21.08467	moss	Terrestrial
ED15/E20	Svalbard – Barentsøya	78.35152	21.08467	moss	Terrestrial
ED15/E33*	Svalbard – Edgeøya	77.58918	20.94265	soil + moss	Terrestrial
GR005*	Greenland – Kangerlussuaq	67.06652	-50.21508	soil + moss	Terrestrial
GR15/01	Greenland – Kangerlussuaq	67.06563	-50.21307	soil	Terrestrial
GR15/02	Greenland – Kangerlussuaq	67.06480	-50.21565	soil + moss	Terrestrial
GR15/03*	Greenland – Kangerlussuaq	67.06652	-50.21508	soil	Terrestrial
GR15/07	Greenland – Kangerlussuaq	67.06820	-50.18202	soil	Terrestrial
GR15/23	Greenland – Ilulissat	69.22587	-51.08897	moss	Terrestrial
GR15/25	Greenland – Kangerlussuaq	67.00638	-50.69037	soil	Terrestrial
GR17/37	Greenland – Kangerlussuaq	67.01431	-50.68993	soil + moss	Terrestrial
GR17/38	Greenland – Kangerlussuaq	67.01521	-50.68785	soil + moss	Terrestrial
GR17/44	Greenland – Kangerlussuaq	67.02179	-50.67755	soil + moss	Terrestrial
GR17/56	Greenland – Nuuk	64.18594	-51.72274	moss	Terrestrial
GR17/62	Greenland – Nuuk	64.18150	-51.73836	moss	Terrestrial
ICE16/02*	Iceland	64.46536	-20.24589	soil	Terrestrial
ICE16/04*	Iceland	64.66878	-15.72628	soil	Terrestrial
ICE16/06*	Iceland	66.09656	-22.35086	soil	Terrestrial
IL17/01	Greenland – Ilulissat	69.21993	-51.11023	moss	Terrestrial
IL17/03	Greenland – Ilulissat	69.21993	-51.11023	moss	Terrestrial
IL17/04	Greenland – Ilulissat	69.21993	-51.11023	moss	Terrestrial
IL17/05	Greenland – Ilulissat	69.21993	-51.11023	moss	Terrestrial
IL17/06	Greenland – Ilulissat	69.21993	-51.11023	moss	Terrestrial
IL17/10	Greenland – Ilulissat	69.21993	-51.11023	moss	Terrestrial
JRI15/10*	Antarctic Peninsula – James Ross Island	-63.84158	-57.83733	soil	Terrestrial
JRI15/18*	Antarctic Peninsula – James Ross Island	-63.82169	-57.79092	soil	Terrestrial
JRI15/21*	Antarctic Peninsula – James Ross Island	-64.021944	-57.720611	soil	Terrestrial
JRI15/32*	Antarctic Peninsula – James Ross Island	-63.83392	-57.93008	soil	Terrestrial
JRI15/37*	Antarctic Peninsula – James Ross Island	-63.82169	-57.84017	soil	Terrestrial
JRI15/40*	Antarctic Peninsula – James Ross Island	-63.80039	-57.88914	soil	Terrestrial
JRI15/41	Antarctic Peninsula – James Ross Island	-63.86036	-57.81119	soil	Terrestrial
JRI15/42	Antarctic Peninsula – James Ross Island	-63.83836	-57.83047	soil	Terrestrial
JRI15/46	Antarctic Peninsula – James Ross Island	-63.80528	-57.92500	soil	Terrestrial
JRI15/54	Antarctic Peninsula – James Ross Island	-63.81331	-57.85894	soil	Terrestrial
JRI15/55*	Antarctic Peninsula – James Ross Island	-63.81369	-57.92025	soil	Terrestrial
KEG17/01*	Sub-Antarctica– Kerguelen	-49.152193	70.231676	moss	Terrestrial
KEG17/02*	Sub-Antarctica– Kerguelen	-49.152193	70.231676	soil	Terrestrial
KEG17/03*	Sub-Antarctica– Kerguelen	-49.152193	70.231676	soil	Terrestrial
KEG17/04*	Sub-Antarctica– Kerguelen	-49.152193	70.231676	soil + moss	Terrestrial
KGI16/01	Maritime Antarctica – King George Island	-62.24574	-58.66509	soil + rock	Terrestrial
KGI16/02*	Maritime Antarctica – King George Island	-62.25252	-58.65682	soil + moss	Terrestrial
KGI16/03*	Maritime Antarctica – King George Island	-62.25252	-58.65682	soil	Terrestrial
KGI16/04	Maritime Antarctica – King George Island	-62.25352	-58.65259	moss	Terrestrial
KGI16/05	Maritime Antarctica – King George Island	-62.25469	-58.65141	soil + rock	Terrestrial
KGI16/06	Maritime Antarctica – King George Island	-65.25469	-58.64141	moss + rock	Terrestrial
KGI16/10*	Maritime Antarctica – King George Island	-62.25989	-58.61681	soil + moss	Terrestrial
KGI16/11	Maritime Antarctica – King George Island	-62.25535	-58.64897	soil + moss	Terrestrial
KGI16/22*	Maritime Antarctica – King George Island	-62,23955	-58.67841	soil + moss	Terrestrial
KGI16/23*	Maritime Antarctica – King George Island	-62.23972	-58.67833	soil + moss	Terrestrial
KGI16/24	Maritime Antarctica – King George Island	-62.24043	-58.6781	soil + rock	Terrestrial
KGI16/25	Maritime Antarctica – King George Island	-62.24043	-58.6781	moss	Terrestrial
KGI16/29*	Maritime Antarctica – King George Island	-62.2393	-58.67079	soil	Terrestrial
KGI16/31	Maritime Antarctica – King George Island	-62.2444	-58.67808	soil + rock	Terrestrial
KGI16/34*	Maritime Antarctica – King George Island	-62.24436	-58.67825	soil + moss	Terrestrial
KGI16/38*	Maritime Antarctica – King George Island	-62.24515	-58.67134	soil	Terrestrial
MI16/17	Sub-Antarctica– Marion Island	-46.97510	37.808142	soil	Terrestrial
MI16/20*	Sub-Antarctica– Marion Island	-46.97510	37.808142	soil	Terrestrial
MI16/24	Sub-Antarctica– Marion Island	-46.97305	37.80321	soil	Terrestrial
MI16/25	Sub-Antarctica– Marion Island	-46.97126	37.80465	moss	Terrestrial
NY15/22*	Svalbard – Spitsbergen – Longyearbyen	78.21368	15.70413	mosss	Terrestrial
NY15/23*	Svalbard – Spitsbergen – Longyearbyen	78.21368	15.70413	moss	Terrestrial
QUE16/07*	Canada – Quebec	46.784	-71.268	moss	Terrestrial
R–15–R*	Norway – Narvik	68.397	17.7754	moss	Terrestrial
RM15/10*	Republic of N. Macedonia – Bistra	42.02174	20.87694	moss	Terrestrial
RM15/20*	Republic of N. Macedonia – Canyon Matka	41.95286	21.29695	moss	Terrestrial
RM15/21*	Republic of N. Macedonia – Canyon Matka	41.95204	21.29925	moss	Terrestrial
ROT16/16	Antarctic Peninsula – Léonie Island	-67.6025	-68.3464	moss	Terrestrial
ROT16/19*	Antarctic Peninsula – Léonie Island	-67.6025	-68.3464	moss + lichens	Terrestrial
	(corresponds with sample ROT16/20 in the culture dataset)
ROT16/22*	Antarctic Peninsula – Léonie Island	-67.6025	-68.3464	moss	Terrestrial
	(corresponds with sample ROT16/23 in the culture dataset)
ROT16/27*	Antarctic Peninsula – Anchorage Island	-67.60597	-68.21713	moss	Terrestrial
	(corresponds with sample ROT16/28 in the culture dataset)
ROT16/31	Antarctic Peninsula – Anchorage Island	-67.60597	-68.21713	moss	Terrestrial
ROT16/32*	Antarctic Peninsula – Anchorage Island	-67.60597	-68.21713	moss	Terrestrial
	(corresponds with sample ROT16/34 in the culture dataset)
SIPLE3A*	Continental Antarctica – Mount Siple	73.54088	127.4221	soil	Terrestrial
SIPLE4A*	Continental Antarctica – Mount Siple	73.54088	127.4221	soil + moss	Terrestrial
SP14/T003*	Svalbard – Spitsbergen – Petuniabukta	78.70973	16.44335	soil	Terrestrial
SP14/T032*	Svalbard – Spitsbergen – Petuniabukta	78.68030	16.45345	soil	Terrestrial
SP15/POINT2*	Svalbard – Spitsbergen – Petuniabukta	78.68030	16.45345	soil	Terrestrial
SSI15/M05*	Maritime Antarctica – Robert Island	-62.40000	-59.50000	moss	Terrestrial
SSI15/M19	Maritime Antarctica – Livingston Island	-62.675833	-60.366389	moss	Terrestrial
SSI15/M24*	Maritime Antarctica – Livingston Island	-62.654444	-60.613333	moss	Terrestrial
ST15/04*	Belgium – Gent	51.024207	3.711554	soil + moss + rock	Terrestrial
ST15/09*	Belgium – Gent	51.024255	3.713227	moss	Terrestrial
SW16/06*	Sweden – Abisko	68.357866	18.724537	soil	Terrestrial
SW16/22	Sweden – Abisko	68.417757	18.356792	soil	Terrestrial
TDP11B	Chile – Torres del Paine	-51.11541	-73.13190	moss + rock	Terrestrial
TDP14C*	Chile – Torres del Paine	-51.27912	-72.86001	soil + moss	Terrestrial
TDP5B*	Chile – Torres del Paine	-50.87154	-72.74434	moss	Terrestrial
ZAC15/101*	Greenland – Zackenberg	74.48468	-20.51043	moss	Terrestrial
ZAC15/104*	Greenland – Zackenberg	74.49955	-20.47327	moss	Terrestrial
