# Supplementary material for: Global radiation in a rare biosphere soil diatom
Source: Nat Commun. 2020 May 13;11:2382. doi: 10.1038/s41467-020-16181-0 (PMC7221085; doi:10.1038/s41467-020-16181-0)
Supplement: Supplementary file 8 — Source Data [file 41467_2020_16181_MOESM8_ESM.xlsx]

## Sheet: Fig. 2c
Raw data for the sample-based rarefaction analysis.
For each species (columns), the number of individual P. borealis cultures per sample (rows) is given.
Note that the total dataset contains 867 cultures, whereas here we used 864 cultures for the analysis. This is because three cultures (KEG17_02b_02; KEG17_03b_04 and ROTMOOS1_16) could not be identified with 100% certainty upon species level.
For these cultures, only 28S sequences could be obtained. These 28S sequences were relatively divergent from their closest sister species, suggesting they might represent yet unknown species.
Nevertheless, because cox1 could not be identified amplified, this could not be confirmed, and therefore these strains were removed from the rarefaction analysis.
samples \ species	1449_REU12_05_04	1737_VEGA_L35C_06	1752_VEGA_MuL40_02bis	2210_BE14_E03_03	2214_SP14_T003_06	2222_SP14_T032_16a	2336_EVA_P14	2340_PIR_BASs10	2343_PIR_BASs36	2379_SSI15_M06_03	2399_JRI15_32_13	2424_DEC15_TZAPA_45	2469_SSI15_M26_05	2547_Sterre6c	2561_Ban1g	2563_Ban2a	2638_Tor12d	2646_Tor3a	2695_Mo1j	2766_DEC15_M35_01	2791_VOS3_33	2793_JRI15_10_06	2797_JRI15_18b_09	2802_JRI15_32_06	2813_JRI15_50b_10	2853_DE15_05_09	2868_GR005_12	2880_IT03_15	2887_LU15_04_03	2890_LU15_09_01	2893_LU15_09_07	2894_MA15_11_04	2896_MA15_11_13	2897_NO_10_Rb_01	2898_NO_10_Rb_6	2919_TR01_06_01	2920_TR01_06_02	3108_DE15_17_06	3113_DI15_15_05	3121_GR005_06	3123_GR15_20_06	3134_NY15_22c_02a	3135_NY15_22c_05a	3138_RM15_10B_05	3141_RO15_01_02	3142_RO15_01_12	3148_SP15_POINT2_05	2315_SP14_T003_07	3151_ST15_04_11
AMS16_M009	0	0	0	0	0	0	0	0	0	5	0	0	0	0	0	0	0	0	0	0	0	0	0	0	0	0	0	0	0	0	0	0	0	0	0	0	0	0	0	0	0	0	0	0	0	0	0	0	0
AMS16_M023	0	0	0	0	0	0	0	0	0	0	0	0	0	0	0	0	0	0	0	0	0	0	0	0	0	0	0	0	0	0	0	0	0	0	0	0	0	0	0	0	0	0	0	0	0	0	0	0	0
AMS16_M024	0	0	0	0	0	0	0	0	0	0	0	0	0	0	0	0	0	0	0	0	0	0	0	0	0	0	0	0	0	0	0	0	0	0	0	0	0	0	0	0	0	0	0	0	0	0	0	0	0
AMS16_S023	0	0	0	0	0	0	0	0	0	0	0	0	0	0	0	0	0	0	0	0	0	0	0	0	0	0	0	0	0	0	0	0	0	0	0	0	0	0	0	0	0	0	0	0	0	0	0	0	0
AMS16_S029	0	0	0	0	0	0	0	0	0	0	0	0	0	0	0	0	0	0	0	0	0	0	0	0	0	0	0	0	0	0	0	0	0	0	0	0	0	0	0	0	0	0	0	0	0	0	0	0	0
AMS16_S030	0	0	0	0	0	0	0	0	0	0	0	0	0	0	0	0	0	0	0	0	0	0	0	0	0	0	0	0	0	0	0	0	0	0	0	0	0	0	0	0	0	0	0	0	0	0	0	0	0
AMS16_S050	0	0	0	0	0	0	0	0	0	0	0	0	0	0	0	0	0	0	0	0	0	0	0	0	0	0	0	0	0	0	0	0	0	0	0	0	0	0	0	0	0	0	0	0	0	0	0	0	0
AMS16_S085	0	0	0	0	0	0	0	0	0	0	0	0	0	0	0	0	0	0	0	0	0	0	0	0	0	0	0	0	0	0	0	0	0	0	0	0	0	0	0	0	0	0	0	0	0	0	0	0	0
AMS16_S100	0	0	0	0	0	0	0	0	0	0	0	0	0	0	0	0	0	0	0	0	0	0	0	0	0	0	0	0	0	0	0	0	0	0	0	0	0	0	0	0	0	0	0	0	0	0	0	0	0
AMS16_S108	0	0	0	0	0	0	0	0	0	0	0	0	0	0	0	0	0	0	0	0	0	0	0	0	0	0	0	0	0	0	0	0	0	0	0	0	0	0	0	0	0	0	0	0	0	0	0	0	0
AMS16_S110	0	0	0	0	0	0	0	0	0	0	0	0	0	0	0	0	0	0	0	0	0	0	0	0	0	0	0	0	0	0	0	0	0	0	0	0	0	0	0	0	0	0	0	0	0	0	0	0	0
BO17_20	0	0	0	0	0	0	0	0	0	0	0	0	5	0	0	0	0	0	0	0	0	0	0	0	0	0	0	0	0	0	0	0	0	0	0	0	0	0	0	0	0	0	0	0	0	0	0	0	0
BO17_24	0	0	0	0	0	0	0	0	0	0	0	0	1	0	0	0	0	0	0	0	0	0	0	0	0	0	0	0	0	0	0	0	0	0	0	0	0	0	0	0	0	0	0	0	0	0	0	0	0
BO17_50	0	0	0	0	0	0	0	0	0	3	0	0	0	0	0	0	0	0	0	0	0	3	0	0	0	0	0	0	0	0	0	0	0	0	0	0	0	0	0	0	0	0	0	0	0	0	0	0	0
BO17_siteA	0	0	0	0	0	0	0	0	0	2	0	0	0	0	0	0	0	0	0	0	0	2	0	0	0	0	0	0	0	0	0	0	0	0	0	0	0	0	0	0	0	0	0	0	0	0	0	0	0
CR15_02	0	0	0	0	0	0	0	0	0	0	0	0	0	0	0	0	0	0	0	0	0	0	0	0	0	0	0	0	0	0	0	0	0	0	0	0	0	0	0	0	0	0	0	0	0	0	0	0	0
CR16_27	0	0	0	0	0	0	0	0	0	4	0	0	0	0	0	0	0	0	0	0	0	0	0	0	0	0	0	0	0	0	0	0	0	0	0	0	0	0	0	0	0	0	0	0	0	0	0	0	0
CR16_28	0	0	0	0	0	0	0	0	0	2	0	0	0	0	0	0	0	0	0	0	0	1	0	0	0	0	0	0	0	0	0	0	0	0	0	0	0	0	0	0	0	0	0	0	0	0	0	0	0
DEC15_M11	0	0	0	0	0	0	0	0	0	0	0	0	0	0	0	0	0	0	0	0	0	1	0	0	0	0	0	0	0	0	0	0	0	0	0	0	0	0	0	0	0	0	0	0	0	0	0	0	0
DEC15_M12	0	0	0	0	0	0	0	0	0	1	0	0	0	0	0	0	0	0	0	0	0	0	0	0	0	0	0	0	0	0	0	0	0	0	0	0	0	0	0	0	0	0	0	0	0	0	0	0	0
DEC15_M14	0	0	0	0	0	0	0	0	0	2	0	0	0	0	0	0	0	0	0	0	0	0	0	0	0	0	0	0	0	0	0	0	0	0	0	0	0	0	0	0	0	0	0	0	0	0	0	0	0
DEC15_M16	0	0	0	0	0	0	0	0	0	1	0	0	0	0	0	0	0	0	0	0	0	0	0	0	0	0	0	0	0	0	0	0	0	0	0	0	0	0	0	0	0	0	0	0	0	0	0	0	0
DEC15_M18	0	0	0	0	0	0	0	0	0	2	0	0	0	0	0	0	0	0	0	0	0	1	0	0	0	0	0	0	0	0	0	0	0	0	0	0	0	0	0	0	0	0	0	0	0	0	0	0	0
DEC15_M20	0	0	0	0	0	0	0	0	0	1	0	0	0	0	0	0	0	0	0	0	0	0	0	0	0	0	0	0	0	0	0	0	0	0	0	0	0	0	0	0	0	0	0	0	0	0	0	0	0
DEC15_M22	0	0	0	0	0	0	0	0	0	2	0	0	0	0	0	0	0	0	0	0	0	1	0	0	0	0	0	0	0	0	0	0	0	0	0	0	0	0	0	0	0	0	0	0	0	0	0	0	0
DEC15_M25	0	0	0	0	0	0	0	0	0	2	0	0	0	0	0	0	0	0	0	0	0	2	0	0	0	0	0	0	0	0	0	0	0	0	0	0	0	0	0	0	0	0	0	0	0	0	0	0	0
DEC15_M28B	0	0	0	0	0	0	0	0	0	4	0	0	0	0	0	0	0	0	0	0	0	0	0	0	0	0	0	0	0	0	0	0	0	0	0	0	0	0	0	0	0	0	0	0	0	0	0	0	0
DEC15_M30	0	0	0	0	0	0	0	0	0	1	0	0	0	0	0	0	0	0	0	0	0	0	0	0	0	0	0	0	0	0	0	0	0	0	0	0	0	0	0	0	0	0	0	0	0	0	0	0	0
DEC15_M31	0	0	0	0	0	0	0	0	0	3	0	0	0	0	0	0	0	0	0	0	0	0	0	0	0	0	0	0	0	0	0	0	0	0	0	0	0	0	0	0	0	0	0	0	0	0	0	0	0
DEC15_M34	0	0	0	0	0	0	0	0	0	0	0	1	0	0	0	0	0	0	0	0	0	0	0	0	0	0	0	0	0	0	0	0	0	0	0	0	0	0	0	0	0	0	0	0	0	0	0	0	0
DEC15_M35	0	0	0	0	0	0	0	0	0	1	0	0	0	0	0	0	0	0	0	1	0	2	0	0	0	0	0	0	0	0	0	0	0	0	0	0	0	0	0	0	0	0	0	0	0	0	0	0	0
DEC15_S05	0	0	0	0	0	0	0	0	0	1	0	0	0	0	0	0	0	0	0	0	0	0	0	0	0	0	0	0	0	0	0	0	0	0	0	0	0	0	0	0	0	0	0	0	0	0	0	0	0
DEC15_S11	0	0	0	0	0	0	0	0	0	0	0	1	1	0	0	0	0	0	0	0	0	0	0	0	0	0	0	0	0	0	0	0	0	0	0	0	0	0	0	0	0	0	0	0	0	0	0	0	0
DEC15_S14	0	0	0	0	0	0	0	0	0	0	0	0	0	0	0	0	0	0	0	0	0	3	0	0	0	0	0	0	0	0	0	0	0	0	0	0	0	0	0	0	0	0	0	0	0	0	0	0	0
DEC15_S20	0	0	0	0	0	0	0	0	0	0	0	0	0	0	0	0	0	0	0	1	0	0	0	0	0	0	0	0	0	0	0	0	0	0	0	0	0	0	0	0	0	0	0	0	0	0	0	0	0
DEC15_TZAPA	0	0	0	0	0	0	0	0	0	1	0	4	0	0	0	0	0	0	0	2	0	0	0	0	0	0	0	0	0	0	0	0	0	0	0	0	0	0	0	0	0	0	0	0	0	0	0	0	0
DEC15_W01	0	0	0	0	0	0	0	0	0	0	0	0	1	0	0	0	0	0	0	0	0	3	0	0	0	0	0	0	0	0	0	0	0	0	0	0	0	0	0	0	0	0	0	0	0	0	0	0	0
EVA_P	0	0	0	0	0	0	3	0	0	0	0	0	0	0	0	0	0	0	0	0	0	0	0	0	0	0	0	0	0	0	0	0	0	0	0	0	0	0	0	0	0	0	0	0	0	0	0	0	0
JRI15_10	0	0	0	0	0	0	0	0	0	0	2	0	0	0	0	0	0	0	0	0	0	1	0	0	0	0	0	0	0	0	0	0	0	0	0	0	0	0	0	0	0	0	0	0	0	0	0	0	0
JRI15_18	0	0	0	0	0	0	0	0	0	0	0	0	0	0	0	0	0	0	0	0	0	5	2	0	0	0	0	0	0	0	0	0	0	0	0	0	0	0	0	0	0	0	0	0	0	0	0	0	0
JRI15_2_L05	0	0	0	0	0	0	0	0	0	0	0	0	0	0	0	0	0	0	0	0	0	3	0	0	0	0	0	0	0	0	0	0	0	0	0	0	0	0	0	0	0	0	0	0	0	0	0	0	0
JRI15_2_L07	0	0	0	0	0	0	0	0	0	0	0	0	0	0	0	0	0	0	0	0	0	4	0	0	0	0	0	0	0	0	0	0	0	0	0	0	0	0	0	0	0	0	0	0	0	0	0	0	0
JRI15_2_LA02	0	0	0	0	0	0	0	0	0	0	1	0	0	0	0	0	0	0	0	0	0	0	1	0	0	0	0	0	0	0	0	0	0	0	0	0	0	0	0	0	0	0	0	0	0	0	0	0	0
JRI15_2_LA03	0	0	0	0	0	0	0	0	0	0	0	0	0	0	0	0	0	0	0	0	0	1	0	0	0	0	0	0	0	0	0	0	0	0	0	0	0	0	0	0	0	0	0	0	0	0	0	0	0
JRI15_21	0	0	0	0	0	0	0	0	0	0	0	0	0	0	0	0	0	0	0	0	0	1	0	0	0	0	0	0	0	0	0	0	0	0	0	0	0	0	0	0	0	0	0	0	0	0	0	0	0
JRI15_32	0	0	0	0	0	0	0	0	0	0	1	0	0	0	0	0	0	0	0	0	0	2	0	3	0	0	0	0	0	0	0	0	0	0	0	0	0	0	0	0	0	0	0	0	0	0	0	0	0
JRI15_37	0	0	0	0	0	0	0	0	0	0	0	0	0	0	0	0	0	0	0	0	0	4	0	0	0	0	0	0	0	0	0	0	0	0	0	0	0	0	0	0	0	0	0	0	0	0	0	0	0
JRI15_40	0	0	0	0	0	0	0	0	0	0	0	0	0	0	0	0	0	0	0	0	0	4	0	0	0	0	0	0	0	0	0	0	0	0	0	0	0	0	0	0	0	0	0	0	0	0	0	0	0
JRI15_46	0	0	0	0	0	0	0	0	0	0	1	0	0	0	0	0	0	0	0	0	0	0	0	0	0	0	0	0	0	0	0	0	0	0	0	0	0	0	0	0	0	0	0	0	0	0	0	0	0
JRI15_50	0	0	0	0	0	0	0	0	0	0	0	0	0	0	0	0	0	0	0	0	0	0	0	0	3	0	0	0	0	0	0	0	0	0	0	0	0	0	0	0	0	0	0	0	0	0	0	0	0
JRI15_55	0	0	0	0	0	0	0	0	0	0	0	0	0	0	0	0	0	0	0	0	0	0	0	0	1	0	0	0	0	0	0	0	0	0	0	0	0	0	0	0	0	0	0	0	0	0	0	0	0
KATE-BLACK	0	0	0	0	0	0	7	0	0	0	0	0	0	0	0	0	0	0	0	0	0	0	0	0	0	0	0	0	0	0	0	0	0	0	0	0	0	0	0	0	0	0	0	0	0	0	0	0	0
KATE-CECIL	0	0	0	0	0	0	1	0	0	0	0	0	0	0	0	0	0	0	0	0	0	0	0	0	0	0	0	0	0	0	0	0	0	0	0	0	0	0	0	0	0	0	0	0	0	0	0	0	0
KATE-GV3A	0	0	0	0	0	0	0	0	0	0	0	0	0	0	0	0	0	0	0	0	0	2	0	0	0	0	0	0	0	0	0	0	0	0	0	0	0	0	0	0	0	0	0	0	0	0	0	0	0
KEG17_01	0	0	0	0	0	0	0	0	0	0	0	0	0	0	0	0	0	0	0	0	0	0	0	0	0	0	0	0	0	0	0	0	0	0	0	0	0	0	0	0	0	0	0	0	0	0	0	0	0
KEG17_02	0	0	0	0	0	0	0	0	0	0	0	0	0	0	0	0	0	0	0	0	0	0	0	0	0	0	0	0	0	0	0	0	0	0	0	0	0	0	0	0	0	0	0	0	0	0	0	0	0
KEG17_03	0	0	0	0	0	0	0	0	0	0	0	0	0	0	0	0	0	0	0	0	0	0	0	0	0	0	0	0	0	0	0	0	0	0	0	0	0	0	0	0	0	0	0	0	0	0	0	0	0
KEG17_04	0	0	0	0	0	0	0	0	0	0	0	0	0	0	0	0	0	0	0	0	0	0	0	0	0	0	0	0	0	0	0	0	0	0	0	0	0	0	0	0	0	0	0	0	0	0	0	0	0
KGI16_02	0	0	0	0	0	0	0	0	0	5	0	0	0	0	0	0	0	0	0	0	0	0	0	0	0	0	0	0	0	0	0	0	0	0	0	0	0	0	0	0	0	0	0	0	0	0	0	0	0
KGI16_03	0	0	0	0	0	0	0	0	0	0	0	0	0	0	0	0	0	0	0	0	0	0	0	0	0	0	0	0	0	0	0	0	0	0	0	0	0	0	0	0	0	0	0	0	0	0	0	0	0
KGI16_10	0	0	0	0	0	0	0	0	0	0	0	0	0	0	0	0	0	0	0	0	0	0	4	0	0	0	0	0	0	0	0	0	0	0	0	0	0	0	0	0	0	0	0	0	0	0	0	0	0
KGI16_22	0	0	0	0	0	0	0	0	0	0	0	0	4	0	0	0	0	0	0	0	0	0	0	0	0	0	0	0	0	0	0	0	0	0	0	0	0	0	0	0	0	0	0	0	0	0	0	0	0
KGI16_23	0	0	0	0	0	0	0	0	0	0	0	0	0	0	0	0	0	0	0	0	0	2	0	0	0	0	0	0	0	0	0	0	0	0	0	0	0	0	0	0	0	0	0	0	0	0	0	0	0
KGI16_29	0	0	0	0	0	0	0	0	0	0	0	0	0	0	0	0	0	0	0	0	0	1	0	0	0	0	0	0	0	0	0	0	0	0	0	0	0	0	0	0	0	0	0	0	0	0	0	0	0
KGI16_34	0	0	0	0	0	0	0	0	0	0	0	0	0	0	0	0	0	0	0	0	0	0	3	0	0	0	0	0	0	0	0	0	0	0	0	0	0	0	0	0	0	0	0	0	0	0	0	0	0
KGI16_38	0	0	0	0	0	0	0	0	0	0	0	0	0	0	0	0	0	0	0	0	0	4	0	0	0	0	0	0	0	0	0	0	0	0	0	0	0	0	0	0	0	0	0	0	0	0	0	0	0
MAC17_20	0	0	0	0	0	0	0	0	0	0	0	0	0	0	0	0	0	0	0	0	0	0	5	0	0	0	0	0	0	0	0	0	0	0	0	0	0	0	0	0	0	0	0	0	0	0	0	0	0
MAQ17_160	0	0	0	0	0	0	0	0	0	0	0	0	0	0	0	0	0	0	0	0	0	0	0	0	0	0	0	0	0	0	0	0	0	0	0	0	0	0	0	0	0	0	0	0	0	0	0	0	0
MAR_OLD6	0	0	0	0	0	0	0	0	0	0	0	0	3	0	0	0	0	0	0	0	0	1	0	0	0	0	0	0	0	0	0	0	0	0	0	0	0	0	0	0	0	0	0	0	0	0	0	0	0
MI16_20	0	0	0	0	0	0	0	0	0	0	0	0	0	0	0	0	0	0	0	0	0	0	0	0	0	0	0	0	0	0	0	0	0	0	0	0	0	0	0	0	0	0	0	0	0	0	0	0	0
MIT7	0	0	0	0	0	0	0	0	0	5	0	0	0	0	0	0	0	0	0	0	0	0	0	0	0	0	0	0	0	0	0	0	0	0	0	0	0	0	0	0	0	0	0	0	0	0	0	0	0
ROT16_20	0	0	0	0	0	0	0	0	0	0	0	0	3	0	0	0	0	0	0	0	0	2	0	0	0	0	0	0	0	0	0	0	0	0	0	0	0	0	0	0	0	0	0	0	0	0	0	0	0
ROT16_23	0	0	0	0	0	0	0	0	0	0	0	0	0	0	0	0	0	0	0	0	0	5	0	0	0	0	0	0	0	0	0	0	0	0	0	0	0	0	0	0	0	0	0	0	0	0	0	0	0
ROT16_28	0	0	0	0	0	0	0	0	0	4	0	0	0	0	0	0	0	0	0	0	0	0	0	0	0	0	0	0	0	0	0	0	0	0	0	0	0	0	0	0	0	0	0	0	0	0	0	0	0
ROT16_34	0	0	0	0	0	0	0	0	0	5	0	0	0	0	0	0	0	0	0	0	0	0	0	0	0	0	0	0	0	0	0	0	0	0	0	0	0	0	0	0	0	0	0	0	0	0	0	0	0
SCHIR_D	0	0	0	0	0	0	0	0	0	0	0	0	0	0	0	0	0	0	0	0	0	0	5	0	0	0	0	0	0	0	0	0	0	0	0	0	0	0	0	0	0	0	0	0	0	0	0	0	0
SCHIR_E	0	0	0	0	0	0	0	0	0	0	0	0	0	0	0	0	0	0	0	0	0	0	4	0	0	0	0	0	0	0	0	0	0	0	0	0	0	0	0	0	0	0	0	0	0	0	0	0	0
SCHIR_P	0	0	0	0	0	0	0	0	0	0	0	0	0	0	0	0	0	0	0	0	0	0	5	0	0	0	0	0	0	0	0	0	0	0	0	0	0	0	0	0	0	0	0	0	0	0	0	0	0
SCHIR_S	0	0	0	0	0	0	0	0	0	0	0	0	0	0	0	0	0	0	0	0	0	0	1	0	0	0	0	0	0	0	0	0	0	0	0	0	0	0	0	0	0	0	0	0	0	0	0	0	0
SCHIR_V	0	0	0	0	0	0	0	0	0	0	0	0	0	0	0	0	0	0	0	0	0	0	5	0	0	0	0	0	0	0	0	0	0	0	0	0	0	0	0	0	0	0	0	0	0	0	0	0	0
SG17_148	0	0	0	0	0	0	0	0	0	0	0	0	0	0	0	0	0	0	0	0	0	0	0	0	0	0	0	0	0	0	0	0	0	0	0	0	0	0	0	0	0	0	0	0	0	0	0	0	0
SG17_156	0	0	0	0	0	0	0	0	0	0	0	0	0	0	0	0	0	0	0	0	0	0	0	0	0	0	0	0	0	0	0	0	0	0	0	0	0	0	0	0	0	0	0	0	0	0	0	0	0
SG17_164	0	0	0	0	0	0	0	0	0	1	0	0	0	0	0	0	0	0	0	0	0	4	0	0	0	0	0	0	0	0	0	0	0	0	0	0	0	0	0	0	0	0	0	0	0	0	0	0	0
SIPLE3A	0	0	0	0	0	0	0	0	0	0	0	0	0	0	0	0	0	0	0	0	0	0	5	0	0	0	0	0	0	0	0	0	0	0	0	0	0	0	0	0	0	0	0	0	0	0	0	0	0
SIPLE4A	0	0	0	0	0	0	0	0	0	0	0	0	0	0	0	0	0	0	0	0	0	0	4	0	0	0	0	0	0	0	0	0	0	0	0	0	0	0	0	0	0	0	0	0	0	0	0	0	0
SSI15_M01	0	0	0	0	0	0	0	0	0	1	0	0	0	0	0	0	0	0	0	0	0	0	0	0	0	0	0	0	0	0	0	0	0	0	0	0	0	0	0	0	0	0	0	0	0	0	0	0	0
SSI15_M05	0	0	0	0	0	0	0	0	0	4	0	0	1	0	0	0	0	0	0	0	0	0	0	0	0	0	0	0	0	0	0	0	0	0	0	0	0	0	0	0	0	0	0	0	0	0	0	0	0
SSI15_M06	0	0	0	0	0	0	0	0	0	5	0	0	0	0	0	0	0	0	0	0	0	0	0	0	0	0	0	0	0	0	0	0	0	0	0	0	0	0	0	0	0	0	0	0	0	0	0	0	0
SSI15_M18	0	0	0	0	0	0	0	0	0	3	0	0	0	0	0	0	0	0	0	0	0	0	0	0	0	0	0	0	0	0	0	0	0	0	0	0	0	0	0	0	0	0	0	0	0	0	0	0	0
SSI15_M22	0	0	0	0	0	0	0	0	0	3	0	0	0	0	0	0	0	0	0	0	0	0	0	0	0	0	0	0	0	0	0	0	0	0	0	0	0	0	0	0	0	0	0	0	0	0	0	0	0
SSI15_M24	0	0	0	0	0	0	0	0	0	5	0	0	0	0	0	0	0	0	0	0	0	0	0	0	0	0	0	0	0	0	0	0	0	0	0	0	0	0	0	0	0	0	0	0	0	0	0	0	0
SSI15_M26	0	0	0	0	0	0	0	0	0	2	0	0	3	0	0	0	0	0	0	0	0	0	0	0	0	0	0	0	0	0	0	0	0	0	0	0	0	0	0	0	0	0	0	0	0	0	0	0	0
VEGA_L37C	0	0	0	0	0	0	1	0	0	0	0	0	0	0	0	0	0	0	0	0	0	0	0	0	0	0	0	0	0	0	0	0	0	0	0	0	0	0	0	0	0	0	0	0	0	0	0	0	0
VEGA_MuL40	0	0	2	0	0	0	0	0	0	0	0	0	3	0	0	0	0	0	0	0	0	3	0	0	0	0	0	0	0	0	0	0	0	0	0	0	0	0	0	0	0	0	0	0	0	0	0	0	0
VEGA-L2C	0	0	0	0	0	0	0	0	0	0	0	0	0	0	0	0	0	0	0	0	0	0	0	0	6	0	0	0	0	0	0	0	0	0	0	0	0	0	0	0	0	0	0	0	0	0	0	0	0
VEGA-L35C	0	2	0	0	0	0	0	0	0	0	1	0	0	0	0	0	0	0	0	0	0	0	0	0	0	0	0	0	0	0	0	0	0	0	0	0	0	0	0	0	0	0	0	0	0	0	0	0	0
DI15_10	0	0	0	0	0	0	0	0	0	0	0	0	0	0	0	0	0	0	0	0	0	1	0	0	0	0	0	0	0	0	0	0	0	0	0	0	0	0	0	0	0	0	0	0	0	0	0	0	0
DI15_15	0	0	0	0	0	0	0	0	0	0	0	0	0	0	0	0	0	0	0	0	0	3	0	0	0	0	0	0	0	0	0	0	0	0	0	0	0	0	3	0	0	0	0	0	0	0	0	0	0
ED15_E03	0	0	0	0	0	0	0	0	0	0	0	0	0	0	0	0	0	0	0	0	0	5	0	0	0	0	0	0	0	0	0	0	0	0	0	0	0	0	0	0	0	0	0	0	0	0	0	0	0
ED15_E18	0	0	0	0	0	0	0	0	0	0	0	0	0	0	0	0	0	0	0	0	0	3	0	0	0	0	0	0	0	0	0	0	0	0	0	0	0	0	0	0	0	0	0	0	0	0	0	0	0
ED15_E33	0	0	0	0	0	0	0	0	0	0	0	0	0	0	0	0	0	0	0	0	0	0	0	0	0	0	0	0	0	0	0	0	0	0	0	0	0	0	0	0	0	0	0	0	0	0	0	0	0
GR005	0	0	0	0	0	0	0	0	0	0	0	0	0	0	0	0	0	0	0	0	0	0	0	0	0	0	1	0	0	0	0	0	0	0	0	0	0	0	0	1	0	0	0	0	0	0	0	0	0
GR008	0	0	0	0	0	0	0	0	0	0	0	0	0	0	0	0	0	0	0	0	0	7	0	0	0	0	0	0	0	0	0	0	0	0	0	0	0	0	0	0	0	0	0	0	0	0	0	0	0
GR15_03	0	0	0	0	0	0	0	0	0	0	0	4	0	0	0	0	0	0	0	0	0	0	0	0	0	0	0	0	0	0	0	0	0	0	0	0	0	0	0	0	0	0	0	0	0	0	0	0	0
AL16_14	0	0	0	0	0	0	0	0	0	0	0	0	0	0	0	0	0	0	0	0	0	3	0	0	0	0	0	0	0	0	0	0	0	0	0	0	0	0	0	0	0	0	0	0	0	0	0	0	0
GR15_20	0	0	0	0	0	0	0	0	0	0	0	0	0	0	0	0	0	0	0	0	0	0	0	0	0	0	0	0	0	0	0	0	0	0	0	0	0	0	0	0	2	0	0	0	0	0	0	0	0
ICE16_02	0	0	0	0	0	0	0	0	0	0	0	4	0	0	0	0	0	0	0	0	0	1	0	0	0	0	0	0	0	0	0	0	0	0	0	0	0	1	0	0	0	0	0	0	0	0	0	0	0
ICE16_03	0	0	0	0	0	0	0	0	0	0	0	0	0	0	0	0	0	0	0	0	0	0	0	0	0	0	0	0	0	0	0	0	0	0	0	0	0	0	0	0	0	0	0	0	0	0	0	0	0
ICE16_04	0	0	0	0	0	0	0	0	0	0	0	0	0	0	0	0	0	0	0	0	0	4	0	0	0	0	0	0	0	0	0	0	0	0	0	0	0	0	0	0	0	0	0	0	0	0	0	0	0
ICE16_06	0	0	0	0	0	0	0	0	0	0	0	0	0	0	0	0	0	0	0	0	0	0	0	0	0	0	0	0	0	0	0	0	0	0	0	0	0	0	0	0	0	0	0	0	0	0	0	0	0
NO_10_Rb	0	0	0	0	0	0	0	0	0	0	0	0	0	0	0	0	0	0	0	0	0	2	0	0	0	0	0	0	0	0	0	0	0	1	4	0	0	0	0	0	0	0	0	0	0	0	0	0	0
NW14_02	0	0	0	0	0	0	0	0	0	0	0	0	0	0	0	0	0	0	0	0	0	1	0	0	0	0	0	0	0	0	0	0	0	0	0	0	0	0	0	0	0	0	0	0	0	0	0	6	0
NY15_22	0	0	0	0	0	0	0	0	0	0	0	0	0	0	0	0	0	0	0	0	0	4	0	0	0	0	0	0	0	0	0	0	0	0	0	0	0	0	0	0	0	2	2	0	0	0	0	0	0
NY15_23	0	0	0	0	0	0	0	0	0	0	0	0	0	0	0	0	0	0	0	0	0	4	0	0	0	0	0	0	0	0	0	0	0	0	0	0	0	0	0	0	0	0	0	0	0	0	0	0	0
RO_15_R	0	0	0	0	0	0	0	0	0	0	0	0	0	0	0	0	0	0	0	0	0	0	0	0	0	0	0	0	0	0	0	0	0	0	1	0	0	0	0	0	0	0	0	0	0	0	0	0	0
S_6_R	0	0	0	0	0	0	0	0	0	0	0	0	0	0	0	0	0	0	0	0	0	0	0	0	0	0	0	0	0	0	0	0	0	0	2	0	0	0	0	0	0	0	0	0	0	0	0	0	0
S_9_R	0	0	0	0	0	0	0	0	0	0	0	0	0	0	0	0	0	0	0	0	0	0	0	0	0	0	0	0	0	0	0	0	0	0	2	0	0	0	0	0	0	0	0	0	0	0	0	0	0
SP14_2_003	0	0	0	0	0	0	0	0	0	0	0	0	0	0	0	0	0	0	0	0	0	2	0	0	0	0	0	0	0	0	0	0	0	0	0	0	0	0	0	0	0	0	0	0	0	0	0	0	0
SP14_2_012	0	0	0	0	0	0	0	0	0	0	0	0	0	0	0	0	0	0	0	0	0	3	0	0	0	0	0	0	0	0	0	0	0	0	0	0	0	0	0	0	0	0	0	0	0	0	0	0	0
SP14_T003	0	0	0	0	1	0	0	0	0	0	0	0	0	0	0	0	0	0	0	0	0	0	0	0	0	0	0	0	0	0	0	0	0	0	0	0	0	0	0	0	0	0	0	0	0	0	2	1	0
SP14_T032	0	0	0	0	0	2	0	0	0	0	0	0	0	0	0	0	0	0	0	0	0	1	0	0	0	0	0	0	0	0	0	0	0	0	0	0	0	0	0	0	0	0	0	0	0	0	0	0	0
SP14_T037	0	0	0	0	0	0	0	0	0	0	0	0	0	0	0	0	0	0	0	0	0	4	0	0	0	0	0	0	0	0	0	0	0	0	0	0	0	0	0	0	0	0	0	0	0	0	0	0	0
SP15_POINT2	0	0	0	0	0	0	0	0	0	0	0	0	0	0	0	0	0	0	0	0	0	0	0	0	0	0	0	0	0	0	0	0	0	0	0	0	0	0	0	0	0	0	0	0	0	0	6	0	0
SW15_L4009	0	0	0	0	0	0	0	0	0	0	0	0	0	0	0	0	0	0	0	0	0	0	0	0	0	0	0	0	0	0	0	0	0	0	0	0	0	0	0	0	0	0	0	0	0	0	0	0	0
SW15_L650M	0	0	0	0	0	0	0	0	0	0	0	0	0	0	0	0	0	0	0	0	0	5	0	0	0	0	0	0	0	0	0	0	0	0	0	0	0	0	0	0	0	0	0	0	0	0	0	0	0
SW15_N650S	0	0	0	0	0	0	0	0	0	0	0	0	0	0	0	0	0	0	0	0	0	1	0	0	0	0	0	0	0	0	0	0	0	0	0	0	0	0	0	0	0	0	0	0	0	0	0	0	0
SW15_N900M	0	0	0	0	0	0	0	0	0	0	0	0	0	0	0	0	0	0	0	0	0	0	0	0	0	0	0	0	0	0	0	0	0	0	0	0	0	0	0	0	0	0	0	0	0	0	0	0	0
SW15_N900S	0	0	0	0	0	0	0	0	0	0	0	0	0	0	0	0	0	0	0	0	0	0	0	0	0	0	0	0	0	0	0	0	0	0	0	0	0	0	0	0	0	0	0	0	0	0	0	0	0
SW16_02	0	0	0	0	0	0	0	0	0	0	0	0	0	0	0	0	0	0	0	0	0	5	0	0	0	0	0	0	0	0	0	0	0	0	0	0	0	0	0	0	0	0	0	0	0	0	0	0	0
SW16_06	0	0	0	0	0	0	0	0	0	0	0	0	0	0	0	0	0	0	0	0	0	0	0	0	0	0	0	0	0	0	0	0	0	0	0	0	0	0	0	0	0	0	0	0	0	0	0	0	0
SW16_08	0	0	0	0	0	0	0	0	0	0	0	0	0	0	0	0	0	0	0	0	0	0	0	0	0	0	0	0	0	0	0	0	0	0	0	0	0	0	0	0	0	0	0	0	0	0	0	0	0
SW16_24	0	0	0	0	0	0	0	0	0	0	0	0	0	0	0	0	0	0	0	0	0	3	0	0	0	0	0	0	0	0	0	0	0	0	0	0	0	0	0	0	0	0	0	0	0	0	0	0	0
YEL16_01	0	0	0	0	0	0	0	0	0	0	0	0	0	0	0	0	0	0	0	0	0	5	0	0	0	0	0	0	0	0	0	0	0	0	0	0	0	0	0	0	0	0	0	0	0	0	0	0	0
YEL16_02	0	0	0	0	0	0	0	0	0	0	0	1	0	0	0	0	0	0	0	0	0	0	0	0	0	0	0	0	0	0	0	0	0	0	0	0	0	0	0	0	0	0	0	0	0	0	0	0	0
ZAC15_01	0	0	0	0	0	0	0	0	0	0	0	0	0	0	0	0	0	0	0	0	0	0	0	0	0	0	0	0	0	0	0	0	0	0	0	0	0	0	0	0	0	0	0	0	0	0	0	0	0
ZAC15_01B	0	0	0	0	0	0	0	0	0	0	0	1	0	0	0	0	0	0	0	0	0	3	0	0	0	0	0	0	0	0	0	0	0	0	0	0	0	0	0	0	0	0	0	0	0	0	0	0	0
ZAC15_04	0	0	0	0	0	0	0	0	0	0	0	0	0	0	0	0	0	0	0	0	0	5	0	0	0	0	0	0	0	0	0	0	0	0	0	0	0	0	0	0	0	0	0	0	0	0	0	0	0
Alka	0	0	0	0	0	0	0	0	0	0	0	0	0	0	0	0	0	0	0	0	0	0	0	0	0	0	0	0	0	0	0	0	0	0	0	0	0	0	0	0	0	0	0	0	0	0	0	4	0
BE14_E03	0	0	0	3	0	0	0	0	0	0	0	0	0	0	0	0	0	0	0	0	0	0	0	0	0	0	0	0	0	0	0	0	0	0	0	0	0	0	0	0	0	0	0	0	0	0	0	0	0
DE15_05	0	0	0	0	0	0	0	0	0	0	0	0	0	0	0	0	0	0	0	0	0	2	0	0	0	1	0	0	0	0	0	0	0	0	1	0	0	0	0	0	0	0	0	0	0	0	0	0	0
DE15_17	0	0	0	0	0	0	0	0	0	0	0	0	0	0	0	0	0	0	0	0	0	0	0	0	0	0	0	0	0	0	0	0	0	0	0	0	0	3	0	0	0	0	0	0	0	0	0	0	0
DE15_20	0	0	0	5	0	0	0	0	0	0	0	0	0	0	0	0	0	0	0	0	0	0	0	0	0	0	0	0	0	0	0	0	0	0	0	0	0	0	0	0	0	0	0	0	0	0	0	0	0
E7	0	0	0	0	0	0	0	0	0	0	0	0	0	0	0	0	0	0	0	0	0	3	0	0	0	0	0	0	0	0	0	0	0	0	0	0	0	0	0	0	0	0	0	0	0	0	0	0	0
IT03	0	0	0	0	0	0	0	0	0	0	0	0	0	0	0	0	0	0	0	0	0	0	0	0	0	0	0	4	0	0	0	0	0	0	0	0	0	0	0	0	0	0	0	0	0	0	0	0	0
IT05	0	0	0	0	0	0	0	0	0	0	0	0	0	0	0	0	0	0	0	0	0	0	0	0	0	0	0	0	0	0	4	0	0	0	0	0	0	0	0	0	0	0	0	0	0	0	0	0	0
LU15_04	0	0	0	0	0	0	0	0	0	0	0	0	0	0	0	0	0	0	0	0	0	0	0	0	0	0	0	0	4	0	0	0	0	0	0	0	0	0	0	0	0	0	0	0	0	0	0	0	0
LU15_09	0	0	0	0	0	0	0	0	0	0	0	0	0	0	0	0	0	0	0	0	0	0	0	0	0	0	0	0	0	1	3	0	0	0	0	0	0	0	0	0	0	0	0	0	0	0	0	0	0
MA15_11	0	0	0	0	0	0	0	0	0	0	0	0	0	0	0	0	0	0	0	0	0	0	0	0	0	0	0	0	0	0	0	4	3	0	0	0	0	0	0	0	0	0	0	0	0	0	0	0	0
PIR_BAS	0	0	0	0	0	0	0	5	1	0	0	0	0	0	0	0	0	0	0	0	0	1	0	0	0	0	0	0	0	0	0	0	0	0	0	0	0	0	0	0	0	0	0	0	0	0	0	1	0
RM15_10	0	0	0	0	0	0	0	0	0	0	0	0	0	0	0	0	0	0	0	0	0	0	0	0	0	0	0	0	0	0	0	0	0	0	0	0	0	0	0	0	0	0	0	6	0	0	0	0	0
RM15_20	0	0	0	0	0	0	0	0	0	0	0	0	0	0	0	0	0	0	0	0	0	0	0	0	0	0	0	0	0	0	2	0	0	0	0	0	0	0	0	0	0	0	0	0	0	0	0	0	0
RM15_21	0	0	0	0	0	0	0	0	0	0	0	0	0	0	0	0	0	0	0	0	0	0	0	0	0	0	0	0	0	0	0	0	0	0	0	0	0	0	0	0	0	0	0	0	2	0	0	7	0
RO15_01	0	0	0	0	0	0	0	0	0	0	0	0	0	0	0	0	0	0	0	0	0	0	0	0	0	0	0	0	0	0	0	0	0	0	0	0	0	0	0	0	0	0	0	0	1	2	0	0	0
RO15_03	0	0	0	4	0	0	0	0	0	0	0	0	0	0	0	0	0	0	0	0	0	0	0	0	0	0	0	0	0	0	0	0	0	0	0	0	0	0	0	0	0	0	0	0	0	0	0	0	0
ROTMOOS1	0	0	0	0	0	0	0	0	0	0	0	0	0	0	0	0	0	0	0	0	0	0	0	0	0	0	0	0	0	0	0	0	0	0	0	0	0	0	0	0	0	0	0	0	0	0	0	0	0
ROTMOOS2	0	0	0	0	0	0	0	0	0	0	0	0	0	0	0	0	0	0	0	0	0	0	0	0	0	0	0	0	0	0	0	0	0	0	0	0	0	0	0	0	0	0	0	0	0	0	0	0	0
SL16	0	0	0	0	0	0	0	0	0	0	0	0	0	0	0	0	0	0	0	0	0	0	0	0	0	0	0	0	0	0	0	0	0	0	0	0	0	0	0	0	0	0	0	0	0	0	0	0	0
ST15_01	0	0	0	3	0	0	0	0	0	0	0	0	0	0	0	0	0	0	0	0	0	0	0	0	0	0	0	0	0	0	0	0	0	0	0	0	0	0	0	0	0	0	0	0	0	0	0	0	0
ST15_04	0	0	0	0	0	0	0	0	0	0	0	0	0	0	0	0	0	0	0	0	0	0	0	0	0	0	0	0	0	0	2	0	0	0	0	0	0	0	0	0	0	0	0	0	0	0	0	0	1
ST15_09	0	0	0	0	0	0	0	0	0	0	0	0	0	0	0	0	0	0	0	0	0	0	0	0	0	0	0	0	3	0	0	0	0	0	0	0	0	0	0	0	0	0	0	0	0	0	0	0	0
Sterre1	0	0	0	0	0	0	0	0	0	0	0	0	0	0	0	0	0	0	0	0	0	0	0	0	0	0	0	0	0	0	5	0	0	0	0	0	0	0	0	0	0	0	0	0	0	0	0	0	0
Sterre6	0	0	0	0	0	0	0	0	0	0	0	0	0	1	0	0	0	0	0	0	0	0	0	0	0	0	0	0	0	0	1	0	0	0	0	0	0	0	0	0	0	0	0	0	0	0	0	0	0
Sterre8	0	0	0	0	0	0	0	0	0	0	0	0	0	0	0	0	0	0	0	0	0	0	0	0	0	0	0	0	0	0	0	0	0	0	0	0	0	0	0	0	0	0	0	0	0	0	0	0	2
TR01	0	0	0	0	0	0	0	0	0	0	0	0	0	0	0	0	0	0	0	0	0	0	0	0	0	0	0	0	0	0	0	0	0	0	0	7	3	0	0	0	0	0	0	0	0	0	0	0	0
TSJ15_02	0	0	0	1	0	0	0	0	0	0	0	0	0	0	0	0	0	0	0	0	0	0	0	0	0	0	0	0	0	0	0	0	0	0	0	0	0	0	0	0	0	0	0	0	0	0	0	0	0
VOS3	0	0	0	0	0	0	0	0	0	0	0	0	0	0	0	0	0	0	0	0	3	0	0	0	0	0	0	0	0	0	0	0	0	0	0	0	0	0	0	0	0	0	0	0	0	0	0	0	0
AZ_SM_01	0	0	0	0	0	0	0	0	0	0	0	0	0	0	0	0	0	0	0	0	0	0	0	0	0	0	0	0	0	0	0	0	0	0	0	0	0	0	0	0	0	0	0	0	0	0	0	0	0
AZ_SM_02	0	0	0	0	0	0	0	0	0	0	0	0	0	0	0	0	0	0	0	0	0	0	0	0	0	0	0	0	0	0	0	0	0	0	0	0	0	0	0	0	0	0	0	0	0	0	0	0	0
AZ_SM_04	0	0	0	0	0	0	0	0	0	0	0	0	0	0	0	0	0	0	0	0	0	0	0	0	0	0	0	0	0	0	0	0	0	0	0	0	0	0	0	0	0	0	0	0	0	0	0	0	0
AZ_SM_06	0	0	0	0	0	0	0	0	0	0	0	0	0	0	0	0	0	0	0	0	0	0	0	0	0	0	0	0	0	0	0	0	0	0	0	0	0	0	0	0	0	0	0	0	0	0	0	0	0
AZ_SM_07	0	0	0	0	0	0	0	0	0	0	0	0	0	0	0	0	0	0	0	0	0	0	0	0	0	0	0	0	0	0	0	0	0	0	0	0	0	0	0	0	0	0	0	0	0	0	0	0	0
AZ_SM_08	0	0	0	0	0	0	0	0	0	0	0	0	0	0	0	0	0	0	0	0	0	0	0	0	0	0	0	0	0	0	0	0	0	0	0	0	0	0	0	0	0	0	0	0	0	0	0	0	0
AZ_SM_11	0	0	0	0	0	0	0	0	0	0	0	0	0	0	0	0	0	0	0	0	0	0	0	0	0	0	0	0	0	0	0	0	0	0	0	0	0	0	0	0	0	0	0	0	0	0	0	0	0
AZ_SM_15	0	0	0	0	0	0	0	0	0	0	0	0	0	0	0	0	0	0	0	0	0	0	0	0	0	0	0	0	0	0	0	0	0	0	0	0	0	0	0	0	0	0	0	0	0	0	0	0	0
AZ_SM_16	0	0	0	0	0	0	0	0	0	0	0	0	0	0	0	0	0	0	0	0	0	0	0	0	0	0	0	0	0	0	0	0	0	0	0	0	0	0	0	0	0	0	0	0	0	0	0	0	0
AZ_SM_17	0	0	0	0	0	0	0	0	0	0	0	0	0	0	0	0	0	0	0	0	0	0	0	0	0	0	0	0	0	0	0	0	0	0	0	0	0	0	0	0	0	0	0	0	0	0	0	0	0
AZ_SM_18	0	0	0	0	0	0	0	0	0	0	0	0	0	0	0	0	0	0	0	0	0	0	0	0	0	0	0	0	0	0	0	0	0	0	0	0	0	0	0	0	0	0	0	0	0	0	0	0	0
Ban1	0	0	0	0	0	0	0	0	0	0	0	0	0	0	1	0	0	0	0	0	0	0	0	0	0	0	0	0	0	0	0	0	0	0	0	0	0	0	0	0	0	0	0	0	0	0	1	0	0
Ban2	0	0	0	0	0	0	0	0	0	0	0	0	0	0	0	2	0	0	0	0	0	0	0	0	0	0	0	0	0	0	0	0	0	0	0	0	0	0	0	0	0	0	0	0	0	0	0	0	0
MAU16_02	0	0	0	0	0	0	0	0	0	0	0	0	0	0	0	0	0	0	0	0	0	0	0	0	0	0	0	0	0	0	0	0	0	0	0	0	0	0	0	0	0	0	0	0	0	0	0	0	0
MAU16_03	0	0	0	0	0	0	0	0	0	0	0	0	0	0	0	0	0	0	0	0	0	0	0	0	0	0	0	0	0	0	0	0	0	0	0	0	0	0	0	0	0	0	0	0	0	0	0	0	0
MAU16_04	0	0	0	0	0	0	0	0	0	0	0	0	0	0	0	0	0	0	0	0	0	0	0	0	0	0	0	0	0	0	0	0	0	0	0	0	0	0	0	0	0	0	0	0	0	0	0	0	0
Mo1	0	0	0	0	0	0	0	0	0	0	0	0	0	0	0	0	0	0	4	0	0	0	0	0	0	0	0	0	0	0	0	0	0	0	0	0	0	0	0	0	0	0	0	0	0	0	0	0	0
NA15_LB1	0	0	0	0	0	0	0	0	0	0	0	2	0	0	0	0	0	0	0	0	0	0	0	0	0	0	0	0	0	0	0	0	0	0	0	0	0	0	0	0	0	0	0	0	0	0	0	0	0
NA15_LB3	0	0	0	0	0	0	0	0	0	0	0	4	0	0	0	0	0	0	0	0	0	0	0	0	0	0	0	0	0	0	0	0	0	0	0	0	0	0	0	0	0	0	0	0	0	0	0	0	0
OT16_01	0	0	0	0	0	0	0	0	0	0	0	0	0	0	0	0	0	0	0	0	0	0	0	0	0	0	0	0	0	0	0	0	0	0	0	0	0	0	0	0	0	0	0	0	0	0	0	0	0
QUE16_02	0	0	0	0	0	0	0	0	0	0	0	0	0	0	0	0	0	0	0	0	0	0	0	0	0	5	0	0	0	0	0	0	0	0	0	0	0	0	0	0	0	0	0	0	0	0	0	0	0
QUE16_04	0	0	0	0	0	0	0	0	0	0	0	0	0	0	0	0	0	0	0	0	0	0	0	0	0	0	0	0	0	0	0	0	0	0	0	0	0	0	0	0	0	0	0	0	0	0	0	0	0
QUE16_07	0	0	0	0	0	0	0	0	0	0	0	0	0	0	0	0	0	0	0	0	0	1	0	0	0	0	0	0	0	0	0	0	0	0	0	0	0	0	0	0	0	0	0	0	0	0	0	0	0
REU12_05	1	0	0	0	0	0	0	0	0	0	0	0	0	0	0	0	0	0	0	0	0	0	0	0	0	0	0	0	0	0	0	0	0	0	0	0	0	0	0	0	0	0	0	0	0	0	0	0	0
REU16_05	0	0	0	0	0	0	0	0	0	0	0	0	0	0	0	0	0	0	0	0	0	0	0	0	0	0	0	0	0	0	0	0	0	0	0	0	0	0	0	0	0	0	0	0	0	0	0	0	0
TAS17_32	0	0	0	0	0	0	0	0	0	0	0	0	0	0	0	0	0	0	0	0	0	0	0	0	0	0	0	0	0	0	0	0	0	0	0	0	0	0	0	0	0	0	0	0	0	0	0	0	0
TAS17_41	0	0	0	0	0	0	0	0	0	0	0	0	0	0	0	0	0	0	0	0	0	0	0	0	0	0	0	0	0	0	0	0	0	0	0	0	0	0	0	0	0	0	0	0	0	0	0	0	0
TAS17_43	0	0	0	0	0	0	0	0	0	0	0	0	0	0	0	0	0	0	0	0	0	0	0	0	0	0	0	0	0	0	0	0	0	0	0	0	0	0	0	0	0	0	0	0	0	0	0	0	0
TAS17_48	0	0	0	0	0	0	0	0	0	0	0	0	0	0	0	0	0	0	0	0	0	0	0	0	0	0	0	0	0	0	0	0	0	0	0	0	0	0	0	0	0	0	0	0	0	0	0	0	0
TAS17_52	0	0	0	0	0	0	0	0	0	0	0	0	0	0	0	0	0	0	0	0	0	0	0	0	0	0	0	0	0	0	0	0	0	0	0	0	0	0	0	0	0	0	0	0	0	0	0	0	0
TAS17_69	0	0	0	0	0	0	0	0	0	0	0	0	0	0	0	0	0	0	0	0	0	0	0	0	0	0	0	0	0	0	0	0	0	0	0	0	0	0	0	0	0	0	0	0	0	0	0	0	0
TAS17_74	0	0	0	0	0	0	0	0	0	0	0	0	0	0	0	0	0	0	0	0	0	0	0	0	0	0	0	0	0	0	0	0	0	0	0	0	0	0	0	0	0	0	0	0	0	0	0	0	0
TAS17_75	0	0	0	0	0	0	0	0	0	0	0	0	0	0	0	0	0	0	0	0	0	0	0	0	0	0	0	0	0	0	0	0	0	0	0	0	0	0	0	0	0	0	0	0	0	0	0	0	0
TDP13A	0	0	0	0	0	0	0	0	0	0	0	0	0	0	0	0	0	0	0	0	0	0	0	0	0	0	0	0	0	0	0	0	0	0	0	0	0	0	0	0	0	0	0	0	0	0	0	0	0
TDP14C	0	0	0	0	0	0	0	0	0	0	0	0	0	0	0	0	0	0	0	0	0	0	0	0	0	0	0	0	0	0	0	0	0	0	0	0	0	0	0	0	0	0	0	0	0	0	0	0	0
TDP20A	0	0	0	0	0	0	0	0	0	0	0	0	0	0	0	0	0	0	0	0	0	0	0	0	0	0	0	0	0	0	0	0	0	0	0	0	0	0	0	0	0	0	0	0	0	0	0	0	0
TDP5A	0	0	0	0	0	0	0	0	0	0	0	0	0	0	0	0	0	0	0	0	0	3	0	0	0	0	0	0	0	0	0	0	0	0	0	0	0	0	0	0	0	0	0	0	0	0	0	0	0
TDP5B	0	0	0	0	0	0	0	0	0	0	0	0	0	0	0	0	0	0	0	0	0	3	0	0	0	0	0	0	0	0	0	0	0	0	0	0	0	0	0	0	0	0	0	0	0	0	0	0	0
TDP8A	0	0	0	0	0	0	0	0	0	0	0	0	0	0	0	0	0	0	0	0	0	4	0	0	0	0	0	0	0	0	0	0	0	0	0	0	0	0	0	0	0	0	0	0	0	0	0	0	0
Tor12	0	0	0	0	0	0	0	0	0	0	0	0	0	0	0	0	6	0	0	0	0	0	0	0	0	0	0	0	0	0	0	0	0	0	0	0	0	0	0	0	0	0	0	0	0	0	0	0	0
Tor3	0	0	0	0	0	0	0	0	0	0	0	0	0	0	0	0	0	1	0	0	0	0	0	0	0	0	0	0	0	0	0	0	0	0	0	0	0	0	0	0	0	0	0	0	0	0	0	0	0
[truncated: 77 more columns]

## Sheet: Suppl. Fig. 1
ASV tabel of the 18S metabarcoding dataset with indication of the taxonomic classification of each ASV.
For the calculation of the number of P. borealis ASVs (indicated in blue) per sample, Embryophyceae reads (indicated in green), were removed prior to the analysis.
This ASV-tabel does not include ASVs which represented dataset-wide singletons or doubletons (none of these removed ASVs belonged to the P. borealis species complex).
The identification of all ASVs, including those of P. borealis, was based on the Mothur algorithm.
	Domain	Kingdom	Phylum	Class	Order	Family	Genus	Species	a_37_XX	a_L4FR	a_SC1_lit	a_SC2_lit	a_SC6	a_SC7_lit	AMS16_M009	AMS16_M024	AMS16_S030	b_147_06	b_178_06	BE17_27_2	BO17_SiteA	CR17_02	CR17_05	d_13DAN_9	d_BR4	d_D2	d_L5	d_TR1	d_TR4	d_TR6_1	DE15_17	DE15_18	DE15_20	DEC15_S1	DEC15_S11	DEC15_S13	DEC15_S14	DEC15_S16	DEC15_S19	DEC15_S20	DEC15_S3	DEC15_S5	DEC15_TZAPA	DI15_09	DI15_11	DI15_15	DI17_10	DI17_29	ED15_E03
ASV_905	Eukaryota	Alveolata	Alveolata_unclassified	Alveolata_unclassified;Alveolata_unclassified	Alveolata_unclassified	Alveolata_unclassified	Alveolata_unclassified	Alveolata_unclassified	338	0	0	0	0	0	0	0	0	0	0	0	0	0	0	0	0	0	0	0	0	0	0	0	0	0	0	0	0	0	0	0	0	0	0	0	0	0	0	0	0
ASV_1963	Eukaryota	Alveolata	Alveolata_unclassified	Alveolata_unclassified;Alveolata_unclassified	Alveolata_unclassified	Alveolata_unclassified	Alveolata_unclassified	Alveolata_unclassified	0	0	0	0	0	0	0	0	0	0	0	0	0	0	0	0	0	0	0	0	0	0	0	0	0	0	0	0	0	0	0	0	0	0	0	0	0	0	107	0	0
ASV_2375	Eukaryota	Alveolata	Alveolata_unclassified	Alveolata_unclassified;Alveolata_unclassified	Alveolata_unclassified	Alveolata_unclassified	Alveolata_unclassified	Alveolata_unclassified	0	0	0	0	0	0	0	0	0	0	0	0	0	0	0	0	0	0	0	89	0	0	0	0	0	0	0	0	0	0	0	0	0	0	0	0	0	0	0	0	0
ASV_3316	Eukaryota	Alveolata	Alveolata_unclassified	Alveolata_unclassified;Alveolata_unclassified	Alveolata_unclassified	Alveolata_unclassified	Alveolata_unclassified	Alveolata_unclassified	0	0	0	0	0	0	0	0	0	0	0	0	0	0	0	0	0	0	0	0	0	0	0	0	0	0	0	0	0	0	0	0	0	0	0	0	0	0	0	0	0
ASV_3829	Eukaryota	Alveolata	Alveolata_unclassified	Alveolata_unclassified;Alveolata_unclassified	Alveolata_unclassified	Alveolata_unclassified	Alveolata_unclassified	Alveolata_unclassified	0	0	0	0	0	0	0	0	0	0	0	0	0	0	0	0	0	0	0	0	0	0	0	0	0	0	0	0	0	0	0	0	0	0	0	0	0	0	0	0	0
ASV_3943	Eukaryota	Alveolata	Alveolata_unclassified	Alveolata_unclassified;Alveolata_unclassified	Alveolata_unclassified	Alveolata_unclassified	Alveolata_unclassified	Alveolata_unclassified	37	0	0	0	0	0	0	0	0	0	0	0	0	0	0	0	0	0	0	0	0	0	0	0	0	0	0	0	0	0	0	0	0	0	0	0	0	0	0	0	0
ASV_3974	Eukaryota	Alveolata	Alveolata_unclassified	Alveolata_unclassified;Alveolata_unclassified	Alveolata_unclassified	Alveolata_unclassified	Alveolata_unclassified	Alveolata_unclassified	0	0	0	0	0	0	0	0	0	0	0	0	0	0	0	0	0	0	0	0	0	0	0	0	0	0	0	0	0	0	0	0	0	16	0	0	0	0	0	0	0
ASV_4243	Eukaryota	Alveolata	Alveolata_unclassified	Alveolata_unclassified;Alveolata_unclassified	Alveolata_unclassified	Alveolata_unclassified	Alveolata_unclassified	Alveolata_unclassified	0	0	0	0	0	0	0	0	0	0	0	0	0	0	0	0	0	0	0	0	0	0	0	0	0	0	0	0	0	0	0	0	0	0	0	0	0	0	0	0	0
ASV_4586	Eukaryota	Alveolata	Alveolata_unclassified	Alveolata_unclassified;Alveolata_unclassified	Alveolata_unclassified	Alveolata_unclassified	Alveolata_unclassified	Alveolata_unclassified	0	0	0	0	0	0	0	0	0	0	0	0	0	0	0	0	0	0	0	0	0	0	0	0	0	0	0	0	0	0	0	0	0	0	0	0	0	0	0	0	0
ASV_4803	Eukaryota	Alveolata	Alveolata_unclassified	Alveolata_unclassified;Alveolata_unclassified	Alveolata_unclassified	Alveolata_unclassified	Alveolata_unclassified	Alveolata_unclassified	0	0	0	0	0	0	0	0	0	0	0	0	0	0	0	0	0	0	0	0	0	0	0	0	0	0	0	0	0	0	0	0	0	0	0	0	0	0	0	0	0
ASV_5146	Eukaryota	Alveolata	Alveolata_unclassified	Alveolata_unclassified;Alveolata_unclassified	Alveolata_unclassified	Alveolata_unclassified	Alveolata_unclassified	Alveolata_unclassified	0	0	0	0	0	0	0	0	0	0	0	0	0	0	0	0	0	0	0	0	0	0	0	0	0	0	0	0	0	0	0	0	0	0	0	0	0	0	0	0	0
ASV_5276	Eukaryota	Alveolata	Alveolata_unclassified	Alveolata_unclassified;Alveolata_unclassified	Alveolata_unclassified	Alveolata_unclassified	Alveolata_unclassified	Alveolata_unclassified	0	0	0	0	0	0	0	0	0	0	0	0	0	0	0	0	0	0	0	0	0	0	0	0	0	0	0	0	0	0	0	0	0	0	0	0	0	0	0	0	0
ASV_5832	Eukaryota	Alveolata	Alveolata_unclassified	Alveolata_unclassified;Alveolata_unclassified	Alveolata_unclassified	Alveolata_unclassified	Alveolata_unclassified	Alveolata_unclassified	0	0	0	0	0	0	0	0	16	0	0	0	0	0	0	0	0	0	0	0	0	0	0	0	0	0	0	0	0	0	0	0	0	0	0	0	0	0	0	0	0
ASV_6121	Eukaryota	Alveolata	Alveolata_unclassified	Alveolata_unclassified;Alveolata_unclassified	Alveolata_unclassified	Alveolata_unclassified	Alveolata_unclassified	Alveolata_unclassified	0	0	0	0	0	0	0	0	0	0	0	0	0	0	0	0	0	0	0	0	0	0	0	0	0	0	0	0	0	0	0	0	0	0	0	0	0	0	0	0	0
ASV_6291	Eukaryota	Alveolata	Alveolata_unclassified	Alveolata_unclassified;Alveolata_unclassified	Alveolata_unclassified	Alveolata_unclassified	Alveolata_unclassified	Alveolata_unclassified	0	0	0	0	0	0	0	0	0	0	0	0	0	0	0	0	0	0	0	0	0	0	0	3	0	0	0	0	0	0	0	0	0	0	0	0	0	0	0	0	0
ASV_6433	Eukaryota	Alveolata	Alveolata_unclassified	Alveolata_unclassified;Alveolata_unclassified	Alveolata_unclassified	Alveolata_unclassified	Alveolata_unclassified	Alveolata_unclassified	0	0	0	0	0	0	0	0	0	0	0	0	0	0	0	0	0	0	0	0	0	0	0	0	0	0	0	0	0	0	0	0	0	0	0	0	0	0	0	0	0
ASV_7551	Eukaryota	Alveolata	Alveolata_unclassified	Alveolata_unclassified;Alveolata_unclassified	Alveolata_unclassified	Alveolata_unclassified	Alveolata_unclassified	Alveolata_unclassified	0	0	0	0	0	0	0	0	0	0	0	0	0	0	0	0	0	0	0	0	0	0	0	0	0	0	0	0	0	0	0	0	0	0	0	0	0	0	0	0	0
ASV_8592	Eukaryota	Alveolata	Alveolata_unclassified	Alveolata_unclassified;Alveolata_unclassified	Alveolata_unclassified	Alveolata_unclassified	Alveolata_unclassified	Alveolata_unclassified	0	0	0	0	0	0	0	0	0	0	0	0	0	0	0	0	0	0	0	0	0	0	0	0	0	0	0	0	0	0	0	0	0	0	0	0	0	0	0	0	0
ASV_8776	Eukaryota	Alveolata	Alveolata_unclassified	Alveolata_unclassified;Alveolata_unclassified	Alveolata_unclassified	Alveolata_unclassified	Alveolata_unclassified	Alveolata_unclassified	0	0	0	0	0	0	0	0	0	0	0	0	0	0	0	0	0	0	0	0	0	0	0	0	0	0	0	0	0	0	0	0	0	0	0	0	0	0	0	0	0
ASV_9222	Eukaryota	Alveolata	Alveolata_unclassified	Alveolata_unclassified;Alveolata_unclassified	Alveolata_unclassified	Alveolata_unclassified	Alveolata_unclassified	Alveolata_unclassified	0	0	0	0	0	0	0	0	0	0	0	0	0	0	0	0	0	0	0	0	3	0	0	0	0	0	0	0	0	0	0	0	0	0	0	0	0	0	0	0	0
ASV_994	Eukaryota	Amoebozoa	Amoebozoa_unclassified	Amoebozoa_unclassified;Amoebozoa_unclassified	Amoebozoa_unclassified	Amoebozoa_unclassified	Amoebozoa_unclassified	Amoebozoa_unclassified	0	238	0	0	105	0	0	0	0	0	0	0	0	0	0	0	0	0	0	0	0	0	0	0	0	0	0	0	0	0	0	0	0	0	0	0	0	0	0	0	0
ASV_2153	Eukaryota	Amoebozoa	Amoebozoa_unclassified	Amoebozoa_unclassified;Amoebozoa_unclassified	Amoebozoa_unclassified	Amoebozoa_unclassified	Amoebozoa_unclassified	Amoebozoa_unclassified	0	0	0	0	0	0	0	0	0	0	0	0	0	0	0	0	0	0	0	0	0	0	0	0	0	0	0	0	0	0	0	0	0	0	0	0	0	0	0	0	0
ASV_2643	Eukaryota	Amoebozoa	Amoebozoa_unclassified	Amoebozoa_unclassified;Amoebozoa_unclassified	Amoebozoa_unclassified	Amoebozoa_unclassified	Amoebozoa_unclassified	Amoebozoa_unclassified	0	0	0	0	0	0	0	0	0	0	0	0	0	0	0	0	0	0	0	0	0	0	0	0	0	0	0	0	0	0	0	0	0	0	0	0	0	0	0	0	0
ASV_3008	Eukaryota	Amoebozoa	Amoebozoa_unclassified	Amoebozoa_unclassified;Amoebozoa_unclassified	Amoebozoa_unclassified	Amoebozoa_unclassified	Amoebozoa_unclassified	Amoebozoa_unclassified	0	0	0	0	0	0	0	0	0	0	0	0	0	0	0	0	0	0	0	0	0	0	0	0	0	0	0	0	0	0	0	13	0	0	0	0	0	0	0	0	0
ASV_3636	Eukaryota	Amoebozoa	Amoebozoa_unclassified	Amoebozoa_unclassified;Amoebozoa_unclassified	Amoebozoa_unclassified	Amoebozoa_unclassified	Amoebozoa_unclassified	Amoebozoa_unclassified	0	0	0	0	0	0	0	0	0	0	0	0	0	0	0	0	0	0	0	0	0	0	0	0	0	0	0	0	0	0	0	0	0	0	0	0	0	0	0	0	0
ASV_3756	Eukaryota	Amoebozoa	Amoebozoa_unclassified	Amoebozoa_unclassified;Amoebozoa_unclassified	Amoebozoa_unclassified	Amoebozoa_unclassified	Amoebozoa_unclassified	Amoebozoa_unclassified	0	0	0	0	0	0	0	0	0	0	0	0	0	0	0	0	0	0	0	0	0	0	10	8	0	0	0	0	0	0	0	0	0	0	0	0	0	0	0	0	0
ASV_4594	Eukaryota	Amoebozoa	Amoebozoa_unclassified	Amoebozoa_unclassified;Amoebozoa_unclassified	Amoebozoa_unclassified	Amoebozoa_unclassified	Amoebozoa_unclassified	Amoebozoa_unclassified	0	0	0	0	0	0	0	0	0	0	0	0	0	0	0	0	0	0	0	0	0	0	0	0	0	0	0	5	0	0	0	0	0	0	0	0	0	0	0	0	0
ASV_5488	Eukaryota	Amoebozoa	Amoebozoa_unclassified	Amoebozoa_unclassified;Amoebozoa_unclassified	Amoebozoa_unclassified	Amoebozoa_unclassified	Amoebozoa_unclassified	Amoebozoa_unclassified	0	0	0	0	0	0	0	0	0	0	0	0	0	0	0	0	0	0	0	0	0	0	0	0	0	0	0	0	0	0	0	0	0	0	0	0	0	0	0	0	0
ASV_6649	Eukaryota	Amoebozoa	Amoebozoa_unclassified	Amoebozoa_unclassified;Amoebozoa_unclassified	Amoebozoa_unclassified	Amoebozoa_unclassified	Amoebozoa_unclassified	Amoebozoa_unclassified	0	12	0	0	0	0	0	0	0	0	0	0	0	0	0	0	0	0	0	0	0	0	0	0	0	0	0	0	0	0	0	0	0	0	0	0	0	0	0	0	0
ASV_6851	Eukaryota	Amoebozoa	Amoebozoa_unclassified	Amoebozoa_unclassified;Amoebozoa_unclassified	Amoebozoa_unclassified	Amoebozoa_unclassified	Amoebozoa_unclassified	Amoebozoa_unclassified	0	0	0	0	0	0	0	0	0	0	0	0	0	0	0	0	0	0	0	0	0	0	0	0	0	0	0	0	0	0	0	0	0	0	0	0	0	0	0	0	0
ASV_7547	Eukaryota	Amoebozoa	Amoebozoa_unclassified	Amoebozoa_unclassified;Amoebozoa_unclassified	Amoebozoa_unclassified	Amoebozoa_unclassified	Amoebozoa_unclassified	Amoebozoa_unclassified	0	0	0	0	0	0	0	0	0	0	0	0	0	0	0	0	0	0	0	0	0	0	0	0	0	0	0	0	0	0	0	0	0	0	0	0	0	0	0	0	0
ASV_7977	Eukaryota	Amoebozoa	Amoebozoa_unclassified	Amoebozoa_unclassified;Amoebozoa_unclassified	Amoebozoa_unclassified	Amoebozoa_unclassified	Amoebozoa_unclassified	Amoebozoa_unclassified	0	0	0	0	0	0	0	0	0	0	0	0	0	0	0	0	0	0	0	0	0	0	0	0	0	0	0	0	0	0	0	0	0	0	0	0	0	0	0	0	0
ASV_8172	Eukaryota	Amoebozoa	Amoebozoa_unclassified	Amoebozoa_unclassified;Amoebozoa_unclassified	Amoebozoa_unclassified	Amoebozoa_unclassified	Amoebozoa_unclassified	Amoebozoa_unclassified	0	0	0	0	0	0	0	0	0	0	0	0	0	0	0	0	0	0	0	0	0	0	0	0	0	0	0	0	0	0	0	0	0	0	0	0	0	0	0	0	0
ASV_8200	Eukaryota	Amoebozoa	Amoebozoa_unclassified	Amoebozoa_unclassified;Amoebozoa_unclassified	Amoebozoa_unclassified	Amoebozoa_unclassified	Amoebozoa_unclassified	Amoebozoa_unclassified	0	6	0	0	0	0	0	0	0	0	0	0	0	0	0	0	0	0	0	0	0	0	0	0	0	0	0	0	0	0	0	0	0	0	0	0	0	0	0	0	0
ASV_8215	Eukaryota	Amoebozoa	Amoebozoa_unclassified	Amoebozoa_unclassified;Amoebozoa_unclassified	Amoebozoa_unclassified	Amoebozoa_unclassified	Amoebozoa_unclassified	Amoebozoa_unclassified	0	0	0	0	0	6	0	0	0	0	0	0	0	0	0	0	0	0	0	0	0	0	0	0	0	0	0	0	0	0	0	0	0	0	0	0	0	0	0	0	0
ASV_8233	Eukaryota	Amoebozoa	Amoebozoa_unclassified	Amoebozoa_unclassified;Amoebozoa_unclassified	Amoebozoa_unclassified	Amoebozoa_unclassified	Amoebozoa_unclassified	Amoebozoa_unclassified	0	0	0	0	0	0	0	0	0	0	0	0	0	0	0	0	0	0	0	0	0	0	6	0	0	0	0	0	0	0	0	0	0	0	0	0	0	0	0	0	0
ASV_8872	Eukaryota	Amoebozoa	Amoebozoa_unclassified	Amoebozoa_unclassified;Amoebozoa_unclassified	Amoebozoa_unclassified	Amoebozoa_unclassified	Amoebozoa_unclassified	Amoebozoa_unclassified	0	0	0	0	0	0	0	0	0	0	0	0	0	0	0	4	0	0	0	0	0	0	0	0	0	0	0	0	0	0	0	0	0	0	0	0	0	0	0	0	0
ASV_9033	Eukaryota	Amoebozoa	Amoebozoa_unclassified	Amoebozoa_unclassified;Amoebozoa_unclassified	Amoebozoa_unclassified	Amoebozoa_unclassified	Amoebozoa_unclassified	Amoebozoa_unclassified	0	0	0	0	0	0	0	0	0	0	0	0	0	0	0	0	0	0	0	0	0	0	0	0	0	0	0	0	0	0	0	0	3	0	0	0	0	0	0	0	0
ASV_5618	Eukaryota	Amoebozoa	Amoebozoa_X	Amoebozoa_X;Amoebozoa_XX	UI13E03-lineage	UI13E03-lineage_X	UI13E03-lineage_XX	UI13E03-lineage_XX_sp.	0	0	0	0	0	0	0	0	0	0	0	0	0	0	0	0	0	0	0	0	0	0	0	0	0	0	0	0	0	0	0	0	0	0	3	0	0	0	0	0	0
ASV_7611	Eukaryota	Amoebozoa	Amoebozoa_X	Amoebozoa_X;Amoebozoa_XX	UI13E03-lineage	UI13E03-lineage_X	UI13E03-lineage_XX	UI13E03-lineage_XX_sp.	0	0	0	0	0	0	0	0	0	0	0	0	0	0	0	0	0	8	0	0	0	0	0	0	0	0	0	0	0	0	0	0	0	0	0	0	0	0	0	0	0
ASV_8255	Eukaryota	Amoebozoa	Amoebozoa_X	Amoebozoa_X;Amoebozoa_XX	UI13E03-lineage	UI13E03-lineage_X	UI13E03-lineage_XX	UI13E03-lineage_XX_sp.	0	0	0	0	0	0	0	0	0	0	0	0	0	0	0	0	0	0	0	0	0	0	0	0	0	0	0	0	0	0	0	0	0	0	0	0	0	6	0	0	0
ASV_2037	Eukaryota	Alveolata	Apicomplexa	Apicomplexa;Apicomplexa_X	Apicomplexa_X_unclassified	Apicomplexa_X_unclassified	Apicomplexa_X_unclassified	Apicomplexa_X_unclassified	0	0	0	0	0	0	0	0	0	0	0	0	0	0	0	0	0	0	0	0	0	0	0	0	0	0	0	0	0	0	0	0	0	0	0	0	0	0	0	0	0
ASV_2450	Eukaryota	Alveolata	Apicomplexa	Apicomplexa;Apicomplexa_X	Apicomplexa_X_unclassified	Apicomplexa_X_unclassified	Apicomplexa_X_unclassified	Apicomplexa_X_unclassified	0	0	0	0	0	0	0	0	0	0	0	0	0	0	0	0	0	0	0	0	0	0	0	0	0	0	0	0	0	0	0	0	0	0	0	0	0	0	0	0	0
ASV_3965	Eukaryota	Alveolata	Apicomplexa	Apicomplexa;Apicomplexa_X	Apicomplexa_X_unclassified	Apicomplexa_X_unclassified	Apicomplexa_X_unclassified	Apicomplexa_X_unclassified	0	0	0	0	0	0	0	0	0	0	0	0	0	0	0	0	0	0	0	0	0	0	0	0	0	0	0	0	0	0	0	0	0	0	0	0	0	0	0	0	0
ASV_5789	Eukaryota	Alveolata	Apicomplexa	Apicomplexa;Apicomplexa_X	Apicomplexa_X_unclassified	Apicomplexa_X_unclassified	Apicomplexa_X_unclassified	Apicomplexa_X_unclassified	0	0	0	0	0	0	0	0	0	0	0	0	0	0	0	0	0	0	0	0	0	0	0	0	0	0	0	0	0	0	0	0	0	0	0	0	0	0	17	0	0
ASV_9281	Eukaryota	Alveolata	Apicomplexa	Apicomplexa;Apicomplexa_X	Apicomplexa_X_unclassified	Apicomplexa_X_unclassified	Apicomplexa_X_unclassified	Apicomplexa_X_unclassified	0	0	0	0	0	0	0	0	0	0	0	0	0	0	0	0	0	0	0	0	0	0	0	0	0	0	0	0	0	0	0	0	0	0	0	0	0	0	0	0	0
ASV_8079	Eukaryota	Alveolata	Apicomplexa	Apicomplexa;Apicomplexa_X	Apicomplexa_XX	Apicomplexa_XXX	Apicomplexa_XXXX	Apicomplexa_XXXX_sp.	0	0	0	0	0	0	0	0	0	0	0	0	0	0	0	0	0	0	0	0	0	6	0	0	0	0	0	0	0	0	0	0	0	0	0	0	0	0	0	0	0
ASV_804	Eukaryota	Alveolata	Apicomplexa	Apicomplexa;Apicomplexa_X	Gregarines	Gregarines_X	Ascogregarina	Ascogregarina_culicis	0	0	0	0	0	0	0	0	0	0	0	0	0	0	0	0	0	0	0	0	0	0	0	0	0	0	0	0	0	0	0	0	0	0	0	0	0	0	0	0	0
ASV_2770	Eukaryota	Alveolata	Apicomplexa	Apicomplexa;Apicomplexa_X	Colpodellidae	Colpodellidae_X	Colpodella	Colpodella_edax	0	0	0	0	0	0	0	0	0	0	0	0	0	0	0	0	0	0	0	0	0	0	0	0	0	0	0	0	0	0	0	0	0	0	0	0	0	0	0	0	0
ASV_7942	Eukaryota	Alveolata	Apicomplexa	Apicomplexa;Apicomplexa_X	Colpodellidae	Colpodellidae_X	Colpodella	Colpodella_edax	0	0	0	0	0	0	0	0	0	0	0	0	0	0	0	0	0	0	0	0	0	0	0	0	0	0	0	0	0	0	0	0	0	0	0	0	0	0	7	0	0
ASV_3855	Eukaryota	Alveolata	Apicomplexa	Apicomplexa;Apicomplexa_X	Colpodellidae	Colpodellidae_X	Colpodellidae_X_unclassified	Colpodellidae_X_unclassified	0	0	0	0	0	0	0	0	0	19	0	0	0	0	0	0	0	0	0	0	0	0	0	0	0	0	0	0	0	0	0	0	0	0	0	0	0	0	0	0	0
ASV_6301	Eukaryota	Alveolata	Apicomplexa	Apicomplexa;Apicomplexa_X	Colpodellidae	Colpodellidae_X	Colpodellidae_X_unclassified	Colpodellidae_X_unclassified	0	0	0	0	0	0	0	0	0	0	0	0	0	0	0	0	0	0	0	0	0	0	0	0	0	0	0	0	0	0	0	0	0	0	0	0	0	0	0	14	0
ASV_7198	Eukaryota	Alveolata	Apicomplexa	Apicomplexa;Apicomplexa_X	Colpodellidae	Colpodellidae_X	Colpodellidae_X_unclassified	Colpodellidae_X_unclassified	0	0	0	0	0	0	0	0	0	0	0	0	0	9	0	0	0	0	0	0	0	0	0	0	0	0	0	0	0	0	0	0	0	0	0	0	0	0	0	0	0
ASV_7341	Eukaryota	Alveolata	Apicomplexa	Apicomplexa;Apicomplexa_X	Colpodellidae	Colpodellidae_X	Colpodellidae_X_unclassified	Colpodellidae_X_unclassified	0	0	0	0	0	0	0	0	0	0	0	0	0	0	0	0	0	0	0	0	0	0	0	9	0	0	0	0	0	0	0	0	0	0	0	0	0	0	0	0	0
ASV_8129	Eukaryota	Alveolata	Apicomplexa	Apicomplexa;Apicomplexa_X	Colpodellidae	Colpodellidae_X	Colpodellidae_X_unclassified	Colpodellidae_X_unclassified	0	0	0	0	0	0	0	0	0	0	0	0	0	0	0	0	0	0	0	0	0	0	0	0	0	0	0	0	0	0	0	0	0	0	0	0	0	0	0	0	0
ASV_8915	Eukaryota	Alveolata	Apicomplexa	Apicomplexa;Apicomplexa_X	Colpodellidae	Colpodellidae_X	Colpodellidae_X_unclassified	Colpodellidae_X_unclassified	0	0	0	0	0	0	0	0	0	0	0	0	0	0	0	0	0	0	0	0	0	0	0	0	0	0	0	0	0	0	0	0	0	0	0	0	0	4	0	0	0
ASV_1666	Eukaryota	Alveolata	Apicomplexa	Apicomplexa;Apicomplexa_X	Colpodellidae	Colpodellidae_X	Colpodellidae_XX	Colpodellidae_XX_sp.	0	0	0	0	0	0	0	0	0	0	0	0	0	0	0	0	0	0	0	0	0	0	0	0	0	0	0	0	0	0	0	0	0	0	0	0	0	0	0	0	0
ASV_6453	Eukaryota	Alveolata	Apicomplexa	Apicomplexa;Apicomplexa_X	Colpodellidae	Colpodellidae_X	Colpodellidae_XX	Colpodellidae_XX_sp.	0	0	0	0	0	0	0	0	0	0	0	0	0	0	0	0	0	0	0	0	0	0	0	0	0	0	7	0	0	0	0	0	0	0	0	0	0	0	0	0	0
ASV_7849	Eukaryota	Alveolata	Apicomplexa	Apicomplexa;Apicomplexa_X	Colpodellidae	Colpodellidae_X	Colpodellidae_XX	Colpodellidae_XX_sp.	0	0	0	0	0	0	0	0	0	0	0	0	0	0	0	0	0	0	0	0	0	0	0	0	0	0	0	0	0	0	0	0	0	0	0	0	0	0	0	0	0
ASV_822	Eukaryota	Alveolata	Apicomplexa	Apicomplexa;Apicomplexa_X	Gregarines	Gregarines_X	Gregarina	Gregarina_caledia	0	0	0	0	0	0	0	0	0	0	0	0	0	0	0	0	0	0	0	0	0	0	0	0	0	0	0	0	0	0	0	0	0	0	0	0	0	0	0	0	0
ASV_601	Eukaryota	Alveolata	Apicomplexa	Apicomplexa;Apicomplexa_X	Gregarines	Gregarines_X	Gregarina	Gregarina_unclassified	0	0	0	0	0	0	0	0	0	0	0	0	0	0	0	0	0	0	0	0	0	0	0	0	0	0	0	0	0	0	0	0	745	0	0	0	0	0	0	0	0
ASV_687	Eukaryota	Alveolata	Apicomplexa	Apicomplexa;Apicomplexa_X	Gregarines	Gregarines_X	Gregarina	Gregarina_unclassified	0	0	0	0	0	0	0	0	0	0	0	0	0	0	0	0	0	0	0	0	0	0	0	0	0	0	39	0	0	0	0	0	0	2	0	0	0	0	0	0	0
ASV_767	Eukaryota	Alveolata	Apicomplexa	Apicomplexa;Apicomplexa_X	Gregarines	Gregarines_X	Gregarina	Gregarina_unclassified	0	0	0	0	0	0	0	0	0	0	0	0	0	0	0	0	0	0	0	0	0	0	0	0	0	0	0	0	0	0	0	0	0	0	0	0	0	0	0	0	0
ASV_2262	Eukaryota	Alveolata	Apicomplexa	Apicomplexa;Apicomplexa_X	Gregarines	Gregarines_X	Gregarina	Gregarina_unclassified	0	0	0	0	0	0	0	0	0	0	0	0	0	0	0	0	0	0	0	0	0	0	0	0	0	0	0	0	0	0	0	0	0	0	0	0	0	0	0	0	0
ASV_2388	Eukaryota	Alveolata	Apicomplexa	Apicomplexa;Apicomplexa_X	Gregarines	Gregarines_X	Gregarina	Gregarina_unclassified	0	0	0	0	0	0	89	0	0	0	0	0	0	0	0	0	0	0	0	0	0	0	0	0	0	0	0	0	0	0	0	0	0	0	0	0	0	0	0	0	0
ASV_3168	Eukaryota	Alveolata	Apicomplexa	Apicomplexa;Apicomplexa_X	Gregarines	Gregarines_X	Gregarina	Gregarina_unclassified	0	0	0	0	0	0	0	0	0	0	0	0	0	0	0	0	0	0	0	0	0	0	0	0	0	0	0	0	0	0	0	0	0	0	0	0	0	0	0	0	0
ASV_3641	Eukaryota	Alveolata	Apicomplexa	Apicomplexa;Apicomplexa_X	Gregarines	Gregarines_X	Gregarina	Gregarina_unclassified	0	0	0	0	0	0	0	0	0	0	0	0	0	0	0	0	0	0	0	0	0	0	0	0	0	0	0	0	0	0	0	0	0	0	0	0	0	0	0	0	0
ASV_3950	Eukaryota	Alveolata	Apicomplexa	Apicomplexa;Apicomplexa_X	Gregarines	Gregarines_X	Gregarina	Gregarina_unclassified	0	0	0	0	0	0	0	0	0	0	0	0	0	0	0	0	0	0	0	0	0	0	0	0	0	0	0	0	0	0	0	0	37	0	0	0	0	0	0	0	0
ASV_3969	Eukaryota	Alveolata	Apicomplexa	Apicomplexa;Apicomplexa_X	Gregarines	Gregarines_X	Gregarina	Gregarina_unclassified	0	0	0	0	0	0	0	0	0	0	0	0	0	0	0	0	0	0	0	0	0	0	0	0	0	0	0	0	0	0	0	0	0	0	0	0	0	0	0	0	0
ASV_4121	Eukaryota	Alveolata	Apicomplexa	Apicomplexa;Apicomplexa_X	Gregarines	Gregarines_X	Gregarina	Gregarina_unclassified	0	0	0	0	0	0	0	0	0	0	0	0	0	0	0	0	0	0	0	0	0	0	0	0	0	0	0	0	0	0	0	0	0	0	0	0	0	0	0	0	0
ASV_6226	Eukaryota	Alveolata	Apicomplexa	Apicomplexa;Apicomplexa_X	Gregarines	Gregarines_X	Gregarina	Gregarina_unclassified	0	0	0	0	0	0	0	0	0	0	0	0	0	0	0	0	0	0	0	0	0	0	0	0	0	0	0	0	0	0	0	0	0	0	0	0	0	0	0	0	0
ASV_6427	Eukaryota	Alveolata	Apicomplexa	Apicomplexa;Apicomplexa_X	Gregarines	Gregarines_X	Gregarina	Gregarina_unclassified	0	0	0	0	0	0	0	0	0	0	0	0	0	0	0	0	0	0	0	0	0	0	0	0	0	0	0	0	0	0	0	0	0	0	0	0	0	0	0	0	0
ASV_7166	Eukaryota	Alveolata	Apicomplexa	Apicomplexa;Apicomplexa_X	Gregarines	Gregarines_X	Gregarina	Gregarina_unclassified	0	0	0	0	0	0	0	0	0	0	0	0	0	0	0	0	0	0	0	0	0	0	0	0	0	0	0	0	0	0	0	0	0	0	0	0	0	0	0	0	0
ASV_7292	Eukaryota	Alveolata	Apicomplexa	Apicomplexa;Apicomplexa_X	Gregarines	Gregarines_X	Gregarina	Gregarina_unclassified	0	0	0	0	0	0	0	0	0	0	0	0	0	0	0	0	0	0	0	0	0	0	0	0	0	0	0	0	0	0	0	0	0	0	0	0	0	0	0	0	0
ASV_7354	Eukaryota	Alveolata	Apicomplexa	Apicomplexa;Apicomplexa_X	Gregarines	Gregarines_X	Gregarina	Gregarina_unclassified	0	0	0	0	0	0	0	0	0	0	0	0	0	0	0	0	0	0	9	0	0	0	0	0	0	0	0	0	0	0	0	0	0	0	0	0	0	0	0	0	0
ASV_7924	Eukaryota	Alveolata	Apicomplexa	Apicomplexa;Apicomplexa_X	Gregarines	Gregarines_X	Gregarina	Gregarina_unclassified	0	0	0	0	0	0	0	0	0	0	0	0	0	0	0	0	0	0	0	0	0	0	7	0	0	0	0	0	0	0	0	0	0	0	0	0	0	0	0	0	0
ASV_8242	Eukaryota	Alveolata	Apicomplexa	Apicomplexa;Apicomplexa_X	Gregarines	Gregarines_X	Gregarina	Gregarina_unclassified	0	0	0	0	0	0	0	0	0	0	0	0	0	0	0	0	0	0	0	0	0	0	6	0	0	0	0	0	0	0	0	0	0	0	0	0	0	0	0	0	0
ASV_8391	Eukaryota	Alveolata	Apicomplexa	Apicomplexa;Apicomplexa_X	Gregarines	Gregarines_X	Gregarina	Gregarina_unclassified	0	0	0	0	0	0	0	0	0	0	0	0	0	0	0	0	0	0	0	0	0	0	0	0	0	0	0	0	0	0	0	0	5	0	0	0	0	0	0	0	0
ASV_8392	Eukaryota	Alveolata	Apicomplexa	Apicomplexa;Apicomplexa_X	Gregarines	Gregarines_X	Gregarina	Gregarina_unclassified	0	0	0	0	0	0	0	0	0	0	0	0	0	0	0	0	0	0	0	0	0	0	0	0	0	0	0	0	0	0	0	0	5	0	0	0	0	0	0	0	0
ASV_8673	Eukaryota	Alveolata	Apicomplexa	Apicomplexa;Apicomplexa_X	Gregarines	Gregarines_X	Gregarina	Gregarina_unclassified	0	0	0	0	0	0	0	0	0	0	0	0	0	0	0	0	0	0	0	0	0	0	0	0	0	0	0	0	0	0	0	0	0	0	0	0	0	0	0	0	0
ASV_8845	Eukaryota	Alveolata	Apicomplexa	Apicomplexa;Apicomplexa_X	Gregarines	Gregarines_X	Gregarina	Gregarina_unclassified	0	0	0	0	0	0	0	0	0	0	0	0	0	0	0	0	0	0	0	0	0	0	0	0	0	0	0	0	0	0	0	0	0	0	0	0	0	0	0	0	0
ASV_380	Eukaryota	Alveolata	Apicomplexa	Apicomplexa;Apicomplexa_X	Gregarines	Gregarines_X	Gregarines_X_unclassified	Gregarines_X_unclassified	0	0	0	0	0	0	0	0	0	0	0	0	0	0	1405	0	0	0	0	0	0	0	0	0	0	0	0	0	0	0	0	0	0	0	0	0	0	0	0	0	0
ASV_1085	Eukaryota	Alveolata	Apicomplexa	Apicomplexa;Apicomplexa_X	Gregarines	Gregarines_X	Gregarines_X_unclassified	Gregarines_X_unclassified	0	0	0	0	0	0	0	0	0	0	0	0	0	0	0	0	0	0	0	0	0	0	0	0	0	0	0	0	0	0	0	0	0	0	0	0	0	0	0	0	0
ASV_1536	Eukaryota	Alveolata	Apicomplexa	Apicomplexa;Apicomplexa_X	Gregarines	Gregarines_X	Gregarines_X_unclassified	Gregarines_X_unclassified	0	0	0	0	0	0	0	0	0	0	0	0	0	0	0	0	0	176	0	0	0	0	0	0	0	0	0	0	0	0	0	0	0	0	0	0	0	0	0	0	0
ASV_1887	Eukaryota	Alveolata	Apicomplexa	Apicomplexa;Apicomplexa_X	Gregarines	Gregarines_X	Gregarines_X_unclassified	Gregarines_X_unclassified	0	0	0	0	0	0	0	0	0	0	0	0	0	0	0	0	0	127	0	0	0	0	0	0	0	0	0	0	0	0	0	0	0	0	0	0	0	0	0	0	0
ASV_2182	Eukaryota	Alveolata	Apicomplexa	Apicomplexa;Apicomplexa_X	Gregarines	Gregarines_X	Gregarines_X_unclassified	Gregarines_X_unclassified	0	0	0	0	0	0	0	0	0	0	0	0	0	0	0	0	0	103	0	0	0	0	0	0	0	0	0	0	0	0	0	0	0	0	0	0	0	0	0	0	0
ASV_2927	Eukaryota	Alveolata	Apicomplexa	Apicomplexa;Apicomplexa_X	Gregarines	Gregarines_X	Gregarines_X_unclassified	Gregarines_X_unclassified	0	0	0	0	0	0	0	0	0	0	0	0	58	0	0	0	0	0	0	0	0	0	0	0	0	0	0	0	0	0	0	0	0	0	0	0	0	0	0	0	0
ASV_3644	Eukaryota	Alveolata	Apicomplexa	Apicomplexa;Apicomplexa_X	Gregarines	Gregarines_X	Gregarines_X_unclassified	Gregarines_X_unclassified	0	0	0	0	0	0	0	0	0	0	0	0	0	0	0	0	0	43	0	0	0	0	0	0	0	0	0	0	0	0	0	0	0	0	0	0	0	0	0	0	0
ASV_4856	Eukaryota	Alveolata	Apicomplexa	Apicomplexa;Apicomplexa_X	Gregarines	Gregarines_X	Gregarines_X_unclassified	Gregarines_X_unclassified	0	0	0	0	0	0	0	0	0	0	0	0	0	0	25	0	0	0	0	0	0	0	0	0	0	0	0	0	0	0	0	0	0	0	0	0	0	0	0	0	0
ASV_5817	Eukaryota	Alveolata	Apicomplexa	Apicomplexa;Apicomplexa_X	Gregarines	Gregarines_X	Gregarines_X_unclassified	Gregarines_X_unclassified	0	0	0	0	0	0	0	0	0	0	0	0	0	0	0	0	0	0	0	0	0	0	0	0	0	0	0	0	0	0	0	0	0	0	0	0	0	0	0	0	0
ASV_9083	Eukaryota	Alveolata	Apicomplexa	Apicomplexa;Apicomplexa_X	Gregarines	Gregarines_X	Gregarines_X_unclassified	Gregarines_X_unclassified	0	0	0	0	0	0	0	0	0	0	0	0	0	0	0	0	0	0	0	0	0	0	0	0	0	0	0	0	0	0	0	0	0	0	0	0	0	0	0	0	0
ASV_3027	Eukaryota	Alveolata	Apicomplexa	Apicomplexa;Apicomplexa_X	Gregarines	Gregarines_X	Gregarines_XX	Gregarines_XX_sp.	0	0	0	0	0	0	0	0	0	0	0	0	0	0	0	0	0	0	0	0	0	0	0	0	0	0	0	0	0	0	0	0	0	0	0	0	0	0	0	0	0
ASV_5530	Eukaryota	Alveolata	Apicomplexa	Apicomplexa;Apicomplexa_X	Gregarines	Gregarines_X	Gregarines_XX	Gregarines_XX_sp.	0	0	0	0	0	0	0	0	0	0	0	0	0	0	0	0	0	0	0	0	0	0	0	0	0	0	0	0	0	0	0	0	0	0	0	0	0	0	0	0	0
ASV_6336	Eukaryota	Alveolata	Apicomplexa	Apicomplexa;Apicomplexa_X	Gregarines	Gregarines_X	Gregarines_XX	Gregarines_XX_sp.	0	0	0	0	0	0	0	0	0	0	0	0	0	0	0	0	0	0	0	0	0	0	0	0	0	0	0	0	0	0	0	0	0	0	0	0	0	0	0	0	0
ASV_6907	Eukaryota	Alveolata	Apicomplexa	Apicomplexa;Apicomplexa_X	Gregarines	Gregarines_X	Gregarines_XX	Gregarines_XX_sp.	0	0	0	0	0	0	0	0	0	0	0	0	0	0	0	0	0	0	11	0	0	0	0	0	0	0	0	0	0	0	0	0	0	0	0	0	0	0	0	0	0
ASV_7874	Eukaryota	Alveolata	Apicomplexa	Apicomplexa;Apicomplexa_X	Gregarines	Gregarines_X	Gregarines_XX	Gregarines_XX_sp.	0	0	0	0	0	0	0	0	0	0	0	0	0	0	0	0	0	0	0	0	0	0	0	0	0	0	0	0	0	0	0	0	0	0	0	0	0	0	0	0	0
ASV_4672	Eukaryota	Alveolata	Apicomplexa	Apicomplexa;Apicomplexa_X	Gregarines	Gregarines_X	Leidyana	Leidyana_erratica	0	0	0	0	0	0	0	0	0	0	0	0	0	0	0	0	0	0	0	0	0	0	0	0	0	0	0	0	0	0	0	0	0	0	0	0	0	0	0	0	0
ASV_8513	Eukaryota	Alveolata	Apicomplexa	Apicomplexa;Apicomplexa_X	Gregarines	Gregarines_X	Leidyana	Leidyana_erratica	0	0	0	0	0	0	0	0	0	0	0	0	0	0	0	0	0	0	0	0	0	0	0	0	0	0	0	0	0	0	0	0	0	0	0	0	0	0	0	0	0
ASV_6880	Eukaryota	Alveolata	Apicomplexa	Apicomplexa;Apicomplexa_X	Gregarines	Gregarines_X	Monocystis	Monocystis_agilis	0	0	0	0	0	0	0	0	0	0	0	0	0	0	0	0	0	0	0	0	0	0	11	0	0	0	0	0	0	0	0	0	0	0	0	0	0	0	0	0	0
ASV_4201	Eukaryota	Alveolata	Apicomplexa	Apicomplexa;Apicomplexa_X	Gregarines	Gregarines_X	Paraschneideria	Paraschneideria_metamorphosa	0	0	0	0	0	0	0	0	0	0	0	0	0	0	0	0	0	0	0	0	0	0	0	0	0	0	0	0	0	0	0	0	0	0	0	0	0	0	0	0	0
ASV_4424	Eukaryota	Alveolata	Apicomplexa	Apicomplexa;Apicomplexa_X	Gregarines	Gregarines_X	Paraschneideria	Paraschneideria_metamorphosa	0	0	0	0	0	0	0	0	0	0	0	0	0	0	0	0	0	0	0	0	0	0	0	0	0	0	0	0	0	0	0	0	0	0	0	0	0	0	0	0	0
ASV_505	Eukaryota	Alveolata	Apicomplexa	Apicomplexa;Apicomplexa_X	Gregarines	Gregarines_X	Stenophora	Stenophora_robusta	0	0	0	0	0	0	0	0	0	0	0	0	0	0	0	0	0	0	0	0	0	0	0	0	0	0	0	0	0	0	0	0	0	0	0	0	0	0	0	0	0
ASV_1078	Eukaryota	Alveolata	Apicomplexa	Apicomplexa;Apicomplexa_X	Gregarines	Gregarines_X	Stenophora	Stenophora_robusta	0	0	0	0	0	0	0	0	0	0	0	0	0	0	0	0	0	0	0	0	0	0	0	0	0	0	0	0	0	0	0	0	0	0	0	0	0	0	0	0	0
ASV_1184	Eukaryota	Alveolata	Apicomplexa	Apicomplexa;Apicomplexa_X	Gregarines	Gregarines_X	Stenophora	Stenophora_robusta	0	0	0	0	0	0	0	0	0	0	0	0	0	0	0	0	0	0	0	0	0	0	0	0	0	0	0	0	0	0	0	0	0	0	0	0	0	0	0	0	0
ASV_1246	Eukaryota	Alveolata	Apicomplexa	Apicomplexa;Apicomplexa_X	Gregarines	Gregarines_X	Stenophora	Stenophora_robusta	0	0	0	0	0	0	0	0	0	0	0	0	0	0	0	0	0	0	0	0	0	0	241	0	0	0	0	0	0	0	0	0	0	0	0	0	0	0	0	0	0
ASV_1269	Eukaryota	Alveolata	Apicomplexa	Apicomplexa;Apicomplexa_X	Gregarines	Gregarines_X	Stenophora	Stenophora_robusta	0	0	0	0	0	0	0	0	0	0	0	0	0	0	0	0	0	0	0	0	0	0	235	0	0	0	0	0	0	0	0	0	0	0	0	0	0	0	0	0	0
ASV_2712	Eukaryota	Alveolata	Apicomplexa	Apicomplexa;Apicomplexa_X	Gregarines	Gregarines_X	Stenophora	Stenophora_robusta	0	0	0	0	0	0	0	0	0	0	0	0	0	0	0	0	0	0	0	0	0	0	73	0	0	0	0	0	0	0	0	0	0	0	0	0	0	0	0	0	0
ASV_3042	Eukaryota	Alveolata	Apicomplexa	Apicomplexa;Apicomplexa_X	Gregarines	Gregarines_X	Stenophora	Stenophora_robusta	0	0	0	0	0	0	0	0	0	0	0	0	0	0	0	0	0	0	0	0	0	0	0	0	0	0	0	0	0	0	0	0	0	0	0	0	0	0	0	0	0
ASV_3132	Eukaryota	Alveolata	Apicomplexa	Apicomplexa;Apicomplexa_X	Gregarines	Gregarines_X	Stenophora	Stenophora_robusta	0	0	0	0	0	0	0	0	0	0	0	0	0	0	0	0	0	0	0	0	0	0	57	0	0	0	0	0	0	0	0	0	0	0	0	0	0	0	0	0	0
ASV_3575	Eukaryota	Alveolata	Apicomplexa	Apicomplexa;Apicomplexa_X	Gregarines	Gregarines_X	Stenophora	Stenophora_robusta	0	0	0	0	0	0	0	0	0	0	0	0	0	0	0	0	0	0	0	0	0	0	0	0	0	0	0	0	0	0	0	0	0	0	0	0	0	0	0	0	0
ASV_3941	Eukaryota	Alveolata	Apicomplexa	Apicomplexa;Apicomplexa_X	Gregarines	Gregarines_X	Stenophora	Stenophora_robusta	0	0	0	0	0	0	0	0	0	0	0	0	0	0	0	0	0	0	0	0	0	0	0	0	0	0	0	0	0	0	0	0	0	0	0	0	0	0	0	0	0
ASV_4316	Eukaryota	Alveolata	Apicomplexa	Apicomplexa;Apicomplexa_X	Gregarines	Gregarines_X	Stenophora	Stenophora_robusta	0	0	0	0	0	0	0	0	0	0	0	0	0	0	0	0	0	0	0	0	0	0	0	0	0	0	0	0	0	0	0	0	0	0	0	0	0	0	0	0	0
ASV_4510	Eukaryota	Alveolata	Apicomplexa	Apicomplexa;Apicomplexa_X	Gregarines	Gregarines_X	Stenophora	Stenophora_robusta	0	0	0	0	0	0	0	0	0	0	0	0	0	0	0	0	0	0	0	0	0	0	29	0	0	0	0	0	0	0	0	0	0	0	0	0	0	0	0	0	0
ASV_4512	Eukaryota	Alveolata	Apicomplexa	Apicomplexa;Apicomplexa_X	Gregarines	Gregarines_X	Stenophora	Stenophora_robusta	0	0	0	0	0	0	0	0	0	0	0	0	0	0	0	0	0	0	0	0	0	0	29	0	0	0	0	0	0	0	0	0	0	0	0	0	0	0	0	0	0
ASV_5596	Eukaryota	Alveolata	Apicomplexa	Apicomplexa;Apicomplexa_X	Gregarines	Gregarines_X	Stenophora	Stenophora_robusta	0	0	0	0	0	0	0	0	0	0	0	0	0	0	0	0	0	0	0	0	0	0	0	0	0	0	0	0	0	0	0	0	0	0	0	0	0	0	0	0	0
ASV_7107	Eukaryota	Alveolata	Apicomplexa	Apicomplexa;Apicomplexa_X	Gregarines	Gregarines_X	Stenophora	Stenophora_robusta	0	0	0	0	0	0	0	0	0	0	0	0	0	0	0	0	0	0	0	0	0	0	10	0	0	0	0	0	0	0	0	0	0	0	0	0	0	0	0	0	0
ASV_6945	Eukaryota	Alveolata	Apicomplexa	Apicomplexa;Apicomplexa_X	Gregarines	Gregarines_X	Stylocephalus	Stylocephalus_giganteus	0	0	0	0	0	0	0	0	0	0	0	0	0	0	0	0	0	0	0	0	0	0	0	0	0	0	0	0	0	0	0	0	0	0	0	0	0	0	0	0	0
ASV_2272	Eukaryota	Alveolata	Apicomplexa	Apicomplexa;Apicomplexa_X	Gregarines	Gregarines_X	Trachyphloeus	Trachyphloeus_angustisetulus	0	0	0	0	0	0	0	0	0	0	0	0	0	0	0	0	0	0	0	0	0	0	0	0	0	0	0	0	0	0	0	0	0	0	0	0	0	0	0	0	0
ASV_3268	Eukaryota	Alveolata	Apicomplexa	Apicomplexa;Apicomplexa_X	Gregarines	Gregarines_X	Trachyphloeus	Trachyphloeus_angustisetulus	0	0	0	0	0	0	0	0	0	0	0	0	0	0	0	0	0	0	0	0	0	0	0	0	0	0	0	0	0	0	0	0	0	0	0	0	0	0	0	0	0
ASV_4185	Eukaryota	Alveolata	Apicomplexa	Apicomplexa;Apicomplexa_X	Gregarines	Gregarines_X	Trachyphloeus	Trachyphloeus_angustisetulus	0	0	0	0	0	0	0	0	0	0	0	0	0	0	0	0	0	0	0	0	0	0	0	0	0	0	0	0	0	0	0	0	0	0	0	0	0	0	0	0	0
ASV_4702	Eukaryota	Alveolata	Apicomplexa	Apicomplexa;Apicomplexa_X	Gregarines	Gregarines_X	Trachyphloeus	Trachyphloeus_angustisetulus	0	0	0	0	0	0	0	0	0	0	0	0	0	0	0	0	0	0	0	0	0	0	0	0	0	0	0	0	0	0	0	0	0	0	0	0	0	0	0	0	0
ASV_7727	Eukaryota	Alveolata	Apicomplexa	Apicomplexa;Apicomplexa_X	Gregarines	Gregarines_X	Trachyphloeus	Trachyphloeus_angustisetulus	0	0	0	0	0	0	0	0	0	0	0	0	0	0	0	0	0	0	0	0	0	0	0	0	0	0	0	0	0	0	0	0	0	0	0	0	0	0	0	0	0
ASV_7351	Eukaryota	Apusozoa	Apusomonadidae	Apusomonadidae;Apusomonadidae_Group-1	Apusomonadidae_Group-1_X	Apusomonadidae_Group-1_XX	Amastigomonas	Amastigomonas_mutabilis	0	0	0	0	0	0	0	0	0	0	0	0	0	0	0	0	0	0	0	0	0	0	0	0	0	0	0	0	0	0	0	0	0	0	0	0	0	9	0	0	0
ASV_9146	Eukaryota	Apusozoa	Apusomonadidae	Apusomonadidae;Apusomonadidae_Group-1	Apusomonadidae_Group-1_X	Apusomonadidae_Group-1_XX	Amastigomonas	Amastigomonas_mutabilis	0	0	0	0	0	0	0	0	0	0	0	0	0	0	0	0	0	0	0	0	0	0	0	0	0	0	0	0	0	0	0	0	0	0	0	0	0	0	0	0	0
ASV_4368	Eukaryota	Apusozoa	Apusomonadidae	Apusomonadidae;Apusomonadidae_Group-1	Apusomonadidae_Group-1_X	Apusomonadidae_Group-1_XX	Amastigomonas	Amastigomonas_sp.	0	0	0	0	0	0	0	0	0	0	0	0	0	0	0	0	0	0	0	0	0	0	0	0	0	0	0	0	0	0	0	0	0	0	0	0	0	0	0	0	0
ASV_7490	Eukaryota	Apusozoa	Apusomonadidae	Apusomonadidae;Apusomonadidae_Group-1	Apusomonadidae_Group-1_X	Apusomonadidae_Group-1_XX	Amastigomonas	Amastigomonas_sp.	0	0	0	0	0	0	0	0	0	0	0	0	0	0	0	0	0	0	0	0	0	0	0	0	0	0	0	0	0	0	0	0	0	0	0	0	0	0	0	0	0
ASV_8465	Eukaryota	Apusozoa	Apusomonadidae	Apusomonadidae;Apusomonadidae_Group-1	Apusomonadidae_Group-1_X	Apusomonadidae_Group-1_XX	Amastigomonas	Amastigomonas_sp.	0	0	0	0	0	0	0	0	0	0	0	0	0	0	0	0	0	0	0	0	0	0	0	0	0	0	0	0	0	0	0	0	0	0	0	0	0	0	0	0	0
ASV_4840	Eukaryota	Apusozoa	Apusomonadidae	Apusomonadidae;Apusomonadidae_Group-1	Apusomonadidae_Group-1_X	Apusomonadidae_Group-1_XX	Apusomonas	Apusomonas_proboscidea	0	0	0	0	0	0	0	0	0	0	0	0	0	0	0	0	0	0	0	0	0	0	0	0	0	0	0	0	0	0	0	0	0	0	0	0	0	0	0	0	0
ASV_6320	Eukaryota	Apusozoa	Apusomonadidae	Apusomonadidae;Apusomonadidae_Group-1	Apusomonadidae_Group-1_X	Apusomonadidae_Group-1_XX	Apusomonas	Apusomonas_proboscidea	0	0	0	0	0	0	0	0	0	0	0	0	0	0	0	0	0	0	0	0	0	0	0	0	0	0	0	0	0	0	0	0	0	0	0	0	0	0	0	0	0
ASV_6722	Eukaryota	Apusozoa	Apusomonadidae	Apusomonadidae;Apusomonadidae_Group-1	Apusomonadidae_Group-1_X	Apusomonadidae_Group-1_XX	Apusomonas	Apusomonas_proboscidea	0	0	0	0	0	0	0	0	0	0	0	0	0	0	0	0	0	0	0	0	0	0	0	0	0	0	0	0	0	0	0	0	0	0	0	0	0	0	0	0	0
ASV_8243	Eukaryota	Apusozoa	Apusomonadidae	Apusomonadidae;Apusomonadidae_Group-1	Apusomonadidae_Group-1_X	Apusomonadidae_Group-1_XX	Apusomonas	Apusomonas_proboscidea	0	0	0	0	0	0	0	0	0	0	0	0	0	0	0	0	0	0	0	0	0	0	6	0	0	0	0	0	0	0	0	0	0	0	0	0	0	0	0	0	0
ASV_2466	Eukaryota	Archaeplastida	Archaeplastida_unclassified	Archaeplastida_unclassified;Archaeplastida_unclassified	Archaeplastida_unclassified	Archaeplastida_unclassified	Archaeplastida_unclassified	Archaeplastida_unclassified	0	0	0	0	0	0	0	84	0	0	0	0	0	0	0	0	0	0	0	0	0	0	0	0	0	0	0	0	0	0	0	0	0	0	0	0	0	0	0	0	0
ASV_2881	Eukaryota	Archaeplastida	Archaeplastida_unclassified	Archaeplastida_unclassified;Archaeplastida_unclassified	Archaeplastida_unclassified	Archaeplastida_unclassified	Archaeplastida_unclassified	Archaeplastida_unclassified	0	0	0	0	0	0	0	0	0	0	0	0	0	0	0	0	0	0	0	0	0	0	0	0	0	0	0	0	0	0	0	0	0	0	0	0	0	0	0	0	0
ASV_2893	Eukaryota	Archaeplastida	Archaeplastida_unclassified	Archaeplastida_unclassified;Archaeplastida_unclassified	Archaeplastida_unclassified	Archaeplastida_unclassified	Archaeplastida_unclassified	Archaeplastida_unclassified	0	0	0	0	0	0	0	0	0	0	0	0	0	0	0	0	0	0	0	0	0	0	0	0	0	0	0	0	0	0	0	0	0	0	0	0	0	0	0	0	0
ASV_4100	Eukaryota	Archaeplastida	Archaeplastida_unclassified	Archaeplastida_unclassified;Archaeplastida_unclassified	Archaeplastida_unclassified	Archaeplastida_unclassified	Archaeplastida_unclassified	Archaeplastida_unclassified	0	0	0	0	0	0	35	0	0	0	0	0	0	0	0	0	0	0	0	0	0	0	0	0	0	0	0	0	0	0	0	0	0	0	0	0	0	0	0	0	0
ASV_4242	Eukaryota	Archaeplastida	Archaeplastida_unclassified	Archaeplastida_unclassified;Archaeplastida_unclassified	Archaeplastida_unclassified	Archaeplastida_unclassified	Archaeplastida_unclassified	Archaeplastida_unclassified	0	0	0	0	0	0	0	0	0	0	0	0	0	0	0	0	0	0	0	0	0	0	0	0	0	0	0	0	0	0	0	0	0	0	0	0	0	0	0	0	0
ASV_4822	Eukaryota	Archaeplastida	Archaeplastida_unclassified	Archaeplastida_unclassified;Archaeplastida_unclassified	Archaeplastida_unclassified	Archaeplastida_unclassified	Archaeplastida_unclassified	Archaeplastida_unclassified	0	0	0	0	0	0	0	0	0	0	0	0	0	0	0	0	0	0	0	0	0	0	0	0	0	0	0	0	0	0	0	0	0	0	0	0	0	0	0	0	0
ASV_5447	Eukaryota	Archaeplastida	Archaeplastida_unclassified	Archaeplastida_unclassified;Archaeplastida_unclassified	Archaeplastida_unclassified	Archaeplastida_unclassified	Archaeplastida_unclassified	Archaeplastida_unclassified	0	0	0	0	0	0	0	0	0	0	0	0	0	0	0	0	0	0	0	0	0	0	0	0	0	0	0	0	0	0	0	0	0	0	0	0	0	0	0	0	0
ASV_5711	Eukaryota	Archaeplastida	Archaeplastida_unclassified	Archaeplastida_unclassified;Archaeplastida_unclassified	Archaeplastida_unclassified	Archaeplastida_unclassified	Archaeplastida_unclassified	Archaeplastida_unclassified	0	0	0	0	0	0	0	0	0	0	0	0	0	0	0	0	0	0	0	0	0	0	0	0	0	0	0	0	0	0	0	0	0	0	0	0	0	0	0	0	0
ASV_5858	Eukaryota	Archaeplastida	Archaeplastida_unclassified	Archaeplastida_unclassified;Archaeplastida_unclassified	Archaeplastida_unclassified	Archaeplastida_unclassified	Archaeplastida_unclassified	Archaeplastida_unclassified	0	0	0	0	0	0	0	0	0	0	0	0	0	0	0	0	0	0	0	0	0	0	0	0	0	0	0	0	0	0	0	0	0	0	0	0	0	0	0	0	0
ASV_3063	Eukaryota	Archaeplastida	Archaeplastida_unclassified	Archaeplastida_unclassified;Archaeplastida_unclassified	Archaeplastida_unclassified	Archaeplastida_unclassified	Archaeplastida_unclassified	Archaeplastida_unclassified	0	0	0	0	0	0	0	0	0	0	0	0	0	0	0	0	0	0	0	0	0	0	0	0	0	0	0	0	0	0	0	0	0	0	0	0	12	0	0	0	0
ASV_6711	Eukaryota	Archaeplastida	Archaeplastida_unclassified	Archaeplastida_unclassified;Archaeplastida_unclassified	Archaeplastida_unclassified	Archaeplastida_unclassified	Archaeplastida_unclassified	Archaeplastida_unclassified	0	0	0	0	0	0	0	0	0	0	0	0	0	0	0	0	0	0	0	0	0	0	0	0	0	0	0	0	0	0	0	0	0	0	0	0	0	0	0	0	0
ASV_7231	Eukaryota	Archaeplastida	Archaeplastida_unclassified	Archaeplastida_unclassified;Archaeplastida_unclassified	Archaeplastida_unclassified	Archaeplastida_unclassified	Archaeplastida_unclassified	Archaeplastida_unclassified	0	0	0	0	0	0	0	0	0	0	0	0	0	0	0	0	0	0	0	0	0	0	0	0	0	0	0	0	0	0	0	0	0	0	0	0	0	0	0	0	0
ASV_7503	Eukaryota	Archaeplastida	Archaeplastida_unclassified	Archaeplastida_unclassified;Archaeplastida_unclassified	Archaeplastida_unclassified	Archaeplastida_unclassified	Archaeplastida_unclassified	Archaeplastida_unclassified	0	0	0	0	0	0	0	0	0	0	0	0	0	0	0	0	0	0	0	0	0	0	0	0	0	0	0	0	0	0	0	0	0	0	0	0	0	0	0	0	0
ASV_8280	Eukaryota	Archaeplastida	Archaeplastida_unclassified	Archaeplastida_unclassified;Archaeplastida_unclassified	Archaeplastida_unclassified	Archaeplastida_unclassified	Archaeplastida_unclassified	Archaeplastida_unclassified	0	0	0	0	0	0	0	0	0	0	0	0	0	0	0	0	0	0	0	0	0	0	0	0	0	0	0	0	0	0	0	0	0	0	0	0	0	0	0	0	0
ASV_8313	Eukaryota	Archaeplastida	Archaeplastida_unclassified	Archaeplastida_unclassified;Archaeplastida_unclassified	Archaeplastida_unclassified	Archaeplastida_unclassified	Archaeplastida_unclassified	Archaeplastida_unclassified	0	0	0	0	0	0	0	0	0	0	0	0	0	0	0	0	0	0	0	0	0	0	0	0	0	0	0	0	0	0	0	0	0	0	0	0	0	0	0	0	0
ASV_8347	Eukaryota	Archaeplastida	Archaeplastida_unclassified	Archaeplastida_unclassified;Archaeplastida_unclassified	Archaeplastida_unclassified	Archaeplastida_unclassified	Archaeplastida_unclassified	Archaeplastida_unclassified	0	0	0	0	0	0	0	0	0	0	0	0	0	0	0	0	0	0	0	0	0	0	0	0	0	0	0	0	0	0	0	0	0	0	0	0	0	0	0	0	0
ASV_8473	Eukaryota	Archaeplastida	Archaeplastida_unclassified	Archaeplastida_unclassified;Archaeplastida_unclassified	Archaeplastida_unclassified	Archaeplastida_unclassified	Archaeplastida_unclassified	Archaeplastida_unclassified	0	0	0	0	0	0	0	0	0	0	0	0	0	0	0	0	0	0	0	0	0	0	0	0	0	0	0	0	0	0	0	0	0	0	0	0	0	0	0	0	0
ASV_8662	Eukaryota	Archaeplastida	Archaeplastida_unclassified	Archaeplastida_unclassified;Archaeplastida_unclassified	Archaeplastida_unclassified	Archaeplastida_unclassified	Archaeplastida_unclassified	Archaeplastida_unclassified	0	0	0	0	0	0	0	0	0	0	0	0	0	0	0	0	0	0	0	0	0	0	0	0	0	0	0	0	0	0	0	0	0	0	0	0	0	0	0	0	0
ASV_9265	Eukaryota	Archaeplastida	Archaeplastida_unclassified	Archaeplastida_unclassified;Archaeplastida_unclassified	Archaeplastida_unclassified	Archaeplastida_unclassified	Archaeplastida_unclassified	Archaeplastida_unclassified	0	0	0	0	0	0	0	0	0	0	0	0	0	0	0	0	0	0	0	0	0	0	0	0	0	0	0	0	0	0	0	0	0	0	0	0	0	0	0	0	0
ASV_7694	Eukaryota	Amoebozoa	Breviatea	Breviatea;Breviatea_X	Breviatea_XX	Breviata-lineage	Breviata-lineage_unclassified	Breviata-lineage_unclassified	0	0	0	0	0	0	0	0	0	0	0	0	0	0	0	0	0	0	0	0	0	0	0	0	0	0	0	0	0	0	0	0	0	0	0	0	0	0	0	0	0
ASV_1407	Eukaryota	Hacrobia	Centroheliozoa	Centroheliozoa;Centroheliozoa_X	Centroheliozoa_X_unclassified	Centroheliozoa_X_unclassified	Centroheliozoa_X_unclassified	Centroheliozoa_X_unclassified	0	0	0	0	0	0	0	0	0	0	0	0	0	0	0	0	0	0	0	0	0	0	0	0	0	0	0	0	0	0	0	0	0	0	0	0	0	0	0	0	0
ASV_2095	Eukaryota	Hacrobia	Centroheliozoa	Centroheliozoa;Centroheliozoa_X	Centroheliozoa_X_unclassified	Centroheliozoa_X_unclassified	Centroheliozoa_X_unclassified	Centroheliozoa_X_unclassified	0	7	0	0	0	0	0	0	0	0	0	0	0	0	0	0	0	0	0	0	0	0	0	0	0	0	0	0	0	0	0	15	0	0	8	0	0	0	0	0	0
ASV_2329	Eukaryota	Hacrobia	Centroheliozoa	Centroheliozoa;Centroheliozoa_X	Centroheliozoa_X_unclassified	Centroheliozoa_X_unclassified	Centroheliozoa_X_unclassified	Centroheliozoa_X_unclassified	0	0	0	0	0	0	0	0	0	0	0	0	0	0	0	0	0	0	0	0	0	0	0	0	0	0	0	0	0	0	0	0	0	0	0	0	0	0	0	0	0
ASV_4827	Eukaryota	Hacrobia	Centroheliozoa	Centroheliozoa;Centroheliozoa_X	Centroheliozoa_X_unclassified	Centroheliozoa_X_unclassified	Centroheliozoa_X_unclassified	Centroheliozoa_X_unclassified	0	0	0	0	0	0	0	0	0	0	0	0	0	0	0	0	0	0	0	0	0	0	0	0	0	0	0	0	0	0	0	0	0	0	0	0	0	0	0	0	0
ASV_5494	Eukaryota	Hacrobia	Centroheliozoa	Centroheliozoa;Centroheliozoa_X	Centroheliozoa_X_unclassified	Centroheliozoa_X_unclassified	Centroheliozoa_X_unclassified	Centroheliozoa_X_unclassified	0	19	0	0	0	0	0	0	0	0	0	0	0	0	0	0	0	0	0	0	0	0	0	0	0	0	0	0	0	0	0	0	0	0	0	0	0	0	0	0	0
ASV_5578	Eukaryota	Hacrobia	Centroheliozoa	Centroheliozoa;Centroheliozoa_X	Centroheliozoa_X_unclassified	Centroheliozoa_X_unclassified	Centroheliozoa_X_unclassified	Centroheliozoa_X_unclassified	0	0	0	0	0	0	0	0	0	0	0	0	0	0	0	0	0	0	0	0	0	0	0	0	0	0	0	0	0	0	0	0	0	0	0	0	0	0	0	0	0
ASV_5800	Eukaryota	Hacrobia	Centroheliozoa	Centroheliozoa;Centroheliozoa_X	Centroheliozoa_X_unclassified	Centroheliozoa_X_unclassified	Centroheliozoa_X_unclassified	Centroheliozoa_X_unclassified	0	0	0	0	0	0	0	0	0	0	0	0	0	0	0	0	0	0	0	0	0	0	0	0	0	0	0	0	0	0	0	0	0	0	0	0	0	0	0	0	0
ASV_5952	Eukaryota	Hacrobia	Centroheliozoa	Centroheliozoa;Centroheliozoa_X	Centroheliozoa_X_unclassified	Centroheliozoa_X_unclassified	Centroheliozoa_X_unclassified	Centroheliozoa_X_unclassified	0	0	0	0	0	0	0	0	0	0	0	0	0	0	0	0	0	0	0	0	0	0	0	0	0	0	0	0	0	0	0	0	0	0	0	0	0	0	0	0	0
ASV_6338	Eukaryota	Hacrobia	Centroheliozoa	Centroheliozoa;Centroheliozoa_X	Centroheliozoa_X_unclassified	Centroheliozoa_X_unclassified	Centroheliozoa_X_unclassified	Centroheliozoa_X_unclassified	0	0	0	0	0	0	0	0	0	0	0	0	0	0	0	0	0	0	0	0	0	0	0	0	0	0	0	0	0	0	0	0	0	0	0	0	0	0	0	0	0
ASV_6568	Eukaryota	Hacrobia	Centroheliozoa	Centroheliozoa;Centroheliozoa_X	Centroheliozoa_X_unclassified	Centroheliozoa_X_unclassified	Centroheliozoa_X_unclassified	Centroheliozoa_X_unclassified	0	0	0	0	0	0	0	0	0	0	0	0	0	0	0	0	0	0	0	0	0	0	0	0	0	0	0	0	0	0	0	0	0	0	0	0	0	0	0	0	0
ASV_6707	Eukaryota	Hacrobia	Centroheliozoa	Centroheliozoa;Centroheliozoa_X	Centroheliozoa_X_unclassified	Centroheliozoa_X_unclassified	Centroheliozoa_X_unclassified	Centroheliozoa_X_unclassified	0	0	0	0	0	0	0	0	0	0	0	0	0	0	0	0	0	0	0	0	0	0	0	0	0	0	0	0	0	0	0	0	0	0	0	0	0	0	0	0	0
ASV_8105	Eukaryota	Hacrobia	Centroheliozoa	Centroheliozoa;Centroheliozoa_X	Centroheliozoa_X_unclassified	Centroheliozoa_X_unclassified	Centroheliozoa_X_unclassified	Centroheliozoa_X_unclassified	0	0	0	0	0	0	0	0	0	0	0	0	0	0	0	0	0	0	0	0	0	0	0	0	0	0	0	0	0	0	0	0	0	0	0	0	0	0	0	0	0
ASV_8377	Eukaryota	Hacrobia	Centroheliozoa	Centroheliozoa;Centroheliozoa_X	Centroheliozoa_X_unclassified	Centroheliozoa_X_unclassified	Centroheliozoa_X_unclassified	Centroheliozoa_X_unclassified	0	0	0	0	0	0	0	0	5	0	0	0	0	0	0	0	0	0	0	0	0	0	0	0	0	0	0	0	0	0	0	0	0	0	0	0	0	0	0	0	0
ASV_9172	Eukaryota	Hacrobia	Centroheliozoa	Centroheliozoa;Centroheliozoa_X	Centroheliozoa_X_unclassified	Centroheliozoa_X_unclassified	Centroheliozoa_X_unclassified	Centroheliozoa_X_unclassified	0	0	0	0	0	0	0	0	0	0	0	3	0	0	0	0	0	0	0	0	0	0	0	0	0	0	0	0	0	0	0	0	0	0	0	0	0	0	0	0	0
ASV_466	Eukaryota	Hacrobia	Centroheliozoa	Centroheliozoa;Centroheliozoa_X	Centroheliozoa_XX	Centroheliozoa_XXX	Centroheliozoa_XXXX	Centroheliozoa_XXXX_sp.	0	0	0	0	0	0	0	0	0	0	0	0	0	0	0	0	0	0	0	0	0	0	0	0	0	0	0	0	0	0	0	0	0	0	0	0	0	0	0	0	0
ASV_1129	Eukaryota	Hacrobia	Centroheliozoa	Centroheliozoa;Centroheliozoa_X	Centroheliozoa_XX	Centroheliozoa_XXX	Centroheliozoa_XXXX	Centroheliozoa_XXXX_sp.	0	0	0	0	0	0	0	0	0	0	0	0	0	0	0	0	0	0	0	0	0	0	275	0	0	0	0	0	0	0	0	0	0	0	0	0	0	0	0	0	0
ASV_1527	Eukaryota	Hacrobia	Centroheliozoa	Centroheliozoa;Centroheliozoa_X	Centroheliozoa_XX	Centroheliozoa_XXX	Centroheliozoa_XXXX	Centroheliozoa_XXXX_sp.	3	0	0	0	37	102	0	0	0	0	6	0	0	0	0	0	0	0	0	0	0	0	0	0	0	0	0	0	0	0	0	0	0	0	0	0	0	0	29	0	0
ASV_1835	Eukaryota	Hacrobia	Centroheliozoa	Centroheliozoa;Centroheliozoa_X	Centroheliozoa_XX	Centroheliozoa_XXX	Centroheliozoa_XXXX	Centroheliozoa_XXXX_sp.	0	0	0	0	0	0	0	0	0	0	0	0	0	0	0	0	0	0	0	0	0	0	0	0	0	0	0	0	0	0	0	81	0	0	52	0	0	0	0	0	0
ASV_1953	Eukaryota	Hacrobia	Centroheliozoa	Centroheliozoa;Centroheliozoa_X	Centroheliozoa_XX	Centroheliozoa_XXX	Centroheliozoa_XXXX	Centroheliozoa_XXXX_sp.	0	0	0	0	0	0	0	0	0	0	0	0	0	0	0	0	0	0	0	0	0	0	0	0	0	0	0	0	0	0	0	108	0	0	13	0	0	0	0	0	0
ASV_2136	Eukaryota	Hacrobia	Centroheliozoa	Centroheliozoa;Centroheliozoa_X	Centroheliozoa_XX	Centroheliozoa_XXX	Centroheliozoa_XXXX	Centroheliozoa_XXXX_sp.	0	97	0	0	0	0	0	0	0	0	0	0	0	0	0	0	0	0	0	0	0	0	0	0	0	0	0	0	0	0	0	0	0	0	0	10	0	0	0	0	0
ASV_1912	Eukaryota	Hacrobia	Centroheliozoa	Centroheliozoa;Centroheliozoa_X	Centroheliozoa_XX	Centroheliozoa_XXX	Centroheliozoa_XXXX	Centroheliozoa_XXXX_sp.	0	0	0	0	0	0	0	0	0	0	0	0	0	0	0	0	0	0	0	0	0	0	0	0	0	0	0	0	0	0	0	0	0	0	0	0	0	0	0	0	0
ASV_2998	Eukaryota	Hacrobia	Centroheliozoa	Centroheliozoa;Centroheliozoa_X	Centroheliozoa_XX	Centroheliozoa_XXX	Centroheliozoa_XXXX	Centroheliozoa_XXXX_sp.	0	0	0	0	0	0	0	0	0	0	0	0	0	0	0	0	0	0	0	0	0	0	0	0	0	0	0	0	0	0	0	0	0	0	0	0	0	0	0	0	0
ASV_3294	Eukaryota	Hacrobia	Centroheliozoa	Centroheliozoa;Centroheliozoa_X	Centroheliozoa_XX	Centroheliozoa_XXX	Centroheliozoa_XXXX	Centroheliozoa_XXXX_sp.	0	0	0	0	0	0	0	0	0	0	0	0	0	0	0	0	0	0	0	0	0	0	0	52	0	0	0	0	0	0	0	0	0	0	0	0	0	0	0	0	0
ASV_3582	Eukaryota	Hacrobia	Centroheliozoa	Centroheliozoa;Centroheliozoa_X	Centroheliozoa_XX	Centroheliozoa_XXX	Centroheliozoa_XXXX	Centroheliozoa_XXXX_sp.	0	0	0	0	0	0	0	0	0	0	0	0	0	0	0	0	0	0	0	44	0	0	0	0	0	0	0	0	0	0	0	0	0	0	0	0	0	0	0	0	0
ASV_4022	Eukaryota	Hacrobia	Centroheliozoa	Centroheliozoa;Centroheliozoa_X	Centroheliozoa_XX	Centroheliozoa_XXX	Centroheliozoa_XXXX	Centroheliozoa_XXXX_sp.	0	0	0	0	0	0	0	0	0	0	0	0	0	0	0	0	0	0	0	0	0	0	0	0	0	0	0	0	0	0	0	0	0	0	0	0	0	0	0	0	0
ASV_1111	Eukaryota	Hacrobia	Centroheliozoa	Centroheliozoa;Centroheliozoa_X	Centroheliozoa_XX	Centroheliozoa_XXX	Centroheliozoa_XXXX	Centroheliozoa_XXXX_sp.	0	0	0	0	0	0	0	0	0	0	0	0	0	0	0	0	0	0	0	0	0	0	0	0	0	0	0	0	0	0	0	0	0	0	0	0	0	0	0	0	0
ASV_5010	Eukaryota	Hacrobia	Centroheliozoa	Centroheliozoa;Centroheliozoa_X	Centroheliozoa_XX	Centroheliozoa_XXX	Centroheliozoa_XXXX	Centroheliozoa_XXXX_sp.	0	0	0	0	0	0	0	0	0	0	0	0	0	0	0	0	0	0	0	0	0	0	0	0	0	0	0	0	0	0	0	0	0	0	0	0	0	0	0	0	0
ASV_5046	Eukaryota	Hacrobia	Centroheliozoa	Centroheliozoa;Centroheliozoa_X	Centroheliozoa_XX	Centroheliozoa_XXX	Centroheliozoa_XXXX	Centroheliozoa_XXXX_sp.	0	0	0	0	0	0	0	0	0	0	0	0	0	0	0	0	0	0	0	0	0	0	0	0	0	0	0	0	0	0	5	0	0	0	0	0	0	0	0	0	0
ASV_5092	Eukaryota	Hacrobia	Centroheliozoa	Centroheliozoa;Centroheliozoa_X	Centroheliozoa_XX	Centroheliozoa_XXX	Centroheliozoa_XXXX	Centroheliozoa_XXXX_sp.	0	0	0	0	0	0	0	0	0	0	0	0	0	0	0	0	0	0	0	0	0	0	0	0	0	0	0	0	0	0	0	0	0	0	0	0	0	0	0	0	0
ASV_5147	Eukaryota	Hacrobia	Centroheliozoa	Centroheliozoa;Centroheliozoa_X	Centroheliozoa_XX	Centroheliozoa_XXX	Centroheliozoa_XXXX	Centroheliozoa_XXXX_sp.	0	0	0	0	0	0	0	0	0	0	0	0	0	0	0	0	0	0	0	0	0	0	0	0	0	0	0	0	0	0	0	0	0	0	0	0	0	0	0	0	0
ASV_6668	Eukaryota	Hacrobia	Centroheliozoa	Centroheliozoa;Centroheliozoa_X	Centroheliozoa_XX	Centroheliozoa_XXX	Centroheliozoa_XXXX	Centroheliozoa_XXXX_sp.	0	0	0	0	0	0	0	0	0	0	0	0	0	0	0	0	0	0	0	0	0	0	12	0	0	0	0	0	0	0	0	0	0	0	0	0	0	0	0	0	0
ASV_7076	Eukaryota	Hacrobia	Centroheliozoa	Centroheliozoa;Centroheliozoa_X	Centroheliozoa_XX	Centroheliozoa_XXX	Centroheliozoa_XXXX	Centroheliozoa_XXXX_sp.	0	0	0	0	0	0	0	0	0	0	0	0	0	0	0	0	0	0	0	0	0	0	0	0	0	0	0	0	0	0	0	0	0	0	0	0	0	0	0	0	0
ASV_7738	Eukaryota	Hacrobia	Centroheliozoa	Centroheliozoa;Centroheliozoa_X	Centroheliozoa_XX	Centroheliozoa_XXX	Centroheliozoa_XXXX	Centroheliozoa_XXXX_sp.	0	0	0	0	0	0	0	0	0	0	0	0	0	0	0	0	0	0	0	0	0	0	0	0	0	0	0	0	0	0	0	0	0	0	0	0	0	0	0	0	0
ASV_8274	Eukaryota	Hacrobia	Centroheliozoa	Centroheliozoa;Centroheliozoa_X	Centroheliozoa_XX	Centroheliozoa_XXX	Centroheliozoa_XXXX	Centroheliozoa_XXXX_sp.	0	0	0	0	0	0	0	0	0	0	0	0	0	0	0	0	0	0	0	0	0	0	0	0	0	0	0	0	0	0	0	0	0	0	0	0	0	0	0	0	0
ASV_7861	Eukaryota	Hacrobia	Centroheliozoa	Centroheliozoa;Centroheliozoa_X	Centroheliozoa_XX	Centroheliozoa_XXX	Centroheliozoa_XXXX	Centroheliozoa_XXXX_sp.	0	0	0	0	0	0	0	0	0	0	0	0	0	0	0	0	0	0	0	0	0	0	0	0	0	0	0	0	0	0	0	0	0	0	0	0	0	0	0	0	0
ASV_7897	Eukaryota	Hacrobia	Centroheliozoa	Centroheliozoa;Centroheliozoa_X	Pterocystida	Heterophryidae	Heterophryidae_unclassified	Heterophryidae_unclassified	0	7	0	0	0	0	0	0	0	0	0	0	0	0	0	0	0	0	0	0	0	0	0	0	0	0	0	0	0	0	0	0	0	0	0	0	0	0	0	0	0
ASV_1402	Eukaryota	Hacrobia	Centroheliozoa	Centroheliozoa;Centroheliozoa_X	Pterocystida	Heterophryidae	Heterophrys	Heterophrys_sp.	0	0	0	0	0	0	0	0	0	0	0	0	0	0	0	0	0	0	0	0	0	0	0	0	0	0	0	0	2	0	0	186	0	0	0	0	0	0	0	0	0
ASV_3481	Eukaryota	Hacrobia	Centroheliozoa	Centroheliozoa;Centroheliozoa_X	Pterocystida	Heterophryidae	Heterophrys	Heterophrys_sp.	0	0	0	0	0	0	0	0	0	0	0	0	0	0	0	0	0	0	0	0	0	0	0	0	0	0	0	0	0	0	0	0	0	0	0	46	0	0	0	0	0
ASV_7585	Eukaryota	Hacrobia	Centroheliozoa	Centroheliozoa;Centroheliozoa_X	Pterocystida	Heterophryidae	Heterophrys	Heterophrys_sp.	0	0	0	0	0	0	0	0	0	0	0	0	0	0	0	0	0	0	0	0	0	0	0	0	0	0	0	0	0	0	0	0	0	0	0	0	0	0	0	0	0
ASV_6552	Eukaryota	Hacrobia	Centroheliozoa	Centroheliozoa;Centroheliozoa_X	Pterocystida	Pterocystida_unclassified	Pterocystida_unclassified	Pterocystida_unclassified	0	0	0	0	0	0	0	0	0	0	0	0	0	0	0	0	0	0	0	0	0	12	0	0	0	0	0	0	0	0	0	0	0	0	0	0	0	0	0	0	0
ASV_6581	Eukaryota	Hacrobia	Centroheliozoa	Centroheliozoa;Centroheliozoa_X	Pterocystida	Pterocystida_unclassified	Pterocystida_unclassified	Pterocystida_unclassified	0	0	0	0	0	0	0	0	0	0	0	0	0	0	0	0	0	0	0	0	0	0	0	0	0	0	0	0	0	0	0	0	0	0	0	0	0	0	0	0	0
ASV_6862	Eukaryota	Hacrobia	Centroheliozoa	Centroheliozoa;Centroheliozoa_X	Pterocystida	Pterocystida_unclassified	Pterocystida_unclassified	Pterocystida_unclassified	0	0	0	0	0	0	0	0	0	0	0	0	0	3	0	0	0	0	0	0	0	0	0	0	0	0	0	0	0	0	0	0	0	0	0	0	0	0	0	0	0
ASV_8836	Eukaryota	Hacrobia	Centroheliozoa	Centroheliozoa;Centroheliozoa_X	Pterocystida	Pterocystida_unclassified	Pterocystida_unclassified	Pterocystida_unclassified	0	0	0	0	0	0	0	0	0	0	0	0	0	0	0	0	0	0	0	0	0	0	0	0	0	0	0	0	0	0	0	0	0	0	0	0	0	0	0	0	0
ASV_5288	Eukaryota	Hacrobia	Centroheliozoa	Centroheliozoa;Centroheliozoa_X	Pterocystida	Pterocystidae	Pterocystidae_unclassified	Pterocystidae_unclassified	0	0	0	0	0	0	0	0	0	0	0	0	0	0	0	21	0	0	0	0	0	0	0	0	0	0	0	0	0	0	0	0	0	0	0	0	0	0	0	0	0
ASV_2086	Eukaryota	Hacrobia	Centroheliozoa	Centroheliozoa;Centroheliozoa_X	Pterocystida	Pterocystidae	Pterocystis	Pterocystis_foliacea	0	0	0	0	0	0	0	0	0	0	0	0	0	0	0	0	0	0	0	0	0	0	0	0	0	0	0	0	0	0	0	0	0	0	0	0	0	0	0	0	0
ASV_1457	Eukaryota	Rhizaria	Cercozoa	Cercozoa;Cercozoa_unclassified	Cercozoa_unclassified	Cercozoa_unclassified	Cercozoa_unclassified	Cercozoa_unclassified	0	0	0	0	0	0	0	0	0	0	0	0	0	0	0	0	0	0	0	0	0	0	0	0	0	170	0	0	0	0	0	0	0	0	0	0	0	0	0	0	0
ASV_1550	Eukaryota	Rhizaria	Cercozoa	Cercozoa;Cercozoa_unclassified	Cercozoa_unclassified	Cercozoa_unclassified	Cercozoa_unclassified	Cercozoa_unclassified	0	0	0	0	0	0	0	0	0	0	0	0	0	0	0	0	0	0	0	0	0	0	0	0	0	0	0	0	0	0	173	0	0	0	0	0	0	0	0	0	0
ASV_1647	Eukaryota	Rhizaria	Cercozoa	Cercozoa;Cercozoa_unclassified	Cercozoa_unclassified	Cercozoa_unclassified	Cercozoa_unclassified	Cercozoa_unclassified	0	0	0	0	0	0	0	0	0	0	0	0	0	0	0	0	0	0	0	0	0	0	0	0	0	0	0	0	0	0	0	0	0	0	0	0	0	0	0	0	0
ASV_1698	Eukaryota	Rhizaria	Cercozoa	Cercozoa;Cercozoa_unclassified	Cercozoa_unclassified	Cercozoa_unclassified	Cercozoa_unclassified	Cercozoa_unclassified	0	151	0	0	0	0	0	0	0	0	0	0	0	0	0	0	0	0	0	0	0	0	0	0	0	0	0	0	0	0	0	0	0	0	0	0	0	0	0	0	0
ASV_1861	Eukaryota	Rhizaria	Cercozoa	Cercozoa;Cercozoa_unclassified	Cercozoa_unclassified	Cercozoa_unclassified	Cercozoa_unclassified	Cercozoa_unclassified	0	0	0	0	0	0	0	0	0	0	0	0	0	0	0	0	0	0	0	0	0	0	0	0	0	0	0	0	0	0	0	0	0	0	0	0	0	0	0	0	0
ASV_1872	Eukaryota	Rhizaria	Cercozoa	Cercozoa;Cercozoa_unclassified	Cercozoa_unclassified	Cercozoa_unclassified	Cercozoa_unclassified	Cercozoa_unclassified	0	0	0	0	0	0	0	0	0	0	0	0	0	0	0	0	0	0	0	0	0	0	0	0	0	0	0	0	0	0	0	0	0	0	0	0	0	0	0	0	0
ASV_2080	Eukaryota	Rhizaria	Cercozoa	Cercozoa;Cercozoa_unclassified	Cercozoa_unclassified	Cercozoa_unclassified	Cercozoa_unclassified	Cercozoa_unclassified	0	0	0	0	0	0	0	0	0	0	0	0	0	0	0	0	0	0	0	0	0	0	0	0	0	0	0	0	0	0	0	0	0	0	0	0	0	0	0	0	0
ASV_2137	Eukaryota	Rhizaria	Cercozoa	Cercozoa;Cercozoa_unclassified	Cercozoa_unclassified	Cercozoa_unclassified	Cercozoa_unclassified	Cercozoa_unclassified	0	0	0	0	0	0	0	0	0	0	0	0	0	0	0	0	0	0	0	0	0	0	0	0	0	0	0	0	0	0	0	0	0	0	0	0	0	0	0	0	0
ASV_2160	Eukaryota	Rhizaria	Cercozoa	Cercozoa;Cercozoa_unclassified	Cercozoa_unclassified	Cercozoa_unclassified	Cercozoa_unclassified	Cercozoa_unclassified	0	0	0	0	0	0	0	0	0	0	0	0	0	0	0	0	0	0	0	0	0	0	0	0	0	0	0	0	0	0	0	0	0	0	0	0	0	0	0	0	0
ASV_2220	Eukaryota	Rhizaria	Cercozoa	Cercozoa;Cercozoa_unclassified	Cercozoa_unclassified	Cercozoa_unclassified	Cercozoa_unclassified	Cercozoa_unclassified	99	0	0	0	0	0	0	0	0	0	0	0	0	0	0	0	0	0	0	0	0	0	0	0	0	0	0	0	0	0	0	0	0	0	0	0	0	0	0	0	0
ASV_2230	Eukaryota	Rhizaria	Cercozoa	Cercozoa;Cercozoa_unclassified	Cercozoa_unclassified	Cercozoa_unclassified	Cercozoa_unclassified	Cercozoa_unclassified	0	0	0	0	0	0	0	0	0	0	0	0	0	0	0	0	0	0	0	0	0	0	0	0	0	0	0	0	0	0	0	0	0	0	0	0	0	0	0	0	0
ASV_2276	Eukaryota	Rhizaria	Cercozoa	Cercozoa;Cercozoa_unclassified	Cercozoa_unclassified	Cercozoa_unclassified	Cercozoa_unclassified	Cercozoa_unclassified	0	0	0	0	0	0	0	0	0	0	0	0	0	0	0	0	0	0	0	0	0	0	0	0	0	0	0	0	0	0	0	0	0	0	0	0	0	0	0	0	0
ASV_2277	Eukaryota	Rhizaria	Cercozoa	Cercozoa;Cercozoa_unclassified	Cercozoa_unclassified	Cercozoa_unclassified	Cercozoa_unclassified	Cercozoa_unclassified	0	0	0	0	0	0	0	0	0	0	0	0	0	0	0	0	0	0	0	0	0	0	0	0	0	0	0	0	0	0	0	0	0	0	0	0	0	0	0	0	0
ASV_2315	Eukaryota	Rhizaria	Cercozoa	Cercozoa;Cercozoa_unclassified	Cercozoa_unclassified	Cercozoa_unclassified	Cercozoa_unclassified	Cercozoa_unclassified	0	0	0	0	0	0	0	0	0	0	0	0	0	0	0	0	0	0	0	0	0	0	0	0	0	0	0	0	0	0	0	0	0	0	0	0	0	0	0	0	0
ASV_2463	Eukaryota	Rhizaria	Cercozoa	Cercozoa;Cercozoa_unclassified	Cercozoa_unclassified	Cercozoa_unclassified	Cercozoa_unclassified	Cercozoa_unclassified	0	0	0	0	0	0	0	0	0	0	0	0	0	0	0	0	0	0	0	0	0	0	0	0	0	0	0	0	0	0	0	0	0	0	0	0	0	0	0	0	0
ASV_2565	Eukaryota	Rhizaria	Cercozoa	Cercozoa;Cercozoa_unclassified	Cercozoa_unclassified	Cercozoa_unclassified	Cercozoa_unclassified	Cercozoa_unclassified	0	0	0	0	0	0	0	0	0	0	0	0	0	0	0	0	0	0	0	0	0	0	0	0	0	0	0	0	0	0	0	0	0	0	0	0	0	0	0	0	0
ASV_2624	Eukaryota	Rhizaria	Cercozoa	Cercozoa;Cercozoa_unclassified	Cercozoa_unclassified	Cercozoa_unclassified	Cercozoa_unclassified	Cercozoa_unclassified	0	0	0	0	0	0	0	0	0	0	0	0	0	0	0	0	0	0	0	0	0	0	0	0	0	0	0	0	0	0	0	0	0	0	0	0	0	0	0	0	0
ASV_2722	Eukaryota	Rhizaria	Cercozoa	Cercozoa;Cercozoa_unclassified	Cercozoa_unclassified	Cercozoa_unclassified	Cercozoa_unclassified	Cercozoa_unclassified	0	0	0	0	0	0	0	0	0	0	0	0	0	0	0	0	0	0	0	0	0	0	0	0	0	0	0	0	0	0	0	0	0	0	0	0	0	0	0	0	0
ASV_2875	Eukaryota	Rhizaria	Cercozoa	Cercozoa;Cercozoa_unclassified	Cercozoa_unclassified	Cercozoa_unclassified	Cercozoa_unclassified	Cercozoa_unclassified	0	0	0	0	0	0	0	0	0	0	0	0	0	0	0	0	0	0	0	0	0	0	21	0	0	0	0	0	0	0	0	0	0	0	0	0	0	0	12	0	0
ASV_2575	Eukaryota	Rhizaria	Cercozoa	Cercozoa;Cercozoa_unclassified	Cercozoa_unclassified	Cercozoa_unclassified	Cercozoa_unclassified	Cercozoa_unclassified	0	0	0	0	0	0	0	0	0	0	0	0	0	0	0	0	0	0	0	0	0	0	0	0	0	0	0	0	0	0	0	0	0	0	0	0	0	0	0	0	0
ASV_3026	Eukaryota	Rhizaria	Cercozoa	Cercozoa;Cercozoa_unclassified	Cercozoa_unclassified	Cercozoa_unclassified	Cercozoa_unclassified	Cercozoa_unclassified	0	0	0	0	0	0	0	0	0	0	0	0	0	0	0	0	0	0	0	0	0	0	0	0	0	0	0	0	0	0	0	0	0	0	0	0	0	0	0	0	0
ASV_3397	Eukaryota	Rhizaria	Cercozoa	Cercozoa;Cercozoa_unclassified	Cercozoa_unclassified	Cercozoa_unclassified	Cercozoa_unclassified	Cercozoa_unclassified	0	37	0	0	12	0	0	0	0	0	0	0	0	0	0	0	0	0	0	0	0	0	0	0	0	0	0	0	0	0	0	0	0	0	0	0	0	0	0	0	0
ASV_3507	Eukaryota	Rhizaria	Cercozoa	Cercozoa;Cercozoa_unclassified	Cercozoa_unclassified	Cercozoa_unclassified	Cercozoa_unclassified	Cercozoa_unclassified	0	0	0	0	0	0	0	0	0	0	0	0	0	0	0	0	0	0	0	0	0	0	0	0	0	0	0	0	0	0	12	0	0	0	0	0	0	0	0	0	0
ASV_3587	Eukaryota	Rhizaria	Cercozoa	Cercozoa;Cercozoa_unclassified	Cercozoa_unclassified	Cercozoa_unclassified	Cercozoa_unclassified	Cercozoa_unclassified	0	0	0	0	0	0	0	0	0	0	0	0	0	0	0	0	0	0	0	0	0	0	0	0	0	0	0	0	0	0	0	0	0	0	0	0	0	0	0	0	0
ASV_3618	Eukaryota	Rhizaria	Cercozoa	Cercozoa;Cercozoa_unclassified	Cercozoa_unclassified	Cercozoa_unclassified	Cercozoa_unclassified	Cercozoa_unclassified	0	0	0	0	0	0	0	0	0	0	0	0	0	0	0	0	0	0	0	0	0	0	0	0	0	0	0	0	0	0	0	0	0	0	0	0	0	0	0	0	0
ASV_3718	Eukaryota	Rhizaria	Cercozoa	Cercozoa;Cercozoa_unclassified	Cercozoa_unclassified	Cercozoa_unclassified	Cercozoa_unclassified	Cercozoa_unclassified	0	0	0	0	41	0	0	0	0	0	0	0	0	0	0	0	0	0	0	0	0	0	0	0	0	0	0	0	0	0	0	0	0	0	0	0	0	0	0	0	0
ASV_3821	Eukaryota	Rhizaria	Cercozoa	Cercozoa;Cercozoa_unclassified	Cercozoa_unclassified	Cercozoa_unclassified	Cercozoa_unclassified	Cercozoa_unclassified	0	0	0	0	0	0	0	0	0	0	0	0	0	0	0	0	0	0	0	39	0	0	0	0	0	0	0	0	0	0	0	0	0	0	0	0	0	0	0	0	0
ASV_3872	Eukaryota	Rhizaria	Cercozoa	Cercozoa;Cercozoa_unclassified	Cercozoa_unclassified	Cercozoa_unclassified	Cercozoa_unclassified	Cercozoa_unclassified	0	0	0	0	0	0	0	0	0	0	0	0	0	0	0	0	0	0	0	0	0	0	0	0	0	0	0	0	0	0	0	0	0	0	0	0	0	0	0	0	0
ASV_3907	Eukaryota	Rhizaria	Cercozoa	Cercozoa;Cercozoa_unclassified	Cercozoa_unclassified	Cercozoa_unclassified	Cercozoa_unclassified	Cercozoa_unclassified	0	0	0	0	0	0	0	0	0	0	0	0	0	0	0	0	0	0	0	0	0	0	0	0	0	0	0	0	0	0	0	0	0	0	0	0	0	0	0	0	0
ASV_4116	Eukaryota	Rhizaria	Cercozoa	Cercozoa;Cercozoa_unclassified	Cercozoa_unclassified	Cercozoa_unclassified	Cercozoa_unclassified	Cercozoa_unclassified	0	0	0	0	0	0	0	0	0	0	0	0	0	0	0	0	0	0	0	0	0	0	0	0	0	0	0	0	0	0	0	0	0	0	0	0	0	0	0	0	0
ASV_4382	Eukaryota	Rhizaria	Cercozoa	Cercozoa;Cercozoa_unclassified	Cercozoa_unclassified	Cercozoa_unclassified	Cercozoa_unclassified	Cercozoa_unclassified	0	0	0	0	0	0	0	0	0	0	0	0	0	0	0	0	0	0	0	0	0	0	0	0	0	0	0	0	0	0	0	0	0	0	0	0	0	0	0	0	0
ASV_4480	Eukaryota	Rhizaria	Cercozoa	Cercozoa;Cercozoa_unclassified	Cercozoa_unclassified	Cercozoa_unclassified	Cercozoa_unclassified	Cercozoa_unclassified	0	0	0	0	0	0	0	0	0	0	0	0	0	0	0	0	0	0	0	0	0	0	0	0	0	0	0	0	0	0	0	0	0	0	0	0	0	0	0	0	0
ASV_4526	Eukaryota	Rhizaria	Cercozoa	Cercozoa;Cercozoa_unclassified	Cercozoa_unclassified	Cercozoa_unclassified	Cercozoa_unclassified	Cercozoa_unclassified	0	0	0	0	0	0	0	0	0	0	0	0	0	0	0	0	0	0	0	0	0	0	0	0	0	0	0	0	0	0	0	0	0	0	0	0	0	0	0	0	0
ASV_4529	Eukaryota	Rhizaria	Cercozoa	Cercozoa;Cercozoa_unclassified	Cercozoa_unclassified	Cercozoa_unclassified	Cercozoa_unclassified	Cercozoa_unclassified	0	0	0	0	0	0	0	0	0	0	0	0	0	0	0	0	0	0	0	0	0	0	0	0	0	0	0	0	0	0	0	0	0	0	0	0	0	0	0	0	0
ASV_4825	Eukaryota	Rhizaria	Cercozoa	Cercozoa;Cercozoa_unclassified	Cercozoa_unclassified	Cercozoa_unclassified	Cercozoa_unclassified	Cercozoa_unclassified	0	0	0	0	0	0	0	0	0	0	0	0	0	0	0	0	0	0	0	0	0	0	0	0	0	0	0	0	0	0	0	0	0	0	0	0	0	0	0	0	0
ASV_4848	Eukaryota	Rhizaria	Cercozoa	Cercozoa;Cercozoa_unclassified	Cercozoa_unclassified	Cercozoa_unclassified	Cercozoa_unclassified	Cercozoa_unclassified	0	0	0	0	0	0	0	0	0	0	0	0	0	0	0	0	0	0	0	0	0	0	0	0	0	0	0	0	0	0	0	0	0	0	0	0	0	0	0	0	0
ASV_4877	Eukaryota	Rhizaria	Cercozoa	Cercozoa;Cercozoa_unclassified	Cercozoa_unclassified	Cercozoa_unclassified	Cercozoa_unclassified	Cercozoa_unclassified	0	0	0	0	0	0	0	0	0	0	0	0	0	0	0	0	0	0	0	0	0	0	0	0	0	0	0	0	0	0	0	0	0	0	0	0	0	0	0	0	0
ASV_4892	Eukaryota	Rhizaria	Cercozoa	Cercozoa;Cercozoa_unclassified	Cercozoa_unclassified	Cercozoa_unclassified	Cercozoa_unclassified	Cercozoa_unclassified	0	0	0	0	0	0	0	0	0	0	0	0	0	0	0	0	0	0	0	0	0	0	0	0	0	0	0	0	0	0	24	0	0	0	0	0	0	0	0	0	0
ASV_5047	Eukaryota	Rhizaria	Cercozoa	Cercozoa;Cercozoa_unclassified	Cercozoa_unclassified	Cercozoa_unclassified	Cercozoa_unclassified	Cercozoa_unclassified	0	23	0	0	0	0	0	0	0	0	0	0	0	0	0	0	0	0	0	0	0	0	0	0	0	0	0	0	0	0	0	0	0	0	0	0	0	0	0	0	0
ASV_5096	Eukaryota	Rhizaria	Cercozoa	Cercozoa;Cercozoa_unclassified	Cercozoa_unclassified	Cercozoa_unclassified	Cercozoa_unclassified	Cercozoa_unclassified	0	0	0	0	0	0	0	0	0	0	0	0	0	0	0	0	0	0	0	0	0	0	0	0	0	0	0	0	0	0	0	0	0	0	0	0	0	0	0	0	0
ASV_5462	Eukaryota	Rhizaria	Cercozoa	Cercozoa;Cercozoa_unclassified	Cercozoa_unclassified	Cercozoa_unclassified	Cercozoa_unclassified	Cercozoa_unclassified	0	0	0	0	0	0	0	0	0	0	0	0	0	0	0	0	0	0	0	0	0	0	0	0	0	0	0	0	0	0	0	0	0	0	0	0	0	0	0	0	0
ASV_5495	Eukaryota	Rhizaria	Cercozoa	Cercozoa;Cercozoa_unclassified	Cercozoa_unclassified	Cercozoa_unclassified	Cercozoa_unclassified	Cercozoa_unclassified	0	19	0	0	0	0	0	0	0	0	0	0	0	0	0	0	0	0	0	0	0	0	0	0	0	0	0	0	0	0	0	0	0	0	0	0	0	0	0	0	0
ASV_5626	Eukaryota	Rhizaria	Cercozoa	Cercozoa;Cercozoa_unclassified	Cercozoa_unclassified	Cercozoa_unclassified	Cercozoa_unclassified	Cercozoa_unclassified	0	0	0	0	0	0	0	0	0	0	0	0	0	0	0	0	0	0	0	0	0	0	0	0	0	0	0	0	0	0	0	0	0	0	0	0	0	0	0	0	0
ASV_5674	Eukaryota	Rhizaria	Cercozoa	Cercozoa;Cercozoa_unclassified	Cercozoa_unclassified	Cercozoa_unclassified	Cercozoa_unclassified	Cercozoa_unclassified	0	0	0	0	0	0	0	0	0	0	0	0	0	0	0	0	0	0	0	0	0	0	0	0	0	0	0	0	0	0	0	0	0	0	0	0	0	0	0	0	0
ASV_5747	Eukaryota	Rhizaria	Cercozoa	Cercozoa;Cercozoa_unclassified	Cercozoa_unclassified	Cercozoa_unclassified	Cercozoa_unclassified	Cercozoa_unclassified	0	0	0	0	0	0	0	0	0	0	0	0	0	0	0	0	0	0	0	0	0	0	0	0	0	0	0	0	0	0	0	0	0	0	0	0	0	0	0	0	0
ASV_5818	Eukaryota	Rhizaria	Cercozoa	Cercozoa;Cercozoa_unclassified	Cercozoa_unclassified	Cercozoa_unclassified	Cercozoa_unclassified	Cercozoa_unclassified	0	0	0	0	0	0	0	0	0	0	0	0	0	0	0	0	0	0	0	0	0	0	0	0	0	0	0	0	0	0	0	0	0	0	0	0	0	0	0	0	0
ASV_5937	Eukaryota	Rhizaria	Cercozoa	Cercozoa;Cercozoa_unclassified	Cercozoa_unclassified	Cercozoa_unclassified	Cercozoa_unclassified	Cercozoa_unclassified	0	0	0	0	0	0	0	0	0	0	0	0	0	0	0	0	0	0	0	0	0	0	16	0	0	0	0	0	0	0	0	0	0	0	0	0	0	0	0	0	0
ASV_5992	Eukaryota	Rhizaria	Cercozoa	Cercozoa;Cercozoa_unclassified	Cercozoa_unclassified	Cercozoa_unclassified	Cercozoa_unclassified	Cercozoa_unclassified	0	0	0	0	0	0	0	0	15	0	0	0	0	0	0	0	0	0	0	0	0	0	0	0	0	0	0	0	0	0	0	0	0	0	0	0	0	0	0	0	0
ASV_6139	Eukaryota	Rhizaria	Cercozoa	Cercozoa;Cercozoa_unclassified	Cercozoa_unclassified	Cercozoa_unclassified	Cercozoa_unclassified	Cercozoa_unclassified	0	0	0	0	0	0	0	0	0	0	0	0	0	0	0	0	0	0	0	0	0	0	0	0	0	0	0	0	0	0	0	0	0	0	0	0	0	0	0	0	0
ASV_6168	Eukaryota	Rhizaria	Cercozoa	Cercozoa;Cercozoa_unclassified	Cercozoa_unclassified	Cercozoa_unclassified	Cercozoa_unclassified	Cercozoa_unclassified	0	0	0	0	0	0	0	0	0	0	0	0	0	0	0	0	0	0	0	0	0	0	0	0	0	0	0	0	0	0	14	0	0	0	0	0	0	0	0	0	0
ASV_6186	Eukaryota	Rhizaria	Cercozoa	Cercozoa;Cercozoa_unclassified	Cercozoa_unclassified	Cercozoa_unclassified	Cercozoa_unclassified	Cercozoa_unclassified	0	0	0	0	0	0	0	0	0	0	0	0	0	0	0	0	0	0	0	0	0	0	0	0	0	0	0	0	0	0	0	0	0	0	0	0	0	0	0	0	0
ASV_6256	Eukaryota	Rhizaria	Cercozoa	Cercozoa;Cercozoa_unclassified	Cercozoa_unclassified	Cercozoa_unclassified	Cercozoa_unclassified	Cercozoa_unclassified	0	0	0	0	0	0	0	0	0	0	0	0	0	0	0	0	0	0	0	0	0	0	0	0	0	0	0	0	0	0	0	0	0	0	0	0	0	0	0	0	0
ASV_6306	Eukaryota	Rhizaria	Cercozoa	Cercozoa;Cercozoa_unclassified	Cercozoa_unclassified	Cercozoa_unclassified	Cercozoa_unclassified	Cercozoa_unclassified	0	0	0	0	0	0	0	0	0	0	0	0	0	0	0	0	0	0	0	0	0	0	0	0	0	0	0	0	0	0	0	0	0	0	0	0	0	0	0	0	0
ASV_6329	Eukaryota	Rhizaria	Cercozoa	Cercozoa;Cercozoa_unclassified	Cercozoa_unclassified	Cercozoa_unclassified	Cercozoa_unclassified	Cercozoa_unclassified	0	0	0	0	0	0	0	0	0	0	0	0	0	0	0	0	0	0	0	0	0	0	0	0	0	0	0	0	0	0	0	0	0	0	0	0	0	0	0	0	0
ASV_5621	Eukaryota	Rhizaria	Cercozoa	Cercozoa;Cercozoa_unclassified	Cercozoa_unclassified	Cercozoa_unclassified	Cercozoa_unclassified	Cercozoa_unclassified	0	0	0	0	0	0	0	0	0	0	0	0	0	0	0	0	0	0	0	0	0	0	0	0	0	0	0	0	0	0	0	0	0	0	0	0	0	0	0	0	0
ASV_6361	Eukaryota	Rhizaria	Cercozoa	Cercozoa;Cercozoa_unclassified	Cercozoa_unclassified	Cercozoa_unclassified	Cercozoa_unclassified	Cercozoa_unclassified	0	0	0	0	0	0	0	0	0	0	0	0	0	0	0	0	0	0	0	0	0	0	0	0	0	0	0	0	0	0	13	0	0	0	0	0	0	0	0	0	0
ASV_6472	Eukaryota	Rhizaria	Cercozoa	Cercozoa;Cercozoa_unclassified	Cercozoa_unclassified	Cercozoa_unclassified	Cercozoa_unclassified	Cercozoa_unclassified	0	0	0	0	0	0	0	0	0	0	0	0	0	0	0	0	0	0	0	0	0	0	13	0	0	0	0	0	0	0	0	0	0	0	0	0	0	0	0	0	0
ASV_4926	Eukaryota	Rhizaria	Cercozoa	Cercozoa;Cercozoa_unclassified	Cercozoa_unclassified	Cercozoa_unclassified	Cercozoa_unclassified	Cercozoa_unclassified	0	0	0	0	0	0	0	0	0	0	0	0	0	0	0	0	0	0	0	0	0	0	0	0	0	0	0	0	0	0	0	0	0	0	0	0	0	0	0	0	0
ASV_6602	Eukaryota	Rhizaria	Cercozoa	Cercozoa;Cercozoa_unclassified	Cercozoa_unclassified	Cercozoa_unclassified	Cercozoa_unclassified	Cercozoa_unclassified	0	0	0	0	0	0	0	0	0	0	0	0	0	0	0	0	0	0	0	0	0	0	0	0	0	0	0	0	0	0	0	0	0	0	0	0	0	0	0	0	0
ASV_6603	Eukaryota	Rhizaria	Cercozoa	Cercozoa;Cercozoa_unclassified	Cercozoa_unclassified	Cercozoa_unclassified	Cercozoa_unclassified	Cercozoa_unclassified	0	0	0	0	0	0	0	0	0	0	0	0	0	0	0	0	0	0	0	0	0	0	0	0	0	0	0	0	0	0	0	0	0	0	0	0	0	0	0	0	0
ASV_6613	Eukaryota	Rhizaria	Cercozoa	Cercozoa;Cercozoa_unclassified	Cercozoa_unclassified	Cercozoa_unclassified	Cercozoa_unclassified	Cercozoa_unclassified	0	0	0	0	0	0	0	0	0	0	0	0	0	0	0	0	0	0	0	0	0	0	0	0	0	0	0	0	0	0	0	0	0	0	0	0	0	0	0	0	0
ASV_6616	Eukaryota	Rhizaria	Cercozoa	Cercozoa;Cercozoa_unclassified	Cercozoa_unclassified	Cercozoa_unclassified	Cercozoa_unclassified	Cercozoa_unclassified	0	0	0	0	0	0	0	0	0	0	0	0	0	0	0	0	0	0	0	0	0	0	0	0	0	0	0	0	0	0	0	0	0	0	0	0	0	0	0	0	0
ASV_6751	Eukaryota	Rhizaria	Cercozoa	Cercozoa;Cercozoa_unclassified	Cercozoa_unclassified	Cercozoa_unclassified	Cercozoa_unclassified	Cercozoa_unclassified	0	0	0	0	0	0	0	0	0	0	0	0	0	0	0	0	0	0	0	0	0	0	0	0	0	0	0	0	0	0	11	0	0	0	0	0	0	0	0	0	0
ASV_6754	Eukaryota	Rhizaria	Cercozoa	Cercozoa;Cercozoa_unclassified	Cercozoa_unclassified	Cercozoa_unclassified	Cercozoa_unclassified	Cercozoa_unclassified	0	0	0	0	0	0	0	0	0	0	0	0	0	0	0	0	0	0	0	0	0	0	0	0	0	0	0	0	0	0	0	0	0	0	11	0	0	0	0	0	0
ASV_6838	Eukaryota	Rhizaria	Cercozoa	Cercozoa;Cercozoa_unclassified	Cercozoa_unclassified	Cercozoa_unclassified	Cercozoa_unclassified	Cercozoa_unclassified	0	0	0	0	0	0	0	0	0	0	0	0	0	0	0	0	0	0	0	0	0	0	0	0	0	0	0	0	0	0	0	0	0	0	0	0	0	0	0	0	0
ASV_6841	Eukaryota	Rhizaria	Cercozoa	Cercozoa;Cercozoa_unclassified	Cercozoa_unclassified	Cercozoa_unclassified	Cercozoa_unclassified	Cercozoa_unclassified	0	0	0	0	0	0	0	0	0	0	0	0	0	0	0	0	0	0	0	0	0	0	0	0	0	0	0	0	0	0	0	0	0	0	0	0	0	0	0	0	0
ASV_6843	Eukaryota	Rhizaria	Cercozoa	Cercozoa;Cercozoa_unclassified	Cercozoa_unclassified	Cercozoa_unclassified	Cercozoa_unclassified	Cercozoa_unclassified	0	0	0	0	0	0	0	0	0	0	0	0	0	0	0	0	0	0	0	0	0	0	0	0	0	0	0	0	0	0	0	0	0	0	0	0	0	0	0	0	0
ASV_6927	Eukaryota	Rhizaria	Cercozoa	Cercozoa;Cercozoa_unclassified	Cercozoa_unclassified	Cercozoa_unclassified	Cercozoa_unclassified	Cercozoa_unclassified	0	0	0	0	0	0	0	0	0	0	0	0	0	0	0	0	0	0	0	0	0	0	0	0	0	0	0	0	0	0	0	0	0	0	0	0	0	0	0	0	0
ASV_6928	Eukaryota	Rhizaria	Cercozoa	Cercozoa;Cercozoa_unclassified	Cercozoa_unclassified	Cercozoa_unclassified	Cercozoa_unclassified	Cercozoa_unclassified	0	0	0	0	0	0	0	0	0	0	0	0	0	0	0	0	0	0	0	0	0	0	0	0	0	0	0	0	0	0	0	0	0	0	0	0	0	0	0	0	0
ASV_6949	Eukaryota	Rhizaria	Cercozoa	Cercozoa;Cercozoa_unclassified	Cercozoa_unclassified	Cercozoa_unclassified	Cercozoa_unclassified	Cercozoa_unclassified	0	0	0	0	0	0	0	0	0	0	0	0	0	0	0	0	0	0	0	0	0	0	0	0	0	0	0	0	0	0	0	0	0	0	0	0	0	0	0	0	0
ASV_6953	Eukaryota	Rhizaria	Cercozoa	Cercozoa;Cercozoa_unclassified	Cercozoa_unclassified	Cercozoa_unclassified	Cercozoa_unclassified	Cercozoa_unclassified	0	0	0	0	0	0	0	0	0	0	0	0	0	0	0	0	0	0	0	0	0	0	0	0	0	0	0	0	0	0	0	0	0	0	0	0	0	0	0	0	0
ASV_6977	Eukaryota	Rhizaria	Cercozoa	Cercozoa;Cercozoa_unclassified	Cercozoa_unclassified	Cercozoa_unclassified	Cercozoa_unclassified	Cercozoa_unclassified	0	0	0	0	0	0	0	0	0	0	0	0	0	0	0	0	0	0	0	0	0	0	0	0	0	0	0	0	0	0	10	0	0	0	0	0	0	0	0	0	0
ASV_7049	Eukaryota	Rhizaria	Cercozoa	Cercozoa;Cercozoa_unclassified	Cercozoa_unclassified	Cercozoa_unclassified	Cercozoa_unclassified	Cercozoa_unclassified	0	0	0	0	0	0	0	0	0	0	0	0	0	0	0	0	0	0	0	0	0	0	0	0	0	0	0	0	0	0	0	0	0	0	0	0	0	0	0	0	0
ASV_7064	Eukaryota	Rhizaria	Cercozoa	Cercozoa;Cercozoa_unclassified	Cercozoa_unclassified	Cercozoa_unclassified	Cercozoa_unclassified	Cercozoa_unclassified	0	0	0	0	0	0	0	0	0	0	0	0	0	0	0	0	0	0	0	0	0	0	0	0	0	0	0	0	0	0	0	0	0	0	0	0	0	0	0	0	0
ASV_7065	Eukaryota	Rhizaria	Cercozoa	Cercozoa;Cercozoa_unclassified	Cercozoa_unclassified	Cercozoa_unclassified	Cercozoa_unclassified	Cercozoa_unclassified	0	0	0	0	0	0	0	0	0	0	0	0	0	0	0	0	0	0	0	0	0	0	0	0	0	0	0	0	0	0	0	0	0	0	0	0	0	0	0	0	0
ASV_7112	Eukaryota	Rhizaria	Cercozoa	Cercozoa;Cercozoa_unclassified	Cercozoa_unclassified	Cercozoa_unclassified	Cercozoa_unclassified	Cercozoa_unclassified	0	0	0	0	0	0	0	0	0	0	0	0	0	0	0	0	0	0	0	0	0	0	10	0	0	0	0	0	0	0	0	0	0	0	0	0	0	0	0	0	0
ASV_7217	Eukaryota	Rhizaria	Cercozoa	Cercozoa;Cercozoa_unclassified	Cercozoa_unclassified	Cercozoa_unclassified	Cercozoa_unclassified	Cercozoa_unclassified	0	0	0	0	0	0	0	0	0	0	0	0	0	0	0	0	0	0	0	0	0	0	0	0	0	0	0	0	0	0	0	0	0	0	0	0	0	0	0	0	0
ASV_7298	Eukaryota	Rhizaria	Cercozoa	Cercozoa;Cercozoa_unclassified	Cercozoa_unclassified	Cercozoa_unclassified	Cercozoa_unclassified	Cercozoa_unclassified	0	0	0	0	0	0	0	0	0	0	0	0	0	0	0	0	0	0	0	0	0	0	0	0	0	0	0	0	0	0	0	0	0	0	0	0	0	0	0	0	0
ASV_7305	Eukaryota	Rhizaria	Cercozoa	Cercozoa;Cercozoa_unclassified	Cercozoa_unclassified	Cercozoa_unclassified	Cercozoa_unclassified	Cercozoa_unclassified	0	0	0	0	0	0	0	0	0	0	0	0	0	0	0	0	0	0	0	0	0	0	4	0	0	0	0	0	0	0	0	0	0	0	0	0	0	0	0	0	0
ASV_7359	Eukaryota	Rhizaria	Cercozoa	Cercozoa;Cercozoa_unclassified	Cercozoa_unclassified	Cercozoa_unclassified	Cercozoa_unclassified	Cercozoa_unclassified	0	0	0	0	0	0	0	0	0	0	0	0	0	0	0	0	0	0	0	0	0	0	0	0	0	0	0	0	0	0	0	0	0	0	0	0	0	0	0	0	0
ASV_7384	Eukaryota	Rhizaria	Cercozoa	Cercozoa;Cercozoa_unclassified	Cercozoa_unclassified	Cercozoa_unclassified	Cercozoa_unclassified	Cercozoa_unclassified	0	0	0	0	0	0	0	0	0	0	0	0	0	0	0	0	0	0	0	0	0	0	0	0	0	0	0	0	0	0	0	0	0	0	0	0	0	0	0	0	0
ASV_7421	Eukaryota	Rhizaria	Cercozoa	Cercozoa;Cercozoa_unclassified	Cercozoa_unclassified	Cercozoa_unclassified	Cercozoa_unclassified	Cercozoa_unclassified	0	0	0	0	0	0	0	0	0	0	0	0	0	0	0	0	0	0	0	0	0	0	0	0	0	0	0	0	0	0	0	0	0	0	0	0	0	0	0	0	0
ASV_7433	Eukaryota	Rhizaria	Cercozoa	Cercozoa;Cercozoa_unclassified	Cercozoa_unclassified	Cercozoa_unclassified	Cercozoa_unclassified	Cercozoa_unclassified	0	0	0	0	0	0	0	0	0	0	0	0	0	0	0	0	0	0	0	0	0	0	0	0	0	0	0	0	0	0	0	0	0	0	0	0	0	0	0	0	0
ASV_7489	Eukaryota	Rhizaria	Cercozoa	Cercozoa;Cercozoa_unclassified	Cercozoa_unclassified	Cercozoa_unclassified	Cercozoa_unclassified	Cercozoa_unclassified	0	0	0	0	0	0	0	0	0	0	0	0	0	0	0	0	0	0	0	0	0	0	0	0	0	0	0	0	0	0	0	0	0	0	0	0	0	0	0	0	0
ASV_7502	Eukaryota	Rhizaria	Cercozoa	Cercozoa;Cercozoa_unclassified	Cercozoa_unclassified	Cercozoa_unclassified	Cercozoa_unclassified	Cercozoa_unclassified	0	0	0	0	0	0	0	0	0	0	0	0	0	0	0	0	0	0	0	0	0	0	0	0	0	0	0	0	0	0	0	0	0	0	0	0	0	0	0	0	0
ASV_7523	Eukaryota	Rhizaria	Cercozoa	Cercozoa;Cercozoa_unclassified	Cercozoa_unclassified	Cercozoa_unclassified	Cercozoa_unclassified	Cercozoa_unclassified	0	0	0	0	0	0	0	0	0	0	0	0	0	0	0	0	0	0	0	0	0	0	0	0	0	0	0	0	0	0	0	0	0	0	0	0	0	0	0	0	0
ASV_7549	Eukaryota	Rhizaria	Cercozoa	Cercozoa;Cercozoa_unclassified	Cercozoa_unclassified	Cercozoa_unclassified	Cercozoa_unclassified	Cercozoa_unclassified	0	0	0	0	0	0	0	0	0	0	0	0	0	0	0	0	0	0	0	0	0	0	0	0	0	0	0	0	0	0	0	0	0	0	0	0	0	0	0	0	0
ASV_7633	Eukaryota	Rhizaria	Cercozoa	Cercozoa;Cercozoa_unclassified	Cercozoa_unclassified	Cercozoa_unclassified	Cercozoa_unclassified	Cercozoa_unclassified	0	0	0	0	0	0	0	0	0	0	0	0	0	0	0	0	0	0	0	0	0	0	8	0	0	0	0	0	0	0	0	0	0	0	0	0	0	0	0	0	0
ASV_7734	Eukaryota	Rhizaria	Cercozoa	Cercozoa;Cercozoa_unclassified	Cercozoa_unclassified	Cercozoa_unclassified	Cercozoa_unclassified	Cercozoa_unclassified	0	0	0	0	0	0	0	0	0	0	0	0	0	0	0	0	0	0	0	0	0	0	0	0	0	0	0	0	0	0	0	0	0	0	0	0	0	0	0	0	0
ASV_7787	Eukaryota	Rhizaria	Cercozoa	Cercozoa;Cercozoa_unclassified	Cercozoa_unclassified	Cercozoa_unclassified	Cercozoa_unclassified	Cercozoa_unclassified	0	0	0	0	0	0	0	0	0	0	0	0	0	0	0	0	0	0	0	0	0	0	0	0	0	0	0	0	0	0	0	0	0	0	0	0	0	0	0	0	0
ASV_7879	Eukaryota	Rhizaria	Cercozoa	Cercozoa;Cercozoa_unclassified	Cercozoa_unclassified	Cercozoa_unclassified	Cercozoa_unclassified	Cercozoa_unclassified	0	0	0	0	0	0	0	0	0	0	0	0	0	0	0	0	0	0	0	0	0	0	0	0	0	0	0	0	0	0	0	0	0	0	0	0	0	0	0	0	0
ASV_7919	Eukaryota	Rhizaria	Cercozoa	Cercozoa;Cercozoa_unclassified	Cercozoa_unclassified	Cercozoa_unclassified	Cercozoa_unclassified	Cercozoa_unclassified	0	0	0	0	0	0	0	0	0	0	0	0	0	0	0	0	0	0	0	0	0	0	7	0	0	0	0	0	0	0	0	0	0	0	0	0	0	0	0	0	0
ASV_7963	Eukaryota	Rhizaria	Cercozoa	Cercozoa;Cercozoa_unclassified	Cercozoa_unclassified	Cercozoa_unclassified	Cercozoa_unclassified	Cercozoa_unclassified	0	0	0	0	0	0	0	0	0	0	0	0	0	0	0	0	0	0	0	0	0	0	0	0	0	0	0	0	0	0	0	0	0	0	0	0	0	0	0	0	0
ASV_7980	Eukaryota	Rhizaria	Cercozoa	Cercozoa;Cercozoa_unclassified	Cercozoa_unclassified	Cercozoa_unclassified	Cercozoa_unclassified	Cercozoa_unclassified	0	0	0	0	0	0	0	0	0	0	0	0	0	0	0	0	0	0	0	0	0	0	0	0	0	0	0	0	0	0	0	0	0	0	0	0	0	0	0	0	0
ASV_7981	Eukaryota	Rhizaria	Cercozoa	Cercozoa;Cercozoa_unclassified	Cercozoa_unclassified	Cercozoa_unclassified	Cercozoa_unclassified	Cercozoa_unclassified	0	0	0	0	0	0	0	0	0	0	0	0	0	0	0	0	0	0	0	0	0	0	0	0	0	0	0	0	0	0	0	0	0	0	0	0	0	0	0	0	0
ASV_7993	Eukaryota	Rhizaria	Cercozoa	Cercozoa;Cercozoa_unclassified	Cercozoa_unclassified	Cercozoa_unclassified	Cercozoa_unclassified	Cercozoa_unclassified	0	0	0	0	0	0	0	0	0	0	0	0	0	0	0	0	0	0	0	0	0	0	0	0	0	0	0	0	0	0	0	0	0	0	0	0	0	0	0	0	0
ASV_8025	Eukaryota	Rhizaria	Cercozoa	Cercozoa;Cercozoa_unclassified	Cercozoa_unclassified	Cercozoa_unclassified	Cercozoa_unclassified	Cercozoa_unclassified	0	0	0	0	0	0	0	0	0	0	0	0	0	0	0	0	0	0	0	0	0	0	0	0	0	0	0	0	0	0	0	0	0	0	0	0	0	0	0	0	0
ASV_6691	Eukaryota	Rhizaria	Cercozoa	Cercozoa;Cercozoa_unclassified	Cercozoa_unclassified	Cercozoa_unclassified	Cercozoa_unclassified	Cercozoa_unclassified	0	0	0	0	0	0	0	0	0	0	0	0	0	0	0	0	0	0	0	0	0	0	0	0	0	0	0	0	0	0	0	0	0	0	0	0	0	0	0	0	0
ASV_8070	Eukaryota	Rhizaria	Cercozoa	Cercozoa;Cercozoa_unclassified	Cercozoa_unclassified	Cercozoa_unclassified	Cercozoa_unclassified	Cercozoa_unclassified	0	0	0	0	0	0	0	0	0	0	0	0	0	0	0	0	0	0	0	0	0	0	0	0	0	0	0	0	0	0	6	0	0	0	0	0	0	0	0	0	0
ASV_8094	Eukaryota	Rhizaria	Cercozoa	Cercozoa;Cercozoa_unclassified	Cercozoa_unclassified	Cercozoa_unclassified	Cercozoa_unclassified	Cercozoa_unclassified	0	0	0	0	0	0	0	0	0	0	0	0	0	0	0	0	0	0	0	0	0	0	0	0	0	0	0	0	0	0	0	0	0	0	0	0	0	0	0	0	0
ASV_8108	Eukaryota	Rhizaria	Cercozoa	Cercozoa;Cercozoa_unclassified	Cercozoa_unclassified	Cercozoa_unclassified	Cercozoa_unclassified	Cercozoa_unclassified	0	0	0	0	0	0	0	0	0	0	0	0	0	0	0	0	0	0	0	0	0	0	0	0	0	0	0	0	0	0	0	0	0	0	0	0	0	0	0	0	0
ASV_8131	Eukaryota	Rhizaria	Cercozoa	Cercozoa;Cercozoa_unclassified	Cercozoa_unclassified	Cercozoa_unclassified	Cercozoa_unclassified	Cercozoa_unclassified	0	0	0	0	0	0	0	0	0	0	0	0	0	0	0	0	0	0	0	0	0	0	0	0	0	0	0	0	0	0	0	0	0	0	0	0	0	0	0	0	0
ASV_8158	Eukaryota	Rhizaria	Cercozoa	Cercozoa;Cercozoa_unclassified	Cercozoa_unclassified	Cercozoa_unclassified	Cercozoa_unclassified	Cercozoa_unclassified	0	0	0	0	0	0	0	0	0	0	0	0	0	0	0	0	0	0	0	0	0	0	0	0	0	0	0	0	0	0	0	0	0	0	0	0	0	0	0	0	0
ASV_8163	Eukaryota	Rhizaria	Cercozoa	Cercozoa;Cercozoa_unclassified	Cercozoa_unclassified	Cercozoa_unclassified	Cercozoa_unclassified	Cercozoa_unclassified	0	0	0	0	0	0	0	0	0	0	0	0	0	0	0	0	0	0	0	0	0	0	0	0	0	0	0	0	0	0	0	0	0	0	0	0	0	0	0	0	0
ASV_8189	Eukaryota	Rhizaria	Cercozoa	Cercozoa;Cercozoa_unclassified	Cercozoa_unclassified	Cercozoa_unclassified	Cercozoa_unclassified	Cercozoa_unclassified	0	0	0	0	0	0	0	0	0	0	0	0	0	0	0	0	0	0	0	0	0	0	0	0	0	0	0	0	0	0	0	0	0	0	0	0	0	0	0	0	0
ASV_8193	Eukaryota	Rhizaria	Cercozoa	Cercozoa;Cercozoa_unclassified	Cercozoa_unclassified	Cercozoa_unclassified	Cercozoa_unclassified	Cercozoa_unclassified	0	0	0	0	0	0	0	0	0	0	0	0	0	0	0	0	0	0	0	0	0	0	0	0	0	0	0	0	0	0	0	0	0	0	0	0	0	0	0	0	0
ASV_8231	Eukaryota	Rhizaria	Cercozoa	Cercozoa;Cercozoa_unclassified	Cercozoa_unclassified	Cercozoa_unclassified	Cercozoa_unclassified	Cercozoa_unclassified	0	0	0	0	0	0	0	0	0	0	0	0	0	0	0	0	0	0	0	0	0	0	6	0	0	0	0	0	0	0	0	0	0	0	0	0	0	0	0	0	0
ASV_8232	Eukaryota	Rhizaria	Cercozoa	Cercozoa;Cercozoa_unclassified	Cercozoa_unclassified	Cercozoa_unclassified	Cercozoa_unclassified	Cercozoa_unclassified	0	0	0	0	0	0	0	0	0	0	0	0	0	0	0	0	0	0	0	0	0	0	6	0	0	0	0	0	0	0	0	0	0	0	0	0	0	0	0	0	0
ASV_8257	Eukaryota	Rhizaria	Cercozoa	Cercozoa;Cercozoa_unclassified	Cercozoa_unclassified	Cercozoa_unclassified	Cercozoa_unclassified	Cercozoa_unclassified	0	0	0	0	0	0	0	0	0	0	0	0	0	0	0	0	0	0	6	0	0	0	0	0	0	0	0	0	0	0	0	0	0	0	0	0	0	0	0	0	0
ASV_8264	Eukaryota	Rhizaria	Cercozoa	Cercozoa;Cercozoa_unclassified	Cercozoa_unclassified	Cercozoa_unclassified	Cercozoa_unclassified	Cercozoa_unclassified	0	0	0	0	0	0	0	0	0	0	0	0	0	0	0	0	0	0	0	0	0	0	0	0	0	0	0	0	0	0	0	0	0	0	0	0	0	0	0	0	0
ASV_8306	Eukaryota	Rhizaria	Cercozoa	Cercozoa;Cercozoa_unclassified	Cercozoa_unclassified	Cercozoa_unclassified	Cercozoa_unclassified	Cercozoa_unclassified	0	0	0	0	0	0	0	0	0	0	0	0	0	0	0	0	0	0	0	0	0	0	0	0	0	0	0	0	0	0	0	0	0	0	0	0	0	0	0	0	0
ASV_8315	Eukaryota	Rhizaria	Cercozoa	Cercozoa;Cercozoa_unclassified	Cercozoa_unclassified	Cercozoa_unclassified	Cercozoa_unclassified	Cercozoa_unclassified	0	0	0	0	0	0	0	0	0	0	0	0	0	0	0	0	0	0	0	0	0	0	0	0	0	0	0	0	0	0	0	0	0	0	0	0	0	0	0	0	0
ASV_8366	Eukaryota	Rhizaria	Cercozoa	Cercozoa;Cercozoa_unclassified	Cercozoa_unclassified	Cercozoa_unclassified	Cercozoa_unclassified	Cercozoa_unclassified	0	0	0	0	0	0	0	0	0	0	0	0	0	0	0	0	0	0	0	0	0	0	0	0	0	0	0	0	0	0	0	0	0	0	0	0	0	0	0	0	0
ASV_8430	Eukaryota	Rhizaria	Cercozoa	Cercozoa;Cercozoa_unclassified	Cercozoa_unclassified	Cercozoa_unclassified	Cercozoa_unclassified	Cercozoa_unclassified	0	0	0	0	0	0	0	0	0	0	0	0	0	0	0	0	0	0	0	0	0	0	0	0	0	0	0	0	0	0	0	0	0	0	0	0	0	0	0	0	0
ASV_8434	Eukaryota	Rhizaria	Cercozoa	Cercozoa;Cercozoa_unclassified	Cercozoa_unclassified	Cercozoa_unclassified	Cercozoa_unclassified	Cercozoa_unclassified	0	0	0	0	0	0	0	0	0	0	0	0	0	0	0	0	0	0	0	0	0	0	0	0	0	0	0	0	0	0	0	0	0	0	0	0	0	0	0	0	0
ASV_8487	Eukaryota	Rhizaria	Cercozoa	Cercozoa;Cercozoa_unclassified	Cercozoa_unclassified	Cercozoa_unclassified	Cercozoa_unclassified	Cercozoa_unclassified	0	0	0	0	0	0	0	0	0	0	0	0	0	0	0	0	0	0	0	0	0	0	0	0	0	0	0	0	0	0	0	0	0	0	0	0	0	0	0	0	0
ASV_8518	Eukaryota	Rhizaria	Cercozoa	Cercozoa;Cercozoa_unclassified	Cercozoa_unclassified	Cercozoa_unclassified	Cercozoa_unclassified	Cercozoa_unclassified	0	5	0	0	0	0	0	0	0	0	0	0	0	0	0	0	0	0	0	0	0	0	0	0	0	0	0	0	0	0	0	0	0	0	0	0	0	0	0	0	0
ASV_8545	Eukaryota	Rhizaria	Cercozoa	Cercozoa;Cercozoa_unclassified	Cercozoa_unclassified	Cercozoa_unclassified	Cercozoa_unclassified	Cercozoa_unclassified	0	0	0	0	0	0	0	0	0	0	0	0	0	0	0	5	0	0	0	0	0	0	0	0	0	0	0	0	0	0	0	0	0	0	0	0	0	0	0	0	0
ASV_8552	Eukaryota	Rhizaria	Cercozoa	Cercozoa;Cercozoa_unclassified	Cercozoa_unclassified	Cercozoa_unclassified	Cercozoa_unclassified	Cercozoa_unclassified	0	0	0	0	0	0	0	0	0	0	0	0	0	0	0	0	0	0	0	0	0	0	5	0	0	0	0	0	0	0	0	0	0	0	0	0	0	0	0	0	0
ASV_8599	Eukaryota	Rhizaria	Cercozoa	Cercozoa;Cercozoa_unclassified	Cercozoa_unclassified	Cercozoa_unclassified	Cercozoa_unclassified	Cercozoa_unclassified	0	0	0	0	0	0	0	0	0	0	0	0	0	0	0	0	0	0	0	0	0	0	0	0	0	0	0	0	0	0	0	0	0	0	0	0	0	0	0	0	0
ASV_8636	Eukaryota	Rhizaria	Cercozoa	Cercozoa;Cercozoa_unclassified	Cercozoa_unclassified	Cercozoa_unclassified	Cercozoa_unclassified	Cercozoa_unclassified	0	0	0	0	0	0	0	0	0	0	0	0	0	0	0	0	0	0	0	0	0	0	0	0	0	0	0	0	0	0	0	0	0	0	0	0	0	0	0	0	0
ASV_8646	Eukaryota	Rhizaria	Cercozoa	Cercozoa;Cercozoa_unclassified	Cercozoa_unclassified	Cercozoa_unclassified	Cercozoa_unclassified	Cercozoa_unclassified	0	0	0	0	0	0	0	0	0	0	0	0	0	0	0	0	0	0	0	0	0	0	0	0	0	0	0	0	0	0	0	0	0	0	0	0	0	0	0	0	0
ASV_8678	Eukaryota	Rhizaria	Cercozoa	Cercozoa;Cercozoa_unclassified	Cercozoa_unclassified	Cercozoa_unclassified	Cercozoa_unclassified	Cercozoa_unclassified	0	0	0	0	0	0	0	0	0	0	0	0	0	0	0	0	0	0	0	0	0	0	0	0	0	0	0	0	0	0	0	0	0	0	0	0	0	0	0	0	0
ASV_8682	Eukaryota	Rhizaria	Cercozoa	Cercozoa;Cercozoa_unclassified	Cercozoa_unclassified	Cercozoa_unclassified	Cercozoa_unclassified	Cercozoa_unclassified	0	0	0	0	0	0	0	0	4	0	0	0	0	0	0	0	0	0	0	0	0	0	0	0	0	0	0	0	0	0	0	0	0	0	0	0	0	0	0	0	0
ASV_8718	Eukaryota	Rhizaria	Cercozoa	Cercozoa;Cercozoa_unclassified	Cercozoa_unclassified	Cercozoa_unclassified	Cercozoa_unclassified	Cercozoa_unclassified	0	0	0	0	0	0	0	0	0	0	0	0	0	0	0	0	0	0	0	0	0	4	0	0	0	0	0	0	0	0	0	0	0	0	0	0	0	0	0	0	0
ASV_8842	Eukaryota	Rhizaria	Cercozoa	Cercozoa;Cercozoa_unclassified	Cercozoa_unclassified	Cercozoa_unclassified	Cercozoa_unclassified	Cercozoa_unclassified	0	0	0	0	0	0	0	0	0	0	0	0	0	0	0	0	0	0	0	0	0	0	0	0	0	0	0	0	0	0	0	0	0	0	0	0	0	0	0	0	0
ASV_8852	Eukaryota	Rhizaria	Cercozoa	Cercozoa;Cercozoa_unclassified	Cercozoa_unclassified	Cercozoa_unclassified	Cercozoa_unclassified	Cercozoa_unclassified	0	4	0	0	0	0	0	0	0	0	0	0	0	0	0	0	0	0	0	0	0	0	0	0	0	0	0	0	0	0	0	0	0	0	0	0	0	0	0	0	0
ASV_8890	Eukaryota	Rhizaria	Cercozoa	Cercozoa;Cercozoa_unclassified	Cercozoa_unclassified	Cercozoa_unclassified	Cercozoa_unclassified	Cercozoa_unclassified	0	0	0	0	0	0	0	0	0	0	0	0	0	0	0	0	0	0	0	0	0	0	4	0	0	0	0	0	0	0	0	0	0	0	0	0	0	0	0	0	0
ASV_9003	Eukaryota	Rhizaria	Cercozoa	Cercozoa;Cercozoa_unclassified	Cercozoa_unclassified	Cercozoa_unclassified	Cercozoa_unclassified	Cercozoa_unclassified	0	0	0	0	0	0	0	0	0	0	0	0	0	0	0	0	0	0	0	0	0	0	0	0	0	0	0	0	0	0	0	0	0	0	0	0	0	0	0	0	0
ASV_9043	Eukaryota	Rhizaria	Cercozoa	Cercozoa;Cercozoa_unclassified	Cercozoa_unclassified	Cercozoa_unclassified	Cercozoa_unclassified	Cercozoa_unclassified	0	0	0	0	0	0	0	0	0	0	0	0	0	0	0	0	0	0	0	0	0	0	0	0	0	0	0	0	0	0	0	0	0	0	0	0	0	0	0	0	0
ASV_9133	Eukaryota	Rhizaria	Cercozoa	Cercozoa;Cercozoa_unclassified	Cercozoa_unclassified	Cercozoa_unclassified	Cercozoa_unclassified	Cercozoa_unclassified	0	0	0	0	0	0	0	0	0	0	0	0	0	0	0	0	0	0	0	0	0	0	0	0	0	0	0	0	0	0	0	0	0	0	0	0	0	0	0	0	0
ASV_1136	Eukaryota	Rhizaria	Cercozoa	Cercozoa;Cercozoa_X	Cercozoa_XX	Cercozoa_XXX	Cercozoa_XXXX	Cercozoa_XXXX_sp.	0	0	0	0	0	0	0	0	0	0	0	0	0	0	0	0	0	0	0	0	0	0	0	0	0	0	0	0	0	0	0	0	0	0	0	0	0	17	0	0	0
ASV_4433	Eukaryota	Rhizaria	Cercozoa	Cercozoa;Cercozoa_X	Cercozoa_XX	Cercozoa_XXX	Cercozoa_XXXX	Cercozoa_XXXX_sp.	0	30	0	0	0	0	0	0	0	0	0	0	0	0	0	0	0	0	0	0	0	0	0	0	0	0	0	0	0	0	0	0	0	0	0	0	0	0	0	0	0
ASV_8334	Eukaryota	Rhizaria	Cercozoa	Cercozoa;Cercozoa_X	Cercozoa_XX	Cercozoa_XXX	Cercozoa_XXXX	Cercozoa_XXXX_sp.	0	0	0	0	0	0	0	0	0	0	0	0	0	0	0	0	0	0	0	0	0	0	0	0	0	0	0	0	0	0	0	0	0	0	0	0	0	0	0	0	0
ASV_682	Eukaryota	Rhizaria	Cercozoa	Cercozoa;Endomyxa	Vampyrellida	Leptophryidae	Leptophryidae_unclassified	Leptophryidae_unclassified	0	0	0	0	0	0	0	0	0	0	0	0	0	0	0	0	0	0	0	0	0	0	0	0	0	0	0	0	0	0	0	9	0	0	0	0	0	0	0	0	0
ASV_1391	Eukaryota	Rhizaria	Cercozoa	Cercozoa;Endomyxa	Vampyrellida	Leptophryidae	Leptophryidae_unclassified	Leptophryidae_unclassified	0	0	0	0	0	0	0	0	0	0	0	0	0	53	0	0	0	0	0	0	0	0	0	0	0	0	0	0	0	0	0	0	0	0	0	0	0	0	0	0	0
ASV_3519	Eukaryota	Rhizaria	Cercozoa	Cercozoa;Endomyxa	Vampyrellida	Leptophryidae	Leptophryidae_unclassified	Leptophryidae_unclassified	0	0	0	0	0	0	0	0	0	0	0	0	0	0	0	0	0	0	0	0	0	0	0	0	0	0	0	0	0	0	0	0	0	0	0	0	46	0	0	0	0
ASV_4097	Eukaryota	Rhizaria	Cercozoa	Cercozoa;Endomyxa	Vampyrellida	Leptophryidae	Leptophryidae_unclassified	Leptophryidae_unclassified	0	0	0	0	0	0	0	0	0	0	0	0	0	0	0	0	0	0	0	0	0	0	21	0	0	0	0	0	0	0	0	0	0	0	0	0	0	0	0	0	0
ASV_7254	Eukaryota	Rhizaria	Cercozoa	Cercozoa;Endomyxa	Vampyrellida	Leptophryidae	Leptophryidae_unclassified	Leptophryidae_unclassified	0	0	0	0	0	0	0	0	0	0	0	0	0	0	0	0	0	0	0	0	0	0	0	0	0	0	0	0	0	0	0	0	0	0	0	0	0	0	0	0	0
ASV_7827	Eukaryota	Rhizaria	Cercozoa	Cercozoa;Endomyxa	Vampyrellida	Leptophryidae	Leptophryidae_unclassified	Leptophryidae_unclassified	0	0	0	0	0	0	0	0	0	0	0	0	0	0	0	0	0	0	0	0	0	0	0	0	0	0	0	0	0	0	0	0	0	0	0	0	0	0	0	0	0
ASV_8450	Eukaryota	Rhizaria	Cercozoa	Cercozoa;Endomyxa	Vampyrellida	Leptophryidae	Leptophryidae_unclassified	Leptophryidae_unclassified	0	0	0	0	0	0	0	0	0	0	0	0	0	0	0	0	0	0	0	0	0	0	0	0	0	0	0	0	0	0	0	0	0	0	0	0	0	0	0	0	0
ASV_8773	Eukaryota	Rhizaria	Cercozoa	Cercozoa;Endomyxa	Vampyrellida	Leptophryidae	Leptophryidae_unclassified	Leptophryidae_unclassified	0	0	0	0	0	0	0	0	0	0	0	0	0	0	0	0	0	0	0	0	0	0	0	0	0	0	0	0	0	0	0	0	0	0	0	0	0	0	0	0	0
ASV_9060	Eukaryota	Rhizaria	Cercozoa	Cercozoa;Endomyxa	Vampyrellida	Leptophryidae	Leptophryidae_unclassified	Leptophryidae_unclassified	0	0	0	0	0	0	0	0	0	0	0	0	0	0	0	0	0	0	0	0	0	0	0	0	0	0	0	0	0	0	0	0	0	0	0	0	0	0	0	0	0
ASV_1286	Eukaryota	Rhizaria	Cercozoa	Cercozoa;Endomyxa	Vampyrellida	Leptophryidae	Leptophryidae_X	Leptophryidae_X_sp.	0	0	0	0	0	0	0	0	0	0	0	0	0	0	0	0	0	0	0	0	0	0	0	0	0	0	0	0	0	0	0	0	0	0	0	0	0	0	0	0	0
ASV_2420	Eukaryota	Rhizaria	Cercozoa	Cercozoa;Endomyxa	Vampyrellida	Leptophryidae	Leptophryidae_X	Leptophryidae_X_sp.	0	0	0	0	0	0	0	0	86	0	0	0	0	0	0	0	0	0	0	0	0	0	0	0	0	0	0	0	0	0	0	0	0	0	0	0	0	0	0	0	0
ASV_3038	Eukaryota	Rhizaria	Cercozoa	Cercozoa;Endomyxa	Vampyrellida	Leptophryidae	Leptophryidae_X	Leptophryidae_X_sp.	0	0	0	0	0	0	0	0	0	0	0	0	0	0	0	0	0	0	0	0	0	0	0	0	0	0	0	0	0	0	0	0	0	0	0	0	0	0	0	0	0
ASV_3298	Eukaryota	Rhizaria	Cercozoa	Cercozoa;Endomyxa	Vampyrellida	Leptophryidae	Leptophryidae_X	Leptophryidae_X_sp.	0	0	0	0	0	0	0	0	0	0	0	0	0	0	0	0	0	0	52	0	0	0	0	0	0	0	0	0	0	0	0	0	0	0	0	0	0	0	0	0	0
ASV_3457	Eukaryota	Rhizaria	Cercozoa	Cercozoa;Endomyxa	Vampyrellida	Leptophryidae	Leptophryidae_X	Leptophryidae_X_sp.	0	0	0	0	0	0	0	0	0	0	0	0	0	0	0	0	0	0	0	0	0	0	0	0	0	0	0	0	0	0	0	0	0	0	0	0	0	0	0	0	0
ASV_3891	Eukaryota	Rhizaria	Cercozoa	Cercozoa;Endomyxa	Vampyrellida	Leptophryidae	Leptophryidae_X	Leptophryidae_X_sp.	0	0	0	0	0	0	0	0	0	0	0	0	0	0	0	0	0	0	0	0	0	0	0	0	0	0	0	0	0	0	0	0	0	0	0	0	0	0	0	0	0
ASV_4911	Eukaryota	Rhizaria	Cercozoa	Cercozoa;Endomyxa	Vampyrellida	Leptophryidae	Leptophryidae_X	Leptophryidae_X_sp.	0	0	0	0	0	0	0	0	0	0	0	0	0	0	0	0	0	0	0	0	0	0	0	0	0	0	0	0	0	0	0	0	0	0	0	0	0	0	0	0	0
ASV_4953	Eukaryota	Rhizaria	Cercozoa	Cercozoa;Endomyxa	Vampyrellida	Leptophryidae	Leptophryidae_X	Leptophryidae_X_sp.	0	0	0	0	0	0	0	0	0	0	0	0	0	0	0	24	0	0	0	0	0	0	0	0	0	0	0	0	0	0	0	0	0	0	0	0	0	0	0	0	0
ASV_5463	Eukaryota	Rhizaria	Cercozoa	Cercozoa;Endomyxa	Vampyrellida	Leptophryidae	Leptophryidae_X	Leptophryidae_X_sp.	0	0	0	0	0	0	0	0	0	0	0	0	0	0	0	0	0	0	0	0	0	0	0	0	0	0	0	0	0	0	0	0	0	0	0	0	0	0	0	0	0
ASV_6335	Eukaryota	Rhizaria	Cercozoa	Cercozoa;Endomyxa	Vampyrellida	Leptophryidae	Leptophryidae_X	Leptophryidae_X_sp.	0	0	0	0	0	0	0	0	0	0	0	0	0	0	0	0	0	0	0	0	0	0	0	0	0	0	0	0	0	0	0	0	0	0	0	0	0	0	0	0	0
ASV_7209	Eukaryota	Rhizaria	Cercozoa	Cercozoa;Endomyxa	Vampyrellida	Leptophryidae	Leptophryidae_X	Leptophryidae_X_sp.	0	0	0	0	0	0	0	0	0	0	0	0	0	0	0	0	0	0	0	0	0	9	0	0	0	0	0	0	0	0	0	0	0	0	0	0	0	0	0	0	0
ASV_7554	Eukaryota	Rhizaria	Cercozoa	Cercozoa;Endomyxa	Vampyrellida	Leptophryidae	Leptophryidae_X	Leptophryidae_X_sp.	0	0	0	0	0	0	0	0	0	0	0	0	0	0	0	0	0	0	0	0	0	0	0	0	0	0	0	0	0	0	0	0	0	0	0	0	0	0	0	0	0
ASV_7774	Eukaryota	Rhizaria	Cercozoa	Cercozoa;Endomyxa	Vampyrellida	Leptophryidae	Leptophryidae_X	Leptophryidae_X_sp.	0	0	0	0	0	0	0	0	0	0	0	0	0	0	0	0	0	0	0	2	0	5	0	0	0	0	0	0	0	0	0	0	0	0	0	0	0	0	0	0	0
ASV_8769	Eukaryota	Rhizaria	Cercozoa	Cercozoa;Endomyxa	Vampyrellida	Leptophryidae	Leptophryidae_X	Leptophryidae_X_sp.	0	0	0	0	0	0	0	0	0	0	0	0	0	0	0	0	0	0	0	0	0	0	0	0	0	0	0	0	0	0	0	0	0	0	0	0	0	0	0	0	0
ASV_8951	Eukaryota	Rhizaria	Cercozoa	Cercozoa;Endomyxa	Vampyrellida	Leptophryidae	Leptophryidae_X	Leptophryidae_X_sp.	0	0	0	0	0	0	0	0	0	0	0	0	0	0	0	0	0	0	0	0	0	0	0	0	0	0	0	0	0	0	0	0	0	0	0	0	0	0	0	0	0
ASV_9198	Eukaryota	Rhizaria	Cercozoa	Cercozoa;Endomyxa	Vampyrellida	Leptophryidae	Leptophryidae_X	Leptophryidae_X_sp.	0	0	0	0	0	0	0	0	0	0	0	0	0	0	0	0	0	0	0	0	0	0	0	0	0	0	3	0	0	0	0	0	0	0	0	0	0	0	0	0	0
ASV_428	Eukaryota	Rhizaria	Cercozoa	Cercozoa;Endomyxa	Vampyrellida	Leptophryidae	Leptophrys	Leptophrys_vorax	0	0	0	0	0	0	0	0	0	0	0	0	0	0	0	0	0	0	0	0	0	0	0	0	0	0	0	0	0	0	0	0	0	0	1153	0	0	0	0	0	0
ASV_1951	Eukaryota	Rhizaria	Cercozoa	Cercozoa;Endomyxa	Vampyrellida	Leptophryidae	Leptophrys	Leptophrys_vorax	0	0	0	0	0	0	0	0	0	0	0	0	0	35	0	0	0	0	0	0	0	0	0	0	0	0	0	0	0	0	0	0	0	0	0	0	0	0	0	0	0
ASV_3550	Eukaryota	Rhizaria	Cercozoa	Cercozoa;Endomyxa	Vampyrellida	Leptophryidae	Leptophrys	Leptophrys_vorax	0	0	0	0	0	0	0	0	0	0	0	0	0	0	0	0	0	0	0	0	0	0	0	0	0	0	0	0	0	0	0	0	0	0	0	0	0	0	0	0	0
ASV_4065	Eukaryota	Rhizaria	Cercozoa	Cercozoa;Endomyxa	Vampyrellida	Leptophryidae	Leptophrys	Leptophrys_vorax	0	0	0	0	0	0	0	0	0	0	0	0	0	0	0	0	0	0	0	0	0	0	0	0	0	0	0	26	0	0	0	0	0	0	0	0	0	0	0	0	0
ASV_6459	Eukaryota	Rhizaria	Cercozoa	Cercozoa;Endomyxa	Vampyrellida	Leptophryidae	Leptophrys	Leptophrys_vorax	0	13	0	0	0	0	0	0	0	0	0	0	0	0	0	0	0	0	0	0	0	0	0	0	0	0	0	0	0	0	0	0	0	0	0	0	0	0	0	0	0
ASV_7810	Eukaryota	Rhizaria	Cercozoa	Cercozoa;Endomyxa	Vampyrellida	Leptophryidae	Leptophrys	Leptophrys_vorax	0	0	0	0	0	0	0	0	0	0	0	0	0	0	0	0	0	0	0	0	0	0	0	0	0	0	0	0	0	0	0	0	0	0	0	0	0	0	0	0	0
ASV_8258	Eukaryota	Rhizaria	Cercozoa	Cercozoa;Endomyxa	Vampyrellida	Leptophryidae	Leptophrys	Leptophrys_vorax	0	0	0	0	0	0	0	0	0	0	0	0	0	0	0	0	0	0	6	0	0	0	0	0	0	0	0	0	0	0	0	0	0	0	0	0	0	0	0	0	0
ASV_9071	Eukaryota	Rhizaria	Cercozoa	Cercozoa;Endomyxa	Vampyrellida	Leptophryidae	Leptophrys	Leptophrys_vorax	0	0	0	0	0	0	0	0	0	0	0	0	0	0	0	0	0	0	0	0	0	0	0	0	0	0	0	0	0	0	0	0	0	0	0	0	0	0	0	0	0
ASV_3486	Eukaryota	Rhizaria	Cercozoa	Cercozoa;Endomyxa	Novel-clade-9	Novel-clade-9_X	Novel-clade-9_XX	Novel-clade-9_XX_sp.	0	0	0	0	0	0	0	0	0	0	0	0	0	0	0	0	0	0	0	0	0	0	0	0	0	0	0	0	0	0	0	0	0	0	0	0	0	0	0	0	0
ASV_5456	Eukaryota	Rhizaria	Cercozoa	Cercozoa;Endomyxa	Novel-clade-9	Novel-clade-9_X	Novel-clade-9_XX	Novel-clade-9_XX_sp.	0	0	0	0	0	0	0	0	0	0	0	0	0	0	0	0	0	0	0	0	0	0	0	0	0	0	0	0	0	0	0	0	0	0	0	0	0	0	0	0	0
ASV_8133	Eukaryota	Rhizaria	Cercozoa	Cercozoa;Endomyxa	Novel-clade-9	Novel-clade-9_X	Novel-clade-9_XX	Novel-clade-9_XX_sp.	0	0	0	0	0	0	0	0	0	0	0	0	0	0	0	0	0	0	0	0	0	0	0	0	0	0	0	0	0	0	0	0	0	0	0	0	0	0	0	0	0
ASV_1675	Eukaryota	Rhizaria	Cercozoa	Cercozoa;Endomyxa	Vampyrellida	Penardia-lineage	Penardia-lineage_X	Penardia-lineage_X_sp.	0	0	0	0	0	0	0	0	0	0	0	0	0	0	0	0	0	0	0	0	0	0	0	0	0	0	0	0	0	0	153	0	0	0	0	0	0	0	0	0	0
ASV_5631	Eukaryota	Rhizaria	Cercozoa	Cercozoa;Endomyxa	Vampyrellida	Penardia-lineage	Penardia-lineage_X	Penardia-lineage_X_sp.	0	18	0	0	0	0	0	0	0	0	0	0	0	0	0	0	0	0	0	0	0	0	0	0	0	0	0	0	0	0	0	0	0	0	0	0	0	0	0	0	0
ASV_6805	Eukaryota	Rhizaria	Cercozoa	Cercozoa;Endomyxa	Vampyrellida	Penardia-lineage	Penardia-lineage_X	Penardia-lineage_X_sp.	0	0	0	0	0	0	0	0	0	0	0	0	0	0	0	0	0	0	0	0	0	0	0	0	0	0	0	0	0	0	0	0	0	0	0	0	0	0	0	0	0
ASV_6873	Eukaryota	Rhizaria	Cercozoa	Cercozoa;Endomyxa	Vampyrellida	Penardia-lineage	Penardia-lineage_X	Penardia-lineage_X_sp.	0	0	0	0	0	0	0	0	0	0	0	0	0	0	0	11	0	0	0	0	0	0	0	0	0	0	0	0	0	0	0	0	0	0	0	0	0	0	0	0	0
ASV_7083	Eukaryota	Rhizaria	Cercozoa	Cercozoa;Endomyxa	Vampyrellida	Penardia-lineage	Penardia-lineage_X	Penardia-lineage_X_sp.	0	10	0	0	0	0	0	0	0	0	0	0	0	0	0	0	0	0	0	0	0	0	0	0	0	0	0	0	0	0	0	0	0	0	0	0	0	0	0	0	0
ASV_7535	Eukaryota	Rhizaria	Cercozoa	Cercozoa;Endomyxa	Vampyrellida	Penardia-lineage	Penardia-lineage_X	Penardia-lineage_X_sp.	0	0	0	0	0	0	0	0	0	0	0	0	0	0	0	0	0	0	0	0	0	0	0	0	0	0	0	0	0	0	0	0	0	0	0	0	0	0	0	0	0
ASV_7705	Eukaryota	Rhizaria	Cercozoa	Cercozoa;Endomyxa	Vampyrellida	Penardia-lineage	Penardia-lineage_X	Penardia-lineage_X_sp.	0	0	0	0	0	0	0	0	0	0	0	0	0	0	0	0	0	0	0	0	0	0	0	0	0	0	0	0	0	0	0	0	0	0	0	0	0	0	0	0	0
ASV_8489	Eukaryota	Rhizaria	Cercozoa	Cercozoa;Endomyxa	Vampyrellida	Penardia-lineage	Penardia-lineage_X	Penardia-lineage_X_sp.	0	0	0	0	0	0	0	0	0	0	0	0	0	0	0	0	0	0	0	0	0	0	0	0	0	0	0	0	0	0	0	0	0	0	0	0	0	0	0	0	0
ASV_8879	Eukaryota	Rhizaria	Cercozoa	Cercozoa;Endomyxa	Vampyrellida	Penardia-lineage	Penardia-lineage_X	Penardia-lineage_X_sp.	0	0	0	0	0	0	0	0	0	0	0	0	0	0	0	0	0	4	0	0	0	0	0	0	0	0	0	0	0	0	0	0	0	0	0	0	0	0	0	0	0
ASV_8469	Eukaryota	Rhizaria	Cercozoa	Cercozoa;Endomyxa	Vampyrellida	Leptophryidae	Platyreta	Platyreta_germanica	0	0	0	0	0	0	0	0	0	0	0	0	0	0	0	0	0	0	0	0	0	0	0	0	0	0	0	0	0	0	0	0	0	0	0	0	0	0	0	0	0
ASV_4992	Eukaryota	Rhizaria	Cercozoa	Cercozoa;Endomyxa	Vampyrellida	Sey055-lineage	Sey055-lineage_X	Sey055-lineage_X_sp.	0	0	0	0	0	0	0	0	0	23	0	0	0	0	0	0	0	0	0	0	0	0	0	0	0	0	0	0	0	0	0	0	0	0	0	0	0	0	0	0	0
ASV_3667	Eukaryota	Rhizaria	Cercozoa	Cercozoa;Endomyxa	Vampyrellida	sm27-lineage	sm27-lineage_X	sm27-lineage_X_sp.	0	0	0	0	0	0	0	0	0	42	0	0	0	0	0	0	0	0	0	0	0	0	0	0	0	0	0	0	0	0	0	0	0	0	0	0	0	0	0	0	0
ASV_5379	Eukaryota	Rhizaria	Cercozoa	Cercozoa;Endomyxa	Vampyrellida	sm27-lineage	sm27-lineage_X	sm27-lineage_X_sp.	0	20	0	0	0	0	0	0	0	0	0	0	0	0	0	0	0	0	0	0	0	0	0	0	0	0	0	0	0	0	0	0	0	0	0	0	0	0	0	0	0
ASV_9178	Eukaryota	Rhizaria	Cercozoa	Cercozoa;Endomyxa	Vampyrellida	sm27-lineage	sm27-lineage_X	sm27-lineage_X_sp.	0	0	0	0	0	0	0	0	0	0	0	0	0	0	0	3	0	0	0	0	0	0	0	0	0	0	0	0	0	0	0	0	0	0	0	0	0	0	0	0	0
ASV_7183	Eukaryota	Rhizaria	Cercozoa	Cercozoa;Endomyxa	Vampyrellida	Thalassomyxa-lineage	Thalassomyxa-lineage_X	Thalassomyxa-lineage_X_sp.	0	0	0	0	0	0	0	0	0	0	0	0	0	0	0	0	0	0	0	0	0	0	0	0	0	0	0	0	0	0	0	0	0	0	0	0	0	0	0	0	0
ASV_8331	Eukaryota	Rhizaria	Cercozoa	Cercozoa;Endomyxa	Vampyrellida	Thalassomyxa-lineage	Thalassomyxa-lineage_X	Thalassomyxa-lineage_X_sp.	0	0	0	0	0	0	0	0	0	0	0	0	0	0	0	0	0	0	0	0	0	0	0	0	0	0	0	0	0	0	0	0	0	0	0	0	0	0	0	0	0
ASV_4933	Eukaryota	Rhizaria	Cercozoa	Cercozoa;Endomyxa	Vampyrellida	Vampyrellidae	Vampyrella	Vampyrella_sp.	0	0	0	0	0	0	0	0	0	0	0	0	0	0	0	0	0	0	0	0	0	0	0	0	0	0	0	0	0	0	0	0	0	0	0	0	0	0	0	0	0
ASV_4093	Eukaryota	Rhizaria	Cercozoa	Cercozoa;Endomyxa	Vampyrellida	Vampyrellidae	Vampyrella	Vampyrella_sp.	0	0	0	0	0	0	0	0	0	0	0	0	0	0	0	0	0	0	0	0	0	0	0	0	0	0	0	0	0	0	0	0	0	0	0	0	0	0	0	0	0
ASV_6295	Eukaryota	Rhizaria	Cercozoa	Cercozoa;Endomyxa	Vampyrellida	Vampyrellidae	Vampyrella	Vampyrella_sp.	0	0	0	0	0	0	0	0	0	0	0	0	0	0	0	0	0	0	0	0	0	0	0	0	0	0	0	0	0	0	0	14	0	0	0	0	0	0	0	0	0
ASV_1945	Eukaryota	Rhizaria	Cercozoa	Cercozoa;Endomyxa	Vampyrellida	Vampyrellida_unclassified	Vampyrellida_unclassified	Vampyrellida_unclassified	0	0	0	0	0	0	0	0	0	0	0	0	0	0	0	0	0	0	0	0	0	0	0	0	0	0	0	0	0	0	0	0	0	0	0	0	0	0	0	0	0
ASV_6489	Eukaryota	Rhizaria	Cercozoa	Cercozoa;Endomyxa	Vampyrellida	Vampyrellida_unclassified	Vampyrellida_unclassified	Vampyrellida_unclassified	0	0	0	0	0	0	0	0	0	0	0	0	0	0	0	0	0	0	0	0	0	0	0	0	0	0	0	0	0	0	0	0	0	0	0	0	0	0	0	0	0
ASV_7451	Eukaryota	Rhizaria	Cercozoa	Cercozoa;Endomyxa	Vampyrellida	Vampyrellida_unclassified	Vampyrellida_unclassified	Vampyrellida_unclassified	0	0	0	0	0	0	0	0	0	0	0	0	0	8	0	0	0	0	0	0	0	0	0	0	0	0	0	0	0	0	0	0	0	0	0	0	0	0	0	0	0
ASV_9276	Eukaryota	Rhizaria	Cercozoa	Cercozoa;Endomyxa	Vampyrellida	Vampyrellida_X	Vampyrellida_X_unclassified	Vampyrellida_X_unclassified	0	0	0	0	0	0	0	0	0	0	0	0	0	0	0	0	0	0	0	0	0	0	0	0	0	0	0	0	0	0	0	0	0	0	0	0	0	0	0	0	0
ASV_3236	Eukaryota	Rhizaria	Cercozoa	Cercozoa;Endomyxa-Phytomyxea	Plasmodiophorida	Plasmodiophorida_unclassified	Plasmodiophorida_unclassified	Plasmodiophorida_unclassified	0	0	0	0	0	0	0	0	0	0	0	0	0	0	0	0	0	0	0	0	0	0	0	0	0	0	0	0	0	0	0	0	0	0	0	0	0	0	0	0	0
ASV_8605	Eukaryota	Rhizaria	Cercozoa	Cercozoa;Endomyxa-Phytomyxea	Plasmodiophorida	Plasmodiophorida_X	Plasmodiophorida_X_unclassified	Plasmodiophorida_X_unclassified	0	0	0	0	0	0	0	0	0	0	0	0	0	0	0	0	0	0	0	0	0	0	0	0	0	0	0	0	0	0	0	0	0	0	0	0	0	0	0	0	0
ASV_8698	Eukaryota	Rhizaria	Cercozoa	Cercozoa;Endomyxa-Phytomyxea	Plasmodiophorida	Plasmodiophorida_X	Plasmodiophorida_X_unclassified	Plasmodiophorida_X_unclassified	0	0	0	0	0	0	0	0	0	0	0	0	0	0	0	0	0	0	0	0	0	0	0	0	0	0	0	4	0	0	0	0	0	0	0	0	0	0	0	0	0
ASV_8906	Eukaryota	Rhizaria	Cercozoa	Cercozoa;Endomyxa-Phytomyxea	Plasmodiophorida	Plasmodiophorida_X	Plasmodiophorida_X_unclassified	Plasmodiophorida_X_unclassified	0	0	0	0	0	0	0	0	0	0	0	0	0	0	0	0	0	0	0	0	0	0	0	0	0	0	0	0	0	0	0	4	0	0	0	0	0	0	0	0	0
ASV_7019	Eukaryota	Rhizaria	Cercozoa	Cercozoa;Endomyxa-Phytomyxea	Plasmodiophorida	Plasmodiophorida_X	Plasmodiophorida_XX	Plasmodiophorida_XX_sp.	0	0	0	0	0	0	0	0	0	0	0	0	0	0	0	0	0	0	0	0	0	0	0	0	0	0	0	0	0	0	0	0	0	0	0	0	0	0	0	0	0
ASV_7202	Eukaryota	Rhizaria	Cercozoa	Cercozoa;Endomyxa-Phytomyxea	Plasmodiophorida	Plasmodiophorida_X	Plasmodiophorida_XX	Plasmodiophorida_XX_sp.	0	0	0	0	0	0	0	0	0	0	0	0	0	0	0	0	0	0	0	0	0	0	0	0	0	0	0	0	0	0	9	0	0	0	0	0	0	0	0	0	0
ASV_7251	Eukaryota	Rhizaria	Cercozoa	Cercozoa;Endomyxa-Phytomyxea	Plasmodiophorida	Plasmodiophorida_X	Plasmodiophorida_XX	Plasmodiophorida_XX_sp.	0	0	0	0	0	0	0	0	0	0	0	0	0	0	0	0	0	0	0	0	0	0	0	0	0	0	0	0	0	0	0	0	0	0	0	0	0	0	0	0	0
ASV_4364	Eukaryota	Rhizaria	Cercozoa	Cercozoa;Endomyxa-Phytomyxea	Plasmodiophorida	Plasmodiophorida_X	Spongospora	Spongospora_nasturtii	0	0	0	0	0	0	0	0	0	0	0	0	0	0	0	0	0	0	0	0	0	0	0	0	0	0	0	0	0	0	0	0	0	0	0	0	0	0	0	0	0
ASV_4055	Eukaryota	Rhizaria	Cercozoa	Cercozoa;Endomyxa-Phytomyxea	Plasmodiophorida	Plasmodiophorida_X	Spongospora	Spongospora_sp.	0	0	0	0	0	0	0	0	0	0	0	0	0	0	0	0	0	0	0	0	0	0	0	0	0	0	0	0	0	0	0	0	0	0	0	0	0	0	0	0	0
ASV_5226	Eukaryota	Rhizaria	Cercozoa	Cercozoa;Endomyxa-Phytomyxea	Plasmodiophorida	Plasmodiophorida_X	Spongospora	Spongospora_sp.	0	0	0	0	0	0	0	0	0	0	0	0	0	0	0	0	0	0	0	0	0	0	0	0	0	5	0	0	0	0	0	0	0	0	0	0	0	0	0	0	0
ASV_6148	Eukaryota	Rhizaria	Cercozoa	Cercozoa;Endomyxa-Phytomyxea	Plasmodiophorida	Plasmodiophorida_X	Spongospora	Spongospora_sp.	0	0	0	0	0	0	0	0	0	0	0	0	0	0	0	0	0	0	0	0	0	0	0	0	0	0	0	0	0	0	0	0	0	0	0	0	0	0	0	0	0
ASV_6205	Eukaryota	Rhizaria	Cercozoa	Cercozoa;Endomyxa-Phytomyxea	Plasmodiophorida	Plasmodiophorida_X	Spongospora	Spongospora_sp.	0	0	0	0	0	0	0	0	0	0	0	0	0	0	0	0	0	0	0	0	0	0	0	0	0	0	0	0	0	0	0	0	0	0	0	0	0	0	0	0	0
ASV_6513	Eukaryota	Rhizaria	Cercozoa	Cercozoa;Endomyxa-Phytomyxea	Plasmodiophorida	Plasmodiophorida_X	Spongospora	Spongospora_sp.	0	0	0	0	0	0	0	0	0	0	0	0	0	0	0	0	0	0	0	0	0	0	0	0	0	0	0	0	0	0	0	0	0	0	0	0	0	0	0	0	0
ASV_6590	Eukaryota	Rhizaria	Cercozoa	Cercozoa;Endomyxa-Phytomyxea	Plasmodiophorida	Plasmodiophorida_X	Spongospora	Spongospora_sp.	0	0	0	0	0	0	0	0	0	0	0	0	0	0	0	0	0	0	0	0	0	0	0	0	0	0	0	0	0	0	0	0	0	0	0	0	0	0	0	0	0
ASV_6877	Eukaryota	Rhizaria	Cercozoa	Cercozoa;Endomyxa-Phytomyxea	Plasmodiophorida	Plasmodiophorida_X	Spongospora	Spongospora_sp.	0	0	0	0	0	0	0	0	0	0	0	0	0	0	0	0	0	0	0	0	0	0	11	0	0	0	0	0	0	0	0	0	0	0	0	0	0	0	0	0	0
ASV_7700	Eukaryota	Rhizaria	Cercozoa	Cercozoa;Endomyxa-Phytomyxea	Plasmodiophorida	Plasmodiophorida_X	Spongospora	Spongospora_sp.	0	0	0	0	0	0	0	0	0	0	0	0	0	0	0	0	0	0	0	0	0	0	0	0	0	0	0	0	0	0	0	0	0	0	0	0	0	0	0	0	0
ASV_7124	Eukaryota	Rhizaria	Cercozoa	Cercozoa;Filosa	Filosa_X	Filosa_XX	Filosa_XXX	Filosa_XXX_sp.	0	0	0	0	0	0	0	0	0	0	0	0	0	0	0	0	0	0	0	0	0	0	0	0	0	0	0	0	0	0	0	0	0	0	0	0	0	10	0	0	0
ASV_7337	Eukaryota	Rhizaria	Cercozoa	Cercozoa;Filosa	Filosa_X	Filosa_XX	Filosa_XXX	Filosa_XXX_sp.	0	0	0	0	0	0	0	0	0	0	0	0	0	0	0	0	0	0	0	0	0	0	9	0	0	0	0	0	0	0	0	0	0	0	0	0	0	0	0	0	0
ASV_3093	Eukaryota	Rhizaria	Cercozoa	Cercozoa;Filosa-Granofilosea	Desmothoracida	Clathrulinidae	Clathrulinidae_X	Clathrulinidae_X_sp.	0	0	0	0	0	0	0	0	0	0	0	0	0	0	0	0	0	0	0	0	0	0	0	0	0	0	0	0	0	0	0	0	0	0	0	0	0	0	0	0	0
ASV_3578	Eukaryota	Rhizaria	Cercozoa	Cercozoa;Filosa-Granofilosea	Desmothoracida	Clathrulinidae	Clathrulinidae_X	Clathrulinidae_X_sp.	0	0	44	0	0	0	0	0	0	0	0	0	0	0	0	0	0	0	0	0	0	0	0	0	0	0	0	0	0	0	0	0	0	0	0	0	0	0	0	0	0
ASV_4426	Eukaryota	Rhizaria	Cercozoa	Cercozoa;Filosa-Granofilosea	Desmothoracida	Clathrulinidae	Clathrulinidae_X	Clathrulinidae_X_sp.	0	0	0	0	0	0	0	0	0	0	0	0	0	0	0	0	0	0	0	0	0	0	0	0	0	0	0	0	0	0	0	0	0	0	0	0	0	0	0	0	0
ASV_5223	Eukaryota	Rhizaria	Cercozoa	Cercozoa;Filosa-Granofilosea	Desmothoracida	Clathrulinidae	Clathrulinidae_X	Clathrulinidae_X_sp.	0	0	0	0	0	0	0	0	0	0	0	0	0	5	0	0	0	0	0	0	0	0	0	0	0	0	0	0	0	0	0	0	0	0	0	0	0	0	0	0	0
ASV_5378	Eukaryota	Rhizaria	Cercozoa	Cercozoa;Filosa-Granofilosea	Desmothoracida	Clathrulinidae	Clathrulinidae_X	Clathrulinidae_X_sp.	0	0	0	0	0	0	0	0	0	0	0	0	0	0	0	0	0	0	0	0	0	0	0	0	0	0	0	0	0	0	0	0	0	0	0	0	0	0	0	0	0
ASV_6939	Eukaryota	Rhizaria	Cercozoa	Cercozoa;Filosa-Granofilosea	Desmothoracida	Clathrulinidae	Clathrulinidae_X	Clathrulinidae_X_sp.	0	0	0	0	0	0	0	0	0	0	0	0	0	0	0	0	0	0	0	0	0	0	0	0	0	0	0	0	0	0	0	0	0	0	0	0	0	0	0	0	0
ASV_7558	Eukaryota	Rhizaria	Cercozoa	Cercozoa;Filosa-Granofilosea	Desmothoracida	Clathrulinidae	Clathrulinidae_X	Clathrulinidae_X_sp.	0	0	0	0	0	0	0	0	0	0	0	0	0	0	0	0	0	0	0	0	0	0	0	0	0	0	0	0	0	0	0	0	0	0	0	0	0	0	0	0	0
ASV_8052	Eukaryota	Rhizaria	Cercozoa	Cercozoa;Filosa-Granofilosea	Desmothoracida	Clathrulinidae	Clathrulinidae_X	Clathrulinidae_X_sp.	0	0	6	0	0	0	0	0	0	0	0	0	0	0	0	0	0	0	0	0	0	0	0	0	0	0	0	0	0	0	0	0	0	0	0	0	0	0	0	0	0
ASV_8686	Eukaryota	Rhizaria	Cercozoa	Cercozoa;Filosa-Granofilosea	Desmothoracida	Clathrulinidae	Clathrulinidae_X	Clathrulinidae_X_sp.	0	0	0	0	0	0	0	0	4	0	0	0	0	0	0	0	0	0	0	0	0	0	0	0	0	0	0	0	0	0	0	0	0	0	0	0	0	0	0	0	0
ASV_7079	Eukaryota	Rhizaria	Cercozoa	Cercozoa;Filosa-Granofilosea	Desmothoracida	Clathrulinidae	Clathrulinidae_X	Clathrulinidae_X_sp.	0	0	0	0	0	0	0	3	0	0	0	0	0	0	0	0	0	0	0	0	0	0	0	0	0	0	0	0	0	0	0	0	0	0	0	0	0	0	0	0	0
ASV_4891	Eukaryota	Rhizaria	Cercozoa	Cercozoa;Filosa-Granofilosea	Filosa-Granofilosea_X	Filosa-Granofilosea_X_unclassified	Filosa-Granofilosea_X_unclassified	Filosa-Granofilosea_X_unclassified	0	0	0	0	0	0	0	0	0	0	0	0	0	0	0	0	0	0	0	0	0	0	0	0	0	0	0	0	0	0	24	0	0	0	0	0	0	0	0	0	0
ASV_6800	Eukaryota	Rhizaria	Cercozoa	Cercozoa;Filosa-Granofilosea	Filosa-Granofilosea_X	Filosa-Granofilosea_X_unclassified	Filosa-Granofilosea_X_unclassified	Filosa-Granofilosea_X_unclassified	0	0	0	0	0	0	0	0	0	0	0	0	0	0	0	0	0	0	0	0	0	0	0	0	0	0	0	0	0	0	0	0	0	0	0	0	0	0	0	0	0
ASV_6850	Eukaryota	Rhizaria	Cercozoa	Cercozoa;Filosa-Granofilosea	Filosa-Granofilosea_X	Filosa-Granofilosea_X_unclassified	Filosa-Granofilosea_X_unclassified	Filosa-Granofilosea_X_unclassified	0	0	0	0	0	0	0	0	0	0	0	0	0	0	0	0	0	0	0	0	0	0	0	0	0	0	0	0	0	0	0	0	0	0	0	0	0	0	0	0	0
ASV_5018	Eukaryota	Rhizaria	Cercozoa	Cercozoa;Filosa-Granofilosea	Limnofilida	Limnofilidae	Limnofila	Limnofila_anglica	0	0	0	0	0	0	0	0	0	0	0	0	0	0	0	0	0	0	0	0	0	0	0	0	0	0	0	0	0	0	0	0	0	0	0	0	0	0	0	0	0
ASV_8042	Eukaryota	Rhizaria	Cercozoa	Cercozoa;Filosa-Granofilosea	Limnofilida	Limnofilidae	Limnofila	Limnofila_anglica	0	0	0	0	0	0	0	0	0	0	0	0	0	0	0	0	0	0	0	0	0	0	0	0	0	0	0	0	0	0	0	0	0	0	0	0	0	0	0	0	0
ASV_9157	Eukaryota	Rhizaria	Cercozoa	Cercozoa;Filosa-Granofilosea	Limnofilida	Limnofilidae	Limnofila	Limnofila_longa	0	3	0	0	0	0	0	0	0	0	0	0	0	0	0	0	0	0	0	0	0	0	0	0	0	0	0	0	0	0	0	0	0	0	0	0	0	0	0	0	0
ASV_2826	Eukaryota	Rhizaria	Cercozoa	Cercozoa;Filosa-Granofilosea	Limnofilida	Limnofilidae	Limnofilidae_unclassified	Limnofilidae_unclassified	0	60	0	0	0	0	0	0	0	0	0	0	0	0	0	0	0	0	0	8	0	0	0	0	0	0	0	0	0	0	0	0	0	0	0	0	0	0	0	0	0
ASV_3247	Eukaryota	Rhizaria	Cercozoa	Cercozoa;Filosa-Granofilosea	Limnofilida	Limnofilidae	Limnofilidae_unclassified	Limnofilidae_unclassified	14	22	0	0	0	0	0	0	0	0	0	0	0	0	0	0	0	0	0	0	0	0	0	0	0	0	0	0	0	0	0	0	0	0	0	0	0	0	0	0	0
ASV_5756	Eukaryota	Rhizaria	Cercozoa	Cercozoa;Filosa-Granofilosea	Limnofilida	Limnofilidae	Limnofilidae_unclassified	Limnofilidae_unclassified	0	0	0	0	0	0	0	0	0	0	0	0	0	0	0	0	0	0	0	0	0	0	0	0	0	0	0	0	0	0	0	0	0	0	0	0	0	0	0	0	0
ASV_5765	Eukaryota	Rhizaria	Cercozoa	Cercozoa;Filosa-Granofilosea	Limnofilida	Limnofilidae	Limnofilidae_unclassified	Limnofilidae_unclassified	0	17	0	0	0	0	0	0	0	0	0	0	0	0	0	0	0	0	0	0	0	0	0	0	0	0	0	0	0	0	0	0	0	0	0	0	0	0	0	0	0
ASV_5956	Eukaryota	Rhizaria	Cercozoa	Cercozoa;Filosa-Granofilosea	Limnofilida	Limnofilidae	Limnofilidae_unclassified	Limnofilidae_unclassified	0	0	0	0	0	0	0	0	0	0	0	0	0	0	0	0	0	0	0	0	0	0	0	0	0	0	0	0	0	0	0	0	0	0	0	0	0	0	0	0	0
ASV_6740	Eukaryota	Rhizaria	Cercozoa	Cercozoa;Filosa-Granofilosea	Limnofilida	Limnofilidae	Limnofilidae_unclassified	Limnofilidae_unclassified	0	0	11	0	0	0	0	0	0	0	0	0	0	0	0	0	0	0	0	0	0	0	0	0	0	0	0	0	0	0	0	0	0	0	0	0	0	0	0	0	0
ASV_6767	Eukaryota	Rhizaria	Cercozoa	Cercozoa;Filosa-Granofilosea	Limnofilida	Limnofilidae	Limnofilidae_unclassified	Limnofilidae_unclassified	0	0	0	0	0	0	0	0	0	0	0	0	0	0	0	0	0	0	0	0	0	11	0	0	0	0	0	0	0	0	0	0	0	0	0	0	0	0	0	0	0
ASV_7116	Eukaryota	Rhizaria	Cercozoa	Cercozoa;Filosa-Granofilosea	Limnofilida	Limnofilidae	Limnofilidae_unclassified	Limnofilidae_unclassified	0	0	0	0	0	0	0	0	0	0	0	0	0	0	0	0	0	0	0	0	0	0	10	0	0	0	0	0	0	0	0	0	0	0	0	0	0	0	0	0	0
ASV_7670	Eukaryota	Rhizaria	Cercozoa	Cercozoa;Filosa-Granofilosea	Limnofilida	Limnofilidae	Limnofilidae_unclassified	Limnofilidae_unclassified	0	0	0	0	0	0	0	0	0	0	0	0	0	0	0	0	0	0	0	0	0	0	0	0	0	0	0	0	0	0	0	0	0	0	0	0	0	0	0	0	0
ASV_8069	Eukaryota	Rhizaria	Cercozoa	Cercozoa;Filosa-Granofilosea	Limnofilida	Limnofilidae	Limnofilidae_unclassified	Limnofilidae_unclassified	0	0	0	0	0	0	0	0	0	0	0	0	0	0	0	0	0	0	0	0	0	0	0	0	0	0	0	0	0	0	6	0	0	0	0	0	0	0	0	0	0
ASV_8471	Eukaryota	Rhizaria	Cercozoa	Cercozoa;Filosa-Granofilosea	Limnofilida	Limnofilidae	Limnofilidae_unclassified	Limnofilidae_unclassified	0	0	0	0	0	0	0	0	0	0	0	0	0	0	0	0	0	0	0	0	0	0	0	0	0	0	0	0	0	0	0	0	0	0	0	0	0	0	0	0	0
ASV_8932	Eukaryota	Rhizaria	Cercozoa	Cercozoa;Filosa-Granofilosea	Limnofilida	Limnofilidae	Limnofilidae_unclassified	Limnofilidae_unclassified	0	0	0	0	0	0	0	0	0	0	0	0	0	0	0	0	0	0	0	0	0	0	0	0	0	0	0	0	0	0	0	0	0	0	0	0	0	0	0	0	0
ASV_3559	Eukaryota	Rhizaria	Cercozoa	Cercozoa;Filosa-Granofilosea	Limnofilida	Limnofilidae	Limnofilidae_X	Limnofilidae_X_sp.	0	37	0	0	0	0	0	0	0	0	0	0	0	0	0	0	0	0	0	0	0	0	0	0	0	0	0	0	0	0	0	0	0	0	0	0	0	0	0	0	0
ASV_5632	Eukaryota	Rhizaria	Cercozoa	Cercozoa;Filosa-Granofilosea	Limnofilida	Limnofilidae	Limnofilidae_X	Limnofilidae_X_sp.	0	18	0	0	0	0	0	0	0	0	0	0	0	0	0	0	0	0	0	0	0	0	0	0	0	0	0	0	0	0	0	0	0	0	0	0	0	0	0	0	0
ASV_6984	Eukaryota	Rhizaria	Cercozoa	Cercozoa;Filosa-Granofilosea	Cryptofilida	Mesofilidae	Mesofila	Mesofila_unclassified	0	0	0	0	0	0	0	0	0	0	0	0	0	0	0	0	0	0	0	10	0	0	0	0	0	0	0	0	0	0	0	0	0	0	0	0	0	0	0	0	0
ASV_3797	Eukaryota	Rhizaria	Cercozoa	Cercozoa;Filosa-Granofilosea	Cryptofilida	Mesofilidae	Mesofilidae_X	Mesofilidae_X_sp.	15	25	0	0	0	0	0	0	0	0	0	0	0	0	0	0	0	0	0	0	0	0	0	0	0	0	0	0	0	0	0	0	0	0	0	0	0	0	0	0	0
ASV_8142	Eukaryota	Rhizaria	Cercozoa	Cercozoa;Filosa-Granofilosea	Filosa-Granofilosea_X	Novel-Gran-234	Novel-Gran-234_X	Novel-Gran-234_X_sp.	0	0	0	0	0	0	0	0	0	0	0	0	0	0	0	0	0	0	0	0	0	0	0	0	0	0	0	0	0	0	0	0	0	0	0	0	0	0	0	0	0
ASV_7889	Eukaryota	Rhizaria	Cercozoa	Cercozoa;Filosa-Granofilosea	Filosa-Granofilosea_X	Novel-Gran-5	Novel-Gran-5_X	Novel-Gran-5_X_sp.	0	0	0	0	0	0	0	0	0	0	0	0	0	0	0	0	0	0	0	0	0	0	0	0	0	0	0	0	0	0	0	0	0	0	0	0	0	0	0	0	0
ASV_2236	Eukaryota	Rhizaria	Cercozoa	Cercozoa;Filosa-Granofilosea	Filosa-Granofilosea_X	Novel-Gran-6	Novel-Gran-6_X	Novel-Gran-6_X_sp.	0	0	0	0	0	0	0	0	0	0	0	0	0	0	0	0	0	0	0	0	0	0	0	0	0	0	0	0	12	0	67	0	0	0	0	0	0	0	0	0	0
ASV_3440	Eukaryota	Rhizaria	Cercozoa	Cercozoa;Filosa-Granofilosea	Filosa-Granofilosea_X	Novel-Gran-6	Novel-Gran-6_X	Novel-Gran-6_X_sp.	0	0	0	0	0	0	0	0	0	0	0	0	0	0	0	0	0	0	0	0	0	0	0	0	0	0	0	0	0	0	0	0	0	0	0	0	0	0	0	0	0
ASV_3973	Eukaryota	Rhizaria	Cercozoa	Cercozoa;Filosa-Granofilosea	Filosa-Granofilosea_X	Novel-Gran-6	Novel-Gran-6_X	Novel-Gran-6_X_sp.	0	0	0	0	0	0	0	0	0	0	0	0	0	0	0	0	0	0	0	0	0	0	0	0	0	0	0	0	0	0	0	0	0	0	0	0	0	0	0	0	0
ASV_6153	Eukaryota	Rhizaria	Cercozoa	Cercozoa;Filosa-Granofilosea	Filosa-Granofilosea_X	Novel-Gran-6	Novel-Gran-6_X	Novel-Gran-6_X_sp.	0	0	0	0	0	0	0	0	0	0	0	0	0	0	0	0	0	0	0	0	0	0	0	0	0	0	0	0	0	0	0	0	0	0	0	0	0	0	0	0	0
ASV_6478	Eukaryota	Rhizaria	Cercozoa	Cercozoa;Filosa-Granofilosea	Filosa-Granofilosea_X	Novel-Gran-6	Novel-Gran-6_X	Novel-Gran-6_X_sp.	0	0	0	0	0	0	0	0	0	0	0	0	0	0	0	0	0	0	0	0	0	0	0	13	0	0	0	0	0	0	0	0	0	0	0	0	0	0	0	0	0
ASV_6839	Eukaryota	Rhizaria	Cercozoa	Cercozoa;Filosa-Granofilosea	Filosa-Granofilosea_X	Novel-Gran-6	Novel-Gran-6_X	Novel-Gran-6_X_sp.	0	0	0	0	0	0	0	0	0	0	0	0	0	0	0	0	0	0	0	0	0	0	0	0	0	0	0	0	0	0	0	0	0	0	0	0	0	0	0	0	0
ASV_7303	Eukaryota	Rhizaria	Cercozoa	Cercozoa;Filosa-Granofilosea	Filosa-Granofilosea_X	Novel-Gran-6	Novel-Gran-6_X	Novel-Gran-6_X_sp.	0	0	0	0	0	0	0	0	0	0	0	0	0	0	0	0	0	0	0	0	0	0	0	0	0	0	0	0	0	0	0	0	0	0	0	0	0	0	0	0	0
ASV_8368	Eukaryota	Rhizaria	Cercozoa	Cercozoa;Filosa-Granofilosea	Filosa-Granofilosea_X	Novel-Gran-6	Novel-Gran-6_X	Novel-Gran-6_X_sp.	0	0	0	0	0	0	0	0	0	0	0	0	0	0	0	0	0	0	0	0	0	0	0	0	0	0	0	0	0	0	0	0	0	0	0	0	0	0	0	0	0
ASV_1103	Eukaryota	Rhizaria	Cercozoa	Cercozoa;Filosa-Imbricatea	Euglyphida	Euglyphidae	Assulina	Assulina_muscorum	0	0	0	0	0	0	0	0	0	0	0	0	0	0	0	0	0	0	0	0	0	0	0	0	0	0	0	0	0	0	0	0	0	0	0	0	0	0	0	0	0
ASV_668	Eukaryota	Rhizaria	Cercozoa	Cercozoa;Filosa-Imbricatea	Euglyphida	Euglyphidae	Assulina	Assulina_seminulum	0	0	0	0	0	0	0	16	0	0	0	0	0	0	20	0	0	0	0	0	0	0	0	0	0	0	0	0	0	0	0	0	0	0	0	0	0	0	0	0	0
ASV_3828	Eukaryota	Rhizaria	Cercozoa	Cercozoa;Filosa-Imbricatea	Euglyphida	Euglyphidae	Assulina	Assulina_seminulum	0	0	0	0	0	0	0	0	0	0	0	0	0	0	0	0	0	0	0	0	0	0	0	0	0	0	0	0	0	0	0	0	0	0	0	0	0	0	0	0	0
ASV_5376	Eukaryota	Rhizaria	Cercozoa	Cercozoa;Filosa-Imbricatea	Euglyphida	Euglyphidae	Assulina	Assulina_seminulum	0	0	0	0	0	0	0	0	0	0	0	0	0	0	0	0	0	0	0	0	0	0	0	0	0	0	0	0	0	0	0	0	0	0	0	0	0	0	0	0	0
ASV_4155	Eukaryota	Rhizaria	Cercozoa	Cercozoa;Filosa-Imbricatea	Euglyphida	Euglyphidae	Assulina	Assulina_seminulum	0	0	0	0	0	0	0	0	0	0	0	0	0	0	0	0	0	0	0	0	0	0	0	0	0	0	0	0	0	0	0	0	0	0	0	0	0	0	0	0	0
ASV_9230	Eukaryota	Rhizaria	Cercozoa	Cercozoa;Filosa-Imbricatea	Euglyphida	Euglyphidae	Assulina	Assulina_seminulum	0	0	0	0	0	0	0	0	0	0	0	0	0	0	0	0	0	0	0	0	0	0	0	0	0	0	0	0	0	0	0	0	0	0	0	0	0	0	0	0	0
ASV_2660	Eukaryota	Rhizaria	Cercozoa	Cercozoa;Filosa-Imbricatea	Euglyphida	Euglyphidae	Assulina	Assulina_unclassified	0	0	0	0	0	0	0	0	0	0	0	0	0	0	0	0	0	0	0	0	0	0	0	0	0	0	0	0	0	0	0	0	0	0	0	0	0	0	0	0	0
ASV_174	Eukaryota	Rhizaria	Cercozoa	Cercozoa;Filosa-Imbricatea	Euglyphida	Trinematidae	Corythion	Corythion_dubium	0	0	1854	55	267	0	0	0	0	0	0	0	0	0	95	0	0	0	0	0	0	0	0	0	0	0	0	0	0	0	0	0	0	0	0	0	0	0	0	0	0
ASV_924	Eukaryota	Rhizaria	Cercozoa	Cercozoa;Filosa-Imbricatea	Euglyphida	Trinematidae	Corythion	Corythion_dubium	0	0	0	0	0	0	0	0	0	0	0	0	0	0	0	0	0	0	0	0	0	0	0	0	0	0	0	0	0	0	0	0	0	0	0	0	0	0	0	0	0
ASV_1607	Eukaryota	Rhizaria	Cercozoa	Cercozoa;Filosa-Imbricatea	Euglyphida	Trinematidae	Corythion	Corythion_dubium	0	0	0	0	0	0	0	0	0	0	0	0	0	0	0	0	0	0	0	0	0	0	0	0	0	0	0	0	0	0	0	0	0	0	0	0	0	0	0	0	0
ASV_6353	Eukaryota	Rhizaria	Cercozoa	Cercozoa;Filosa-Imbricatea	Euglyphida	Trinematidae	Corythion	Corythion_dubium	0	0	13	0	0	0	0	0	0	0	0	0	0	0	0	0	0	0	0	0	0	0	0	0	0	0	0	0	0	0	0	0	0	0	0	0	0	0	0	0	0
ASV_6623	Eukaryota	Rhizaria	Cercozoa	Cercozoa;Filosa-Imbricatea	Euglyphida	Trinematidae	Corythion	Corythion_dubium	0	0	0	0	0	0	0	0	0	0	0	0	0	0	0	0	0	0	0	0	0	0	0	0	0	0	0	0	0	0	0	0	0	0	0	0	0	0	0	0	0
ASV_8096	Eukaryota	Rhizaria	Cercozoa	Cercozoa;Filosa-Imbricatea	Euglyphida	Trinematidae	Corythion	Corythion_dubium	0	0	0	0	0	0	0	0	0	0	0	0	0	0	0	0	0	0	0	0	0	0	0	0	0	0	0	0	0	0	0	0	0	0	0	0	0	0	0	0	0
ASV_8589	Eukaryota	Rhizaria	Cercozoa	Cercozoa;Filosa-Imbricatea	Euglyphida	Trinematidae	Corythion	Corythion_dubium	0	0	0	0	0	0	0	0	0	0	0	0	0	0	0	0	0	0	0	0	0	0	0	0	0	0	0	0	0	0	0	0	0	0	0	0	0	0	0	0	0
ASV_8928	Eukaryota	Rhizaria	Cercozoa	Cercozoa;Filosa-Imbricatea	Euglyphida	Trinematidae	Corythion	Corythion_dubium	0	0	0	0	0	0	0	0	0	0	0	0	0	0	0	0	0	0	0	0	0	0	0	0	0	0	0	0	0	0	0	0	0	0	0	0	0	0	0	0	0
ASV_1212	Eukaryota	Rhizaria	Cercozoa	Cercozoa;Filosa-Imbricatea	Euglyphida	Euglyphidae	Euglypha	Euglypha_compressa	0	0	0	0	0	0	0	0	0	0	0	0	0	0	0	0	0	0	0	0	0	0	0	0	0	0	0	0	0	0	0	0	0	0	0	0	0	0	0	0	0
ASV_1413	Eukaryota	Rhizaria	Cercozoa	Cercozoa;Filosa-Imbricatea	Euglyphida	Euglyphidae	Euglypha	Euglypha_compressa	0	0	0	0	0	0	0	0	0	0	0	0	0	0	0	0	0	0	0	0	0	0	0	0	0	0	0	0	0	0	0	0	0	0	0	0	0	0	0	0	0
ASV_7006	Eukaryota	Rhizaria	Cercozoa	Cercozoa;Filosa-Imbricatea	Euglyphida	Euglyphidae	Euglypha	Euglypha_compressa	0	0	0	0	0	0	0	0	0	0	0	0	0	0	0	0	0	0	0	0	0	0	0	0	0	0	0	0	0	0	0	0	0	0	0	0	0	0	0	0	0
ASV_523	Eukaryota	Rhizaria	Cercozoa	Cercozoa;Filosa-Imbricatea	Euglyphida	Euglyphidae	Euglypha	Euglypha_rotunda	0	0	0	0	0	0	0	0	0	0	0	0	0	0	0	0	0	0	0	0	0	0	0	0	0	0	0	0	0	0	0	0	0	0	0	0	0	0	0	0	0
ASV_674	Eukaryota	Rhizaria	Cercozoa	Cercozoa;Filosa-Imbricatea	Euglyphida	Euglyphidae	Euglypha	Euglypha_rotunda	0	0	0	0	0	0	0	0	0	0	0	0	0	0	0	0	0	0	0	0	0	0	0	0	0	0	0	0	0	0	0	0	0	0	0	0	0	589	0	0	0
ASV_738	Eukaryota	Rhizaria	Cercozoa	Cercozoa;Filosa-Imbricatea	Euglyphida	Euglyphidae	Euglypha	Euglypha_rotunda	0	0	0	0	0	0	0	0	0	0	0	0	0	0	0	0	0	0	0	0	0	0	0	0	0	0	0	0	0	0	0	0	0	0	0	0	0	0	0	0	0
ASV_1347	Eukaryota	Rhizaria	Cercozoa	Cercozoa;Filosa-Imbricatea	Euglyphida	Euglyphidae	Euglypha	Euglypha_rotunda	0	0	0	0	0	0	0	0	0	0	0	0	0	0	0	0	0	0	0	0	0	0	0	0	0	0	0	0	0	0	0	0	0	0	0	0	0	0	0	0	0
ASV_1049	Eukaryota	Rhizaria	Cercozoa	Cercozoa;Filosa-Imbricatea	Euglyphida	Euglyphidae	Euglypha	Euglypha_rotunda	0	0	0	0	0	0	0	0	0	0	0	0	0	0	0	0	0	0	0	0	0	0	0	0	0	0	0	0	0	0	0	0	0	0	0	0	0	0	0	0	0
ASV_1703	Eukaryota	Rhizaria	Cercozoa	Cercozoa;Filosa-Imbricatea	Euglyphida	Euglyphidae	Euglypha	Euglypha_rotunda	0	0	0	0	0	0	0	0	0	0	0	0	0	0	0	0	0	0	0	0	0	0	18	0	0	0	0	0	0	0	0	0	0	0	0	0	0	0	0	0	0
ASV_1823	Eukaryota	Rhizaria	Cercozoa	Cercozoa;Filosa-Imbricatea	Euglyphida	Euglyphidae	Euglypha	Euglypha_rotunda	0	0	0	0	0	0	0	0	0	0	0	0	0	0	0	0	0	0	0	0	0	12	0	0	0	0	0	0	0	0	0	0	0	0	0	0	0	0	0	0	0
ASV_1960	Eukaryota	Rhizaria	Cercozoa	Cercozoa;Filosa-Imbricatea	Euglyphida	Euglyphidae	Euglypha	Euglypha_rotunda	0	0	0	0	0	0	0	0	0	0	0	0	0	0	0	0	0	0	0	0	0	0	0	0	0	0	0	0	0	0	0	0	0	0	0	0	0	0	0	0	0
ASV_2353	Eukaryota	Rhizaria	Cercozoa	Cercozoa;Filosa-Imbricatea	Euglyphida	Euglyphidae	Euglypha	Euglypha_rotunda	0	0	0	0	0	0	0	0	0	0	0	0	0	0	0	0	0	0	0	0	0	0	0	0	0	0	0	0	0	0	0	0	0	0	0	15	0	0	0	0	0
ASV_2132	Eukaryota	Rhizaria	Cercozoa	Cercozoa;Filosa-Imbricatea	Euglyphida	Euglyphidae	Euglypha	Euglypha_rotunda	0	0	0	0	0	0	0	0	0	0	0	0	0	0	0	0	0	0	0	0	0	0	0	0	0	0	0	0	0	0	0	0	0	0	0	0	0	0	0	0	0
ASV_2846	Eukaryota	Rhizaria	Cercozoa	Cercozoa;Filosa-Imbricatea	Euglyphida	Euglyphidae	Euglypha	Euglypha_rotunda	0	0	0	0	0	0	11	0	0	0	0	0	0	0	0	0	0	0	0	0	0	0	0	0	0	0	0	0	0	0	0	0	0	0	0	0	0	0	0	0	0
ASV_2967	Eukaryota	Rhizaria	Cercozoa	Cercozoa;Filosa-Imbricatea	Euglyphida	Euglyphidae	Euglypha	Euglypha_rotunda	0	0	0	0	0	0	0	0	0	0	0	0	0	0	0	0	0	0	0	0	0	0	0	0	0	0	0	0	0	0	0	0	0	0	0	0	0	0	0	0	0
ASV_3088	Eukaryota	Rhizaria	Cercozoa	Cercozoa;Filosa-Imbricatea	Euglyphida	Euglyphidae	Euglypha	Euglypha_rotunda	0	0	0	0	0	0	0	0	0	0	0	0	0	0	0	0	0	0	0	0	0	0	0	0	0	0	0	0	0	0	0	0	0	0	0	0	0	0	0	0	0
ASV_3100	Eukaryota	Rhizaria	Cercozoa	Cercozoa;Filosa-Imbricatea	Euglyphida	Euglyphidae	Euglypha	Euglypha_rotunda	0	0	0	0	0	0	0	0	0	0	0	0	0	0	0	0	0	0	0	0	0	0	0	0	0	0	0	0	0	0	0	0	0	0	0	0	0	0	0	0	0
ASV_3380	Eukaryota	Rhizaria	Cercozoa	Cercozoa;Filosa-Imbricatea	Euglyphida	Euglyphidae	Euglypha	Euglypha_rotunda	0	0	0	0	0	0	0	0	0	0	0	0	0	0	0	0	0	0	0	0	0	0	0	0	0	0	0	0	0	0	0	0	0	0	0	0	0	0	0	0	0
ASV_3462	Eukaryota	Rhizaria	Cercozoa	Cercozoa;Filosa-Imbricatea	Euglyphida	Euglyphidae	Euglypha	Euglypha_rotunda	0	0	0	0	0	0	0	0	0	0	0	0	0	0	0	0	0	0	0	0	0	0	15	0	0	0	0	0	0	0	0	0	0	0	0	0	0	0	0	0	0
ASV_4726	Eukaryota	Rhizaria	Cercozoa	Cercozoa;Filosa-Imbricatea	Euglyphida	Euglyphidae	Euglypha	Euglypha_rotunda	0	0	0	0	0	0	0	0	0	0	0	0	0	0	0	0	0	0	0	0	0	0	0	0	0	0	0	0	0	0	0	0	0	0	0	0	0	0	0	0	0
ASV_5116	Eukaryota	Rhizaria	Cercozoa	Cercozoa;Filosa-Imbricatea	Euglyphida	Euglyphidae	Euglypha	Euglypha_rotunda	0	0	0	0	0	0	0	0	0	0	0	0	0	0	0	0	0	0	0	0	0	0	0	0	0	0	0	0	0	0	0	0	0	0	0	0	0	0	0	0	0
ASV_5166	Eukaryota	Rhizaria	Cercozoa	Cercozoa;Filosa-Imbricatea	Euglyphida	Euglyphidae	Euglypha	Euglypha_rotunda	0	0	0	0	0	0	0	0	0	0	0	0	0	0	0	22	0	0	0	0	0	0	0	0	0	0	0	0	0	0	0	0	0	0	0	0	0	0	0	0	0
ASV_5449	Eukaryota	Rhizaria	Cercozoa	Cercozoa;Filosa-Imbricatea	Euglyphida	Euglyphidae	Euglypha	Euglypha_rotunda	0	0	0	0	0	0	0	0	0	0	0	0	0	0	0	0	0	0	0	0	0	0	0	0	0	0	0	0	0	0	0	0	0	0	0	0	0	0	0	0	0
ASV_5610	Eukaryota	Rhizaria	Cercozoa	Cercozoa;Filosa-Imbricatea	Euglyphida	Euglyphidae	Euglypha	Euglypha_rotunda	0	0	0	0	0	0	0	0	0	0	0	0	0	0	0	0	0	0	0	0	0	0	0	0	0	0	0	0	0	0	0	0	0	0	0	0	0	0	0	0	0
ASV_5793	Eukaryota	Rhizaria	Cercozoa	Cercozoa;Filosa-Imbricatea	Euglyphida	Euglyphidae	Euglypha	Euglypha_rotunda	0	0	0	0	0	0	0	0	0	0	0	0	0	0	0	0	0	0	0	0	0	0	0	0	0	0	0	0	0	0	0	0	0	0	0	0	0	0	0	0	0
ASV_6066	Eukaryota	Rhizaria	Cercozoa	Cercozoa;Filosa-Imbricatea	Euglyphida	Euglyphidae	Euglypha	Euglypha_rotunda	0	0	0	0	0	0	0	0	0	0	0	0	0	0	0	0	0	0	0	0	0	0	0	0	0	0	0	0	0	0	0	0	0	0	0	0	0	0	0	0	0
ASV_7491	Eukaryota	Rhizaria	Cercozoa	Cercozoa;Filosa-Imbricatea	Euglyphida	Euglyphidae	Euglypha	Euglypha_rotunda	0	0	0	0	0	0	0	0	0	0	0	0	0	0	0	0	0	0	0	0	0	0	0	0	0	0	0	0	0	0	0	0	0	0	0	0	0	0	0	0	0
ASV_8913	Eukaryota	Rhizaria	Cercozoa	Cercozoa;Filosa-Imbricatea	Euglyphida	Euglyphidae	Euglypha	Euglypha_rotunda	0	0	0	0	0	0	0	0	0	0	0	0	0	0	0	0	0	0	0	0	0	0	0	0	0	0	0	0	0	0	0	0	0	0	0	0	0	4	0	0	0
ASV_9167	Eukaryota	Rhizaria	Cercozoa	Cercozoa;Filosa-Imbricatea	Euglyphida	Euglyphidae	Euglypha	Euglypha_rotunda	0	0	0	3	0	0	0	0	0	0	0	0	0	0	0	0	0	0	0	0	0	0	0	0	0	0	0	0	0	0	0	0	0	0	0	0	0	0	0	0	0
ASV_3058	Eukaryota	Rhizaria	Cercozoa	Cercozoa;Filosa-Imbricatea	Euglyphida	Euglyphidae	Euglypha	Euglypha_unclassified	0	0	0	0	0	0	0	0	0	0	0	0	0	0	0	0	0	0	0	0	0	0	0	0	0	0	0	0	0	0	0	0	0	0	0	0	0	0	0	0	0
ASV_3493	Eukaryota	Rhizaria	Cercozoa	Cercozoa;Filosa-Imbricatea	Euglyphida	Euglyphidae	Euglypha	Euglypha_unclassified	0	0	0	0	0	0	0	0	0	0	0	0	0	0	0	0	0	0	0	0	0	0	0	0	0	0	0	0	0	0	0	0	0	0	0	0	0	0	0	0	0
ASV_5792	Eukaryota	Rhizaria	Cercozoa	Cercozoa;Filosa-Imbricatea	Euglyphida	Euglyphidae	Euglypha	Euglypha_unclassified	0	0	0	0	0	0	0	0	0	0	0	0	0	0	0	0	0	0	0	0	0	0	0	0	0	0	0	0	0	0	0	0	0	0	0	0	0	0	0	0	0
ASV_6664	Eukaryota	Rhizaria	Cercozoa	Cercozoa;Filosa-Imbricatea	Euglyphida	Euglyphidae	Euglypha	Euglypha_unclassified	0	0	0	0	0	0	0	0	0	0	0	0	0	0	0	0	0	12	0	0	0	0	0	0	0	0	0	0	0	0	0	0	0	0	0	0	0	0	0	0	0
ASV_7494	Eukaryota	Rhizaria	Cercozoa	Cercozoa;Filosa-Imbricatea	Euglyphida	Euglyphidae	Euglypha	Euglypha_unclassified	0	0	0	0	0	0	0	0	0	0	0	0	0	0	0	0	0	0	0	0	0	0	0	0	0	0	0	0	0	0	0	0	0	0	0	0	0	0	0	0	0
ASV_8505	Eukaryota	Rhizaria	Cercozoa	Cercozoa;Filosa-Imbricatea	Euglyphida	Euglyphidae	Euglypha	Euglypha_unclassified	0	0	0	0	0	0	0	0	0	0	0	0	0	0	0	0	0	0	0	0	0	0	0	0	0	0	0	0	0	0	0	0	0	0	0	0	0	0	0	0	0
ASV_9053	Eukaryota	Rhizaria	Cercozoa	Cercozoa;Filosa-Imbricatea	Euglyphida	Euglyphidae	Euglypha	Euglypha_unclassified	0	0	0	0	0	0	0	0	0	0	0	0	0	0	0	0	0	0	0	0	0	0	0	0	0	0	0	0	0	0	0	0	0	0	0	0	0	0	0	0	0
ASV_9231	Eukaryota	Rhizaria	Cercozoa	Cercozoa;Filosa-Imbricatea	Euglyphida	Euglyphidae	Euglypha	Euglypha_unclassified	0	0	0	0	0	0	0	0	0	0	0	0	0	0	0	0	0	0	0	0	0	0	0	0	0	0	0	0	0	0	0	0	0	0	0	0	0	0	0	0	0
ASV_4597	Eukaryota	Rhizaria	Cercozoa	Cercozoa;Filosa-Imbricatea	Euglyphida	Euglyphida_unclassified	Euglyphida_unclassified	Euglyphida_unclassified	0	28	0	0	0	0	0	0	0	0	0	0	0	0	0	0	0	0	0	0	0	0	0	0	0	0	0	0	0	0	0	0	0	0	0	0	0	0	0	0	0
ASV_4700	Eukaryota	Rhizaria	Cercozoa	Cercozoa;Filosa-Imbricatea	Euglyphida	Euglyphida_unclassified	Euglyphida_unclassified	Euglyphida_unclassified	0	0	0	0	0	0	0	0	0	0	0	0	0	0	0	0	0	0	0	0	0	0	0	0	0	0	0	0	0	0	0	0	0	0	0	0	0	0	0	0	0
ASV_7066	Eukaryota	Rhizaria	Cercozoa	Cercozoa;Filosa-Imbricatea	Euglyphida	Euglyphida_unclassified	Euglyphida_unclassified	Euglyphida_unclassified	0	0	0	0	0	0	0	0	0	0	0	0	0	0	0	0	0	0	0	0	0	0	0	0	0	0	0	0	0	0	0	0	0	0	0	0	0	0	0	0	0
ASV_7876	Eukaryota	Rhizaria	Cercozoa	Cercozoa;Filosa-Imbricatea	Euglyphida	Euglyphida_unclassified	Euglyphida_unclassified	Euglyphida_unclassified	0	0	0	0	0	0	0	0	0	0	0	0	0	0	0	0	0	0	0	0	0	0	0	0	0	0	0	0	0	0	0	0	0	0	0	0	0	0	0	0	0
ASV_5310	Eukaryota	Rhizaria	Cercozoa	Cercozoa;Filosa-Imbricatea	Euglyphida	Euglyphidae	Euglyphidae_unclassified	Euglyphidae_unclassified	0	0	0	0	0	0	0	0	0	0	0	0	0	0	0	0	0	0	0	0	0	0	0	0	0	0	0	0	0	0	0	0	0	0	0	0	0	0	0	0	0
ASV_8936	Eukaryota	Rhizaria	Cercozoa	Cercozoa;Filosa-Imbricatea	Euglyphida	Euglyphidae	Euglyphidae_unclassified	Euglyphidae_unclassified	0	0	0	0	0	0	0	0	0	0	0	0	0	0	0	0	0	0	0	0	0	0	0	0	0	0	0	0	0	0	0	0	0	0	0	0	0	0	0	0	0
ASV_2754	Eukaryota	Rhizaria	Cercozoa	Cercozoa;Filosa-Imbricatea	Filosa-Imbricatea_unclassified	Filosa-Imbricatea_unclassified	Filosa-Imbricatea_unclassified	Filosa-Imbricatea_unclassified	0	0	0	0	0	0	0	0	0	0	0	0	0	0	0	0	0	0	0	0	0	0	0	0	0	0	0	0	0	0	0	0	0	0	0	0	0	0	0	0	0
ASV_4023	Eukaryota	Rhizaria	Cercozoa	Cercozoa;Filosa-Imbricatea	Filosa-Imbricatea_unclassified	Filosa-Imbricatea_unclassified	Filosa-Imbricatea_unclassified	Filosa-Imbricatea_unclassified	0	0	0	0	0	0	0	0	0	0	0	0	0	0	0	0	0	0	0	0	0	0	0	0	0	0	0	0	0	0	0	0	0	0	0	0	0	0	0	0	0
ASV_7848	Eukaryota	Rhizaria	Cercozoa	Cercozoa;Filosa-Imbricatea	Filosa-Imbricatea_unclassified	Filosa-Imbricatea_unclassified	Filosa-Imbricatea_unclassified	Filosa-Imbricatea_unclassified	0	0	0	0	0	0	0	0	0	0	0	0	0	0	0	0	0	0	0	0	0	0	0	0	0	0	0	0	0	0	0	0	0	0	0	0	0	0	0	0	0
ASV_8653	Eukaryota	Rhizaria	Cercozoa	Cercozoa;Filosa-Imbricatea	Filosa-Imbricatea_X	Filosa-Imbricatea_X_unclassified	Filosa-Imbricatea_X_unclassified	Filosa-Imbricatea_X_unclassified	0	0	0	0	0	0	0	0	0	0	0	0	0	0	0	0	0	0	0	0	0	0	0	0	0	0	0	0	0	0	0	0	0	0	0	0	0	0	0	0	0
ASV_6102	Eukaryota	Rhizaria	Cercozoa	Cercozoa;Filosa-Imbricatea	Filosa-Imbricatea_X	Filosa-Imbricatea_XX	Filosa-Imbricatea_XXX	Filosa-Imbricatea_XXX_sp.	0	0	0	0	0	0	0	0	0	0	0	0	0	0	0	0	0	0	0	0	0	0	15	0	0	0	0	0	0	0	0	0	0	0	0	0	0	0	0	0	0
ASV_7577	Eukaryota	Rhizaria	Cercozoa	Cercozoa;Filosa-Imbricatea	Filosa-Imbricatea_X	Filosa-Imbricatea_XX	Filosa-Imbricatea_XXX	Filosa-Imbricatea_XXX_sp.	0	0	0	0	0	0	0	0	0	0	0	0	0	0	0	0	0	0	0	0	0	0	0	0	0	0	0	0	0	0	0	0	0	0	0	0	0	0	0	0	0
ASV_6420	Eukaryota	Rhizaria	Cercozoa	Cercozoa;Filosa-Imbricatea	Euglyphida	Paulinellidae	Paulinella	Paulinella_chromatophora	0	0	0	0	0	0	0	0	0	0	0	0	0	0	0	0	0	0	0	0	0	0	0	0	0	0	0	0	0	0	0	0	0	0	0	0	0	0	0	0	0
ASV_2493	Eukaryota	Rhizaria	Cercozoa	Cercozoa;Filosa-Imbricatea	Euglyphida	Paulinellidae	Paulinella	Paulinella_sp.	0	0	0	0	0	0	0	0	0	0	0	0	0	0	0	0	0	0	0	0	0	0	0	0	0	0	0	0	0	0	0	0	0	0	0	0	0	0	0	0	0
ASV_7310	Eukaryota	Rhizaria	Cercozoa	Cercozoa;Filosa-Imbricatea	Thaumatomonadida	Peregriniidae	Peregrinia	Peregrinia_clavideferens	0	9	0	0	0	0	0	0	0	0	0	0	0	0	0	0	0	0	0	0	0	0	0	0	0	0	0	0	0	0	0	0	0	0	0	0	0	0	0	0	0
ASV_8521	Eukaryota	Rhizaria	Cercozoa	Cercozoa;Filosa-Imbricatea	Thaumatomonadida	Peregriniidae	Peregrinia	Peregrinia_clavideferens	0	5	0	0	0	0	0	0	0	0	0	0	0	0	0	0	0	0	0	0	0	0	0	0	0	0	0	0	0	0	0	0	0	0	0	0	0	0	0	0	0
ASV_7913	Eukaryota	Rhizaria	Cercozoa	Cercozoa;Filosa-Imbricatea	Thaumatomonadida	Peregriniidae	Peregrinia	Peregrinia_sp.	0	0	0	0	0	0	0	0	0	0	0	0	0	0	0	7	0	0	0	0	0	0	0	0	0	0	0	0	0	0	0	0	0	0	0	0	0	0	0	0	0
ASV_579	Eukaryota	Rhizaria	Cercozoa	Cercozoa;Filosa-Imbricatea	Spongomonadida	Spongomonadidae	Spongomonadidae_unclassified	Spongomonadidae_unclassified	0	0	0	0	0	0	0	0	0	0	0	0	0	0	0	0	0	0	0	0	0	0	0	0	0	0	0	0	0	0	86	0	0	0	16	0	0	0	0	9	0
ASV_4222	Eukaryota	Rhizaria	Cercozoa	Cercozoa;Filosa-Imbricatea	Spongomonadida	Spongomonadidae	Spongomonadidae_unclassified	Spongomonadidae_unclassified	0	0	0	0	14	0	0	0	0	0	0	0	0	0	0	0	0	0	0	0	0	0	0	0	0	0	0	0	0	0	0	0	0	0	0	0	0	0	0	0	0
ASV_4844	Eukaryota	Rhizaria	Cercozoa	Cercozoa;Filosa-Imbricatea	Spongomonadida	Spongomonadidae	Spongomonadidae_unclassified	Spongomonadidae_unclassified	0	0	0	0	0	0	0	0	0	0	10	0	0	0	0	0	0	0	0	0	0	0	0	0	0	0	0	0	0	0	0	0	0	0	0	0	0	0	0	0	0
ASV_5031	Eukaryota	Rhizaria	Cercozoa	Cercozoa;Filosa-Imbricatea	Spongomonadida	Spongomonadidae	Spongomonadidae_unclassified	Spongomonadidae_unclassified	0	0	0	0	0	0	0	0	0	0	0	0	0	0	0	0	0	0	0	0	0	0	0	0	0	0	0	0	0	0	0	0	0	0	0	0	0	0	0	0	0
ASV_6633	Eukaryota	Rhizaria	Cercozoa	Cercozoa;Filosa-Imbricatea	Spongomonadida	Spongomonadidae	Spongomonadidae_unclassified	Spongomonadidae_unclassified	0	0	0	0	0	0	0	0	0	0	0	0	0	0	0	0	0	0	0	0	0	0	0	0	0	0	0	0	0	0	0	0	0	0	0	0	0	0	0	0	0
ASV_8709	Eukaryota	Rhizaria	Cercozoa	Cercozoa;Filosa-Imbricatea	Spongomonadida	Spongomonadidae	Spongomonadidae_unclassified	Spongomonadidae_unclassified	0	0	0	0	0	0	0	0	0	0	0	0	0	0	0	0	0	0	0	0	0	4	0	0	0	0	0	0	0	0	0	0	0	0	0	0	0	0	0	0	0
ASV_1202	Eukaryota	Rhizaria	Cercozoa	Cercozoa;Filosa-Imbricatea	Spongomonadida	Spongomonadidae	Spongomonadidae_X	Spongomonadidae_X_sp.	0	0	236	0	0	0	0	0	0	0	0	0	0	0	0	0	0	0	0	0	0	0	0	0	0	0	0	0	0	0	0	18	0	0	0	0	0	0	0	0	0
ASV_1736	Eukaryota	Rhizaria	Cercozoa	Cercozoa;Filosa-Imbricatea	Spongomonadida	Spongomonadidae	Spongomonadidae_X	Spongomonadidae_X_sp.	0	0	0	0	0	0	0	0	0	0	0	0	0	0	0	0	0	0	0	0	0	0	0	0	0	0	0	0	0	0	0	0	0	0	0	0	0	0	0	0	0
ASV_4012	Eukaryota	Rhizaria	Cercozoa	Cercozoa;Filosa-Imbricatea	Spongomonadida	Spongomonadidae	Spongomonadidae_X	Spongomonadidae_X_sp.	0	0	0	0	0	0	0	0	0	0	0	0	0	0	0	0	0	0	0	0	0	0	0	0	0	0	0	0	0	0	36	0	0	0	0	0	0	0	0	0	0
ASV_4262	Eukaryota	Rhizaria	Cercozoa	Cercozoa;Filosa-Imbricatea	Spongomonadida	Spongomonadidae	Spongomonadidae_X	Spongomonadidae_X_sp.	0	0	0	0	0	0	0	0	0	0	0	0	0	0	0	0	0	0	0	0	0	0	0	0	0	0	0	0	0	0	32	0	0	0	0	0	0	0	0	0	0
ASV_6103	Eukaryota	Rhizaria	Cercozoa	Cercozoa;Filosa-Imbricatea	Spongomonadida	Spongomonadidae	Spongomonadidae_X	Spongomonadidae_X_sp.	0	0	0	0	0	0	0	0	0	0	0	0	0	0	0	0	0	0	0	0	0	0	0	0	0	0	15	0	0	0	0	0	0	0	0	0	0	0	0	0	0
ASV_7424	Eukaryota	Rhizaria	Cercozoa	Cercozoa;Filosa-Imbricatea	Spongomonadida	Spongomonadidae	Spongomonadidae_X	Spongomonadidae_X_sp.	0	0	0	0	0	0	0	0	0	0	0	0	0	0	0	0	0	0	0	0	0	0	0	0	0	0	0	0	0	0	0	0	0	0	0	0	0	0	0	0	0
ASV_8585	Eukaryota	Rhizaria	Cercozoa	Cercozoa;Filosa-Imbricatea	Spongomonadida	Spongomonadidae	Spongomonadidae_X	Spongomonadidae_X_sp.	0	0	0	0	0	0	0	0	0	0	0	0	0	0	0	0	0	0	0	0	5	0	0	0	0	0	0	0	0	0	0	0	0	0	0	0	0	0	0	0	0
ASV_8635	Eukaryota	Rhizaria	Cercozoa	Cercozoa;Filosa-Imbricatea	Spongomonadida	Spongomonadidae	Spongomonadidae_X	Spongomonadidae_X_sp.	0	0	0	0	0	0	0	0	0	0	0	0	0	0	0	0	0	0	0	0	0	0	0	0	0	0	0	0	0	0	0	0	0	0	0	0	0	0	0	0	0
ASV_3315	Eukaryota	Rhizaria	Cercozoa	Cercozoa;Filosa-Imbricatea	Spongomonadida	Spongomonadidae	Spongomonas	Spongomonas_solitaria	0	0	0	0	0	0	0	0	0	0	0	0	0	0	0	0	0	0	0	0	0	0	0	0	0	0	0	0	0	0	0	0	0	0	0	0	0	0	0	0	0
ASV_7390	Eukaryota	Rhizaria	Cercozoa	Cercozoa;Filosa-Imbricatea	Spongomonadida	Spongomonadidae	Spongomonas	Spongomonas_solitaria	0	0	0	0	0	0	0	0	0	0	0	0	0	0	0	0	0	0	0	0	0	0	0	0	0	0	0	0	0	0	0	0	0	0	0	0	0	0	0	0	0
ASV_7487	Eukaryota	Rhizaria	Cercozoa	Cercozoa;Filosa-Imbricatea	Spongomonadida	Spongomonadidae	Spongomonas	Spongomonas_solitaria	0	0	0	0	0	0	0	0	0	0	0	0	0	0	0	0	0	0	0	0	0	0	0	0	0	0	0	0	0	0	0	0	0	0	0	0	0	0	0	0	0
ASV_2772	Eukaryota	Rhizaria	Cercozoa	Cercozoa;Filosa-Imbricatea	Spongomonadida	Spongomonadidae	Spongomonas	Spongomonas_unclassified	0	0	0	0	0	0	0	0	0	0	0	0	0	0	0	0	0	0	0	0	0	0	0	10	0	0	0	0	0	0	0	0	0	0	0	0	0	0	0	0	0
ASV_3939	Eukaryota	Rhizaria	Cercozoa	Cercozoa;Filosa-Imbricatea	Spongomonadida	Spongomonadidae	Spongomonas	Spongomonas_unclassified	0	0	0	0	0	0	0	0	0	0	0	0	0	0	0	0	0	0	0	0	0	0	0	0	0	0	0	0	0	0	0	0	0	0	0	0	0	0	0	0	0
ASV_5798	Eukaryota	Rhizaria	Cercozoa	Cercozoa;Filosa-Imbricatea	Spongomonadida	Spongomonadidae	Spongomonas	Spongomonas_unclassified	0	0	0	0	0	0	0	0	0	0	0	0	0	0	0	0	0	0	0	0	0	0	0	0	0	0	0	0	0	0	0	0	0	0	0	0	0	0	0	0	0
ASV_6426	Eukaryota	Rhizaria	Cercozoa	Cercozoa;Filosa-Imbricatea	Spongomonadida	Spongomonadidae	Spongomonas	Spongomonas_unclassified	0	0	0	0	0	0	0	0	0	0	0	0	0	0	0	0	0	0	0	0	0	0	0	0	0	0	0	0	0	0	0	0	0	0	0	0	0	0	0	0	0
ASV_6652	Eukaryota	Rhizaria	Cercozoa	Cercozoa;Filosa-Imbricatea	Spongomonadida	Spongomonadidae	Spongomonas	Spongomonas_unclassified	0	0	0	0	0	0	12	0	0	0	0	0	0	0	0	0	0	0	0	0	0	0	0	0	0	0	0	0	0	0	0	0	0	0	0	0	0	0	0	0	0
ASV_9065	Eukaryota	Rhizaria	Cercozoa	Cercozoa;Filosa-Imbricatea	Spongomonadida	Spongomonadidae	Spongomonas	Spongomonas_unclassified	0	0	0	0	0	0	0	0	0	0	0	0	0	0	0	0	0	0	0	0	0	0	0	0	0	0	0	0	0	0	0	0	0	0	0	0	0	0	0	0	0
ASV_6378	Eukaryota	Rhizaria	Cercozoa	Cercozoa;Filosa-Imbricatea	Thaumatomonadida	Thaumatomonadidae	Thaumatomonadidae_unclassified	Thaumatomonadidae_unclassified	0	0	0	0	0	0	0	0	0	0	0	0	0	0	0	0	0	0	0	0	0	0	0	0	0	0	0	0	0	0	0	0	0	0	0	0	0	0	0	0	0
ASV_7999	Eukaryota	Rhizaria	Cercozoa	Cercozoa;Filosa-Imbricatea	Thaumatomonadida	Thaumatomonadidae	Thaumatomonadidae_unclassified	Thaumatomonadidae_unclassified	0	0	0	0	0	0	0	0	0	0	0	0	0	0	0	0	0	0	0	0	0	0	0	0	0	0	0	0	0	0	0	0	0	0	0	0	0	0	0	0	0
ASV_6370	Eukaryota	Rhizaria	Cercozoa	Cercozoa;Filosa-Imbricatea	Euglyphida	Euglyphidae	Tracheleuglypha	Tracheleuglypha_dentata	0	0	0	0	0	0	0	0	0	0	0	0	0	0	0	0	0	0	0	0	0	0	0	0	0	0	0	0	0	0	0	0	0	0	0	13	0	0	0	0	0
ASV_1473	Eukaryota	Rhizaria	Cercozoa	Cercozoa;Filosa-Imbricatea	Euglyphida	Euglyphidae	Trachelocorythion	Trachelocorythion_pulchellum	0	0	0	0	0	0	0	0	0	0	0	0	0	0	0	0	0	0	0	0	0	0	0	0	0	0	0	0	0	0	0	0	0	0	0	0	0	0	0	0	0
ASV_3955	Eukaryota	Rhizaria	Cercozoa	Cercozoa;Filosa-Imbricatea	Euglyphida	Euglyphidae	Trachelocorythion	Trachelocorythion_pulchellum	0	0	0	0	0	0	0	0	0	0	0	0	0	0	0	0	0	0	0	0	0	0	0	0	0	0	0	0	0	0	0	0	0	0	0	0	0	0	0	0	0
ASV_3978	Eukaryota	Rhizaria	Cercozoa	Cercozoa;Filosa-Imbricatea	Euglyphida	Euglyphidae	Trachelocorythion	Trachelocorythion_pulchellum	0	0	0	0	0	0	0	0	0	0	0	0	0	0	0	0	0	0	0	0	0	0	0	0	0	0	0	0	0	0	0	0	0	0	0	0	0	0	0	0	0
ASV_7498	Eukaryota	Rhizaria	Cercozoa	Cercozoa;Filosa-Imbricatea	Euglyphida	Euglyphidae	Trachelocorythion	Trachelocorythion_pulchellum	0	0	0	0	0	0	0	0	0	0	0	0	0	0	0	0	0	0	0	0	0	0	0	0	0	0	0	0	0	0	0	0	0	0	0	0	0	0	0	0	0
ASV_7880	Eukaryota	Rhizaria	Cercozoa	Cercozoa;Filosa-Imbricatea	Euglyphida	Trinematidae	Trinema	Trinema_enchelys	0	0	0	0	0	0	0	0	0	0	0	0	0	0	0	0	0	0	0	0	0	0	0	0	0	0	0	0	0	0	0	0	0	0	0	0	0	0	0	0	0
ASV_3439	Eukaryota	Rhizaria	Cercozoa	Cercozoa;Filosa-Imbricatea	Euglyphida	Trinematidae	Trinema	Trinema_lineare	0	0	0	0	0	0	0	0	0	0	0	0	0	0	0	0	0	0	0	0	0	0	0	0	0	0	0	0	0	0	0	0	0	0	0	0	0	0	0	0	0
ASV_5479	Eukaryota	Rhizaria	Cercozoa	Cercozoa;Filosa-Imbricatea	Euglyphida	Trinematidae	Trinema	Trinema_unclassified	0	0	0	0	0	0	0	0	0	0	0	0	0	0	0	0	0	0	0	0	0	0	0	0	0	0	0	0	0	0	0	0	0	0	0	0	0	0	0	0	0
ASV_524	Eukaryota	Rhizaria	Cercozoa	Cercozoa;Filosa-Imbricatea	Euglyphida	Trinematidae	Trinematidae_unclassified	Trinematidae_unclassified	0	0	0	0	0	0	0	0	0	0	0	0	0	0	0	0	0	0	0	0	0	0	38	0	0	0	0	0	0	0	0	0	0	0	0	33	0	0	0	0	0
ASV_902	Eukaryota	Rhizaria	Cercozoa	Cercozoa;Filosa-Imbricatea	Euglyphida	Trinematidae	Trinematidae_unclassified	Trinematidae_unclassified	0	0	0	0	0	0	0	0	0	0	0	0	0	0	0	0	0	0	0	0	0	0	0	0	0	0	0	0	0	0	0	0	0	0	0	0	0	0	0	0	0
ASV_1571	Eukaryota	Rhizaria	Cercozoa	Cercozoa;Filosa-Imbricatea	Euglyphida	Trinematidae	Trinematidae_unclassified	Trinematidae_unclassified	0	0	0	0	0	0	0	0	0	0	0	0	0	0	0	0	0	0	0	0	0	0	0	0	0	0	0	0	0	0	0	0	0	0	0	0	0	0	0	0	0
ASV_1742	Eukaryota	Rhizaria	Cercozoa	Cercozoa;Filosa-Imbricatea	Euglyphida	Trinematidae	Trinematidae_unclassified	Trinematidae_unclassified	0	0	0	0	0	0	0	0	0	0	0	0	0	0	0	0	0	0	0	52	0	0	0	0	0	0	0	0	0	0	23	0	0	0	8	0	0	0	0	0	0
ASV_2089	Eukaryota	Rhizaria	Cercozoa	Cercozoa;Filosa-Imbricatea	Euglyphida	Trinematidae	Trinematidae_unclassified	Trinematidae_unclassified	0	0	0	0	0	0	0	0	0	0	0	0	0	0	0	0	0	0	0	0	0	0	0	0	0	0	0	0	0	0	0	0	0	0	0	0	0	0	0	0	0
ASV_2299	Eukaryota	Rhizaria	Cercozoa	Cercozoa;Filosa-Imbricatea	Euglyphida	Trinematidae	Trinematidae_unclassified	Trinematidae_unclassified	0	0	0	0	0	0	0	0	0	0	0	0	0	0	0	0	0	0	0	0	0	0	0	23	0	0	0	0	0	0	0	0	0	0	0	33	0	16	0	0	0
ASV_3786	Eukaryota	Rhizaria	Cercozoa	Cercozoa;Filosa-Imbricatea	Euglyphida	Trinematidae	Trinematidae_unclassified	Trinematidae_unclassified	0	0	0	0	0	0	0	0	0	0	0	0	0	0	0	0	0	0	0	0	0	0	0	0	0	0	0	0	0	0	0	0	0	0	0	0	0	0	0	0	0
ASV_4420	Eukaryota	Rhizaria	Cercozoa	Cercozoa;Filosa-Imbricatea	Euglyphida	Trinematidae	Trinematidae_unclassified	Trinematidae_unclassified	0	0	0	0	0	0	0	0	0	0	0	0	0	0	0	0	0	0	0	0	0	0	0	0	0	0	0	0	0	0	0	0	0	0	0	0	0	0	0	0	0
ASV_5827	Eukaryota	Rhizaria	Cercozoa	Cercozoa;Filosa-Imbricatea	Euglyphida	Trinematidae	Trinematidae_unclassified	Trinematidae_unclassified	0	0	0	0	0	0	0	0	0	0	0	0	0	0	0	0	0	0	0	0	0	0	0	0	0	0	0	0	0	0	0	0	0	0	0	0	0	0	0	0	0
ASV_6836	Eukaryota	Rhizaria	Cercozoa	Cercozoa;Filosa-Imbricatea	Euglyphida	Trinematidae	Trinematidae_unclassified	Trinematidae_unclassified	0	0	0	0	0	0	0	0	0	0	0	0	0	0	0	0	0	0	0	0	0	0	0	0	0	0	0	0	0	0	0	0	0	0	0	0	0	0	0	0	0
ASV_7055	Eukaryota	Rhizaria	Cercozoa	Cercozoa;Filosa-Imbricatea	Euglyphida	Trinematidae	Trinematidae_unclassified	Trinematidae_unclassified	0	0	0	0	0	0	0	0	0	0	0	0	0	0	0	0	0	0	0	0	0	0	0	0	0	0	0	0	0	0	0	0	0	0	0	0	0	0	0	0	0
ASV_8834	Eukaryota	Rhizaria	Cercozoa	Cercozoa;Filosa-Imbricatea	Euglyphida	Trinematidae	Trinematidae_unclassified	Trinematidae_unclassified	0	0	0	0	0	0	0	0	0	0	0	0	0	0	0	0	0	0	0	0	0	0	0	0	0	0	0	0	0	0	0	0	0	0	0	0	0	0	0	0	0
ASV_1153	Eukaryota	Rhizaria	Cercozoa	Cercozoa;Filosa-Imbricatea	Euglyphida	Trinematidae	Trinematidae_X	Trinematidae_X_sp.	0	0	0	0	0	0	0	0	0	0	0	0	0	0	0	0	0	0	0	0	0	0	0	0	0	0	0	0	0	0	0	0	0	0	0	0	0	0	0	0	0
ASV_1449	Eukaryota	Rhizaria	Cercozoa	Cercozoa;Filosa-Imbricatea	Euglyphida	Trinematidae	Trinematidae_X	Trinematidae_X_sp.	0	0	0	0	0	0	0	0	0	0	0	0	0	0	0	0	0	0	0	0	0	0	0	0	0	0	0	0	0	0	0	0	0	0	0	0	0	0	0	0	0
ASV_2015	Eukaryota	Rhizaria	Cercozoa	Cercozoa;Filosa-Imbricatea	Euglyphida	Trinematidae	Trinematidae_X	Trinematidae_X_sp.	0	0	0	0	0	0	0	0	0	0	0	0	0	0	0	0	0	0	0	0	0	0	0	0	0	0	0	0	0	0	0	0	0	0	0	0	0	0	0	0	0
ASV_2234	Eukaryota	Rhizaria	Cercozoa	Cercozoa;Filosa-Imbricatea	Euglyphida	Trinematidae	Trinematidae_X	Trinematidae_X_sp.	0	0	0	0	0	0	0	0	0	0	0	0	0	0	0	0	0	0	0	0	0	0	0	0	0	0	0	0	0	0	0	0	0	0	0	0	0	0	0	0	0
ASV_2326	Eukaryota	Rhizaria	Cercozoa	Cercozoa;Filosa-Imbricatea	Euglyphida	Trinematidae	Trinematidae_X	Trinematidae_X_sp.	0	0	0	0	0	0	0	0	0	0	0	0	0	0	0	0	0	0	0	0	0	0	0	0	0	0	0	0	0	0	0	0	0	0	0	0	0	0	0	0	0
ASV_2615	Eukaryota	Rhizaria	Cercozoa	Cercozoa;Filosa-Imbricatea	Euglyphida	Trinematidae	Trinematidae_X	Trinematidae_X_sp.	0	0	0	0	0	0	0	0	0	0	0	0	0	0	0	0	0	0	0	0	0	0	0	0	0	0	0	0	0	0	0	0	0	0	0	0	0	0	0	0	0
ASV_2706	Eukaryota	Rhizaria	Cercozoa	Cercozoa;Filosa-Imbricatea	Euglyphida	Trinematidae	Trinematidae_X	Trinematidae_X_sp.	0	0	0	0	0	0	0	0	0	0	0	0	0	0	0	0	0	0	0	0	0	0	23	0	0	0	0	0	0	0	0	0	0	0	0	0	0	0	0	0	0
ASV_3739	Eukaryota	Rhizaria	Cercozoa	Cercozoa;Filosa-Imbricatea	Euglyphida	Trinematidae	Trinematidae_X	Trinematidae_X_sp.	0	0	0	0	0	0	0	0	0	0	0	0	0	0	0	0	0	0	0	0	0	0	0	0	0	0	0	0	0	0	0	0	0	0	0	0	0	0	0	0	0
ASV_3970	Eukaryota	Rhizaria	Cercozoa	Cercozoa;Filosa-Imbricatea	Euglyphida	Trinematidae	Trinematidae_X	Trinematidae_X_sp.	0	0	0	0	0	0	0	0	0	0	0	0	0	0	0	0	0	0	0	0	0	0	0	0	0	0	0	0	0	0	0	0	0	0	0	0	0	0	0	0	0
ASV_4894	Eukaryota	Rhizaria	Cercozoa	Cercozoa;Filosa-Imbricatea	Euglyphida	Trinematidae	Trinematidae_X	Trinematidae_X_sp.	0	0	0	0	0	0	0	0	0	0	0	0	0	0	0	0	0	0	0	24	0	0	0	0	0	0	0	0	0	0	0	0	0	0	0	0	0	0	0	0	0
ASV_5309	Eukaryota	Rhizaria	Cercozoa	Cercozoa;Filosa-Imbricatea	Euglyphida	Trinematidae	Trinematidae_X	Trinematidae_X_sp.	0	0	0	0	0	0	0	0	0	0	0	0	0	0	0	0	0	0	0	0	0	0	0	0	0	0	0	0	0	0	0	0	0	0	0	0	0	0	0	0	0
ASV_6243	Eukaryota	Rhizaria	Cercozoa	Cercozoa;Filosa-Imbricatea	Euglyphida	Trinematidae	Trinematidae_X	Trinematidae_X_sp.	0	0	0	0	0	0	0	0	0	0	0	0	0	0	0	0	0	0	0	0	0	0	0	0	0	0	0	0	0	0	0	0	0	0	0	0	0	0	0	0	0
ASV_6619	Eukaryota	Rhizaria	Cercozoa	Cercozoa;Filosa-Imbricatea	Euglyphida	Trinematidae	Trinematidae_X	Trinematidae_X_sp.	0	0	0	0	0	0	0	0	0	0	0	0	0	0	0	0	0	0	0	0	0	0	0	0	0	0	0	0	0	0	0	0	0	0	0	0	0	0	0	0	0
ASV_7536	Eukaryota	Rhizaria	Cercozoa	Cercozoa;Filosa-Imbricatea	Euglyphida	Trinematidae	Trinematidae_X	Trinematidae_X_sp.	0	0	0	0	0	0	0	0	0	0	0	0	0	0	0	0	0	0	0	0	0	0	0	0	0	0	0	0	0	0	0	0	0	0	0	0	0	0	0	0	0
ASV_1991	Eukaryota	Rhizaria	Cercozoa	Cercozoa;Filosa-Sarcomonadea	Glissomonadida	Allapsidae	Allantion	Allantion_sp.	0	0	29	0	0	0	0	0	0	0	0	0	0	0	0	0	0	0	0	0	0	0	0	0	0	0	12	0	0	0	0	7	0	0	0	0	0	0	0	0	0
ASV_2020	Eukaryota	Rhizaria	Cercozoa	Cercozoa;Filosa-Sarcomonadea	Glissomonadida	Allapsidae	Allantion	Allantion_sp.	0	0	38	0	0	0	7	0	0	0	0	0	0	0	0	0	0	0	0	0	0	0	0	0	0	0	19	0	0	0	24	0	0	0	0	0	0	0	0	0	0
ASV_6318	Eukaryota	Rhizaria	Cercozoa	Cercozoa;Filosa-Sarcomonadea	Glissomonadida	Allapsidae	Allantion	Allantion_sp.	0	0	0	0	0	0	0	0	0	0	0	0	0	0	0	0	0	0	0	0	0	0	0	0	0	0	0	0	0	0	0	0	0	0	0	0	0	0	0	0	0
ASV_7395	Eukaryota	Rhizaria	Cercozoa	Cercozoa;Filosa-Sarcomonadea	Glissomonadida	Allapsidae	Allantion	Allantion_sp.	0	0	0	0	0	0	0	0	0	0	0	0	0	0	0	0	0	0	0	0	0	0	0	0	0	0	0	0	0	0	0	0	0	0	0	0	0	0	0	0	0
ASV_7413	Eukaryota	Rhizaria	Cercozoa	Cercozoa;Filosa-Sarcomonadea	Glissomonadida	Allapsidae	Allantion	Allantion_sp.	0	0	0	0	0	0	0	0	0	0	0	0	0	0	0	0	0	0	0	0	0	0	0	0	0	0	0	0	0	0	0	0	0	0	0	0	0	0	0	0	0
ASV_7936	Eukaryota	Rhizaria	Cercozoa	Cercozoa;Filosa-Sarcomonadea	Glissomonadida	Allapsidae	Allantion	Allantion_sp.	0	0	0	0	0	0	0	0	0	0	0	0	0	0	0	0	0	0	0	0	0	0	0	0	0	0	7	0	0	0	0	0	0	0	0	0	0	0	0	0	0
ASV_8316	Eukaryota	Rhizaria	Cercozoa	Cercozoa;Filosa-Sarcomonadea	Glissomonadida	Allapsidae	Allantion	Allantion_sp.	0	0	0	0	0	0	0	0	0	0	0	0	0	0	0	0	0	0	0	0	0	0	0	0	0	0	0	0	0	0	0	0	0	0	0	0	0	0	0	0	0
ASV_8946	Eukaryota	Rhizaria	Cercozoa	Cercozoa;Filosa-Sarcomonadea	Glissomonadida	Allapsidae	Allantion	Allantion_sp.	0	0	0	0	0	0	0	0	0	0	0	0	0	0	0	0	0	0	0	0	0	0	0	0	0	0	0	0	0	0	0	0	0	0	0	0	0	0	0	0	0
ASV_9016	Eukaryota	Rhizaria	Cercozoa	Cercozoa;Filosa-Sarcomonadea	Glissomonadida	Allapsidae	Allantion	Allantion_sp.	0	0	0	0	3	0	0	0	0	0	0	0	0	0	0	0	0	0	0	0	0	0	0	0	0	0	0	0	0	0	0	0	0	0	0	0	0	0	0	0	0
ASV_4525	Eukaryota	Rhizaria	Cercozoa	Cercozoa;Filosa-Sarcomonadea	Glissomonadida	Allapsidae	Allapsa	Allapsa_sp.	0	0	0	0	0	0	0	0	0	0	0	0	0	0	0	0	0	0	0	0	0	0	0	0	0	0	0	0	0	0	0	0	0	0	0	0	0	0	0	0	0
ASV_7176	Eukaryota	Rhizaria	Cercozoa	Cercozoa;Filosa-Sarcomonadea	Glissomonadida	Allapsidae	Allapsa	Allapsa_sp.	0	0	0	0	0	0	0	0	0	0	0	0	0	0	0	0	0	0	0	0	0	0	0	0	0	0	0	0	0	0	0	0	0	0	0	0	0	0	0	0	0
ASV_717	Eukaryota	Rhizaria	Cercozoa	Cercozoa;Filosa-Sarcomonadea	Glissomonadida	Allapsidae	Allapsidae_unclassified	Allapsidae_unclassified	0	0	194	0	0	0	0	0	0	0	0	0	0	0	0	0	0	0	0	0	0	0	111	0	0	0	0	0	0	0	0	0	0	0	0	0	0	0	0	0	0
ASV_1120	Eukaryota	Rhizaria	Cercozoa	Cercozoa;Filosa-Sarcomonadea	Glissomonadida	Allapsidae	Allapsidae_unclassified	Allapsidae_unclassified	0	0	0	0	0	0	0	0	0	0	0	0	0	9	0	0	0	0	0	0	0	0	0	0	0	0	0	0	0	0	0	0	0	0	0	0	0	0	0	0	0
ASV_1273	Eukaryota	Rhizaria	Cercozoa	Cercozoa;Filosa-Sarcomonadea	Glissomonadida	Allapsidae	Allapsidae_unclassified	Allapsidae_unclassified	0	0	0	0	0	0	0	0	0	0	0	0	0	0	0	0	0	0	0	0	0	0	0	0	0	0	0	0	0	0	233	0	0	0	0	0	0	0	0	0	0
ASV_1816	Eukaryota	Rhizaria	Cercozoa	Cercozoa;Filosa-Sarcomonadea	Glissomonadida	Allapsidae	Allapsidae_unclassified	Allapsidae_unclassified	0	0	0	0	0	0	0	0	19	0	0	0	0	0	0	0	0	0	0	0	0	0	0	0	0	0	0	0	0	0	0	0	0	0	0	0	0	0	0	0	0
ASV_2638	Eukaryota	Rhizaria	Cercozoa	Cercozoa;Filosa-Sarcomonadea	Glissomonadida	Allapsidae	Allapsidae_unclassified	Allapsidae_unclassified	0	0	0	0	0	0	0	0	0	0	0	0	0	0	0	0	0	0	0	0	0	0	0	0	0	0	0	0	0	0	0	0	0	0	0	0	0	0	0	0	0
ASV_3275	Eukaryota	Rhizaria	Cercozoa	Cercozoa;Filosa-Sarcomonadea	Glissomonadida	Allapsidae	Allapsidae_unclassified	Allapsidae_unclassified	0	0	0	0	0	0	0	0	0	0	0	0	0	0	0	0	0	0	0	0	0	0	0	0	0	0	0	0	0	0	52	0	0	0	0	0	0	0	0	0	0
ASV_3338	Eukaryota	Rhizaria	Cercozoa	Cercozoa;Filosa-Sarcomonadea	Glissomonadida	Allapsidae	Allapsidae_unclassified	Allapsidae_unclassified	0	0	0	0	0	0	0	0	0	0	0	0	0	0	0	0	0	0	0	0	0	0	0	0	0	0	0	0	0	0	0	0	0	0	0	0	0	0	0	0	0
ASV_5113	Eukaryota	Rhizaria	Cercozoa	Cercozoa;Filosa-Sarcomonadea	Glissomonadida	Allapsidae	Allapsidae_unclassified	Allapsidae_unclassified	0	0	0	0	0	0	0	0	0	0	0	0	0	0	0	0	0	0	0	0	0	0	0	0	0	0	0	0	0	0	0	0	0	0	0	0	0	0	0	0	0
ASV_5194	Eukaryota	Rhizaria	Cercozoa	Cercozoa;Filosa-Sarcomonadea	Glissomonadida	Allapsidae	Allapsidae_unclassified	Allapsidae_unclassified	0	0	0	0	0	0	0	0	0	0	0	0	0	0	0	0	0	0	0	0	0	0	0	0	0	0	0	0	0	0	0	0	0	0	0	0	0	0	0	0	0
ASV_3787	Eukaryota	Rhizaria	Cercozoa	Cercozoa;Filosa-Sarcomonadea	Glissomonadida	Allapsidae	Allapsidae_unclassified	Allapsidae_unclassified	0	0	0	0	0	0	0	0	0	0	0	0	0	0	0	0	0	0	0	0	0	0	0	0	0	0	0	0	0	0	0	0	0	0	0	0	0	0	0	0	0
ASV_5672	Eukaryota	Rhizaria	Cercozoa	Cercozoa;Filosa-Sarcomonadea	Glissomonadida	Allapsidae	Allapsidae_unclassified	Allapsidae_unclassified	0	0	0	0	0	0	0	0	0	0	0	0	0	0	0	0	0	0	0	0	0	0	0	0	0	0	0	0	0	0	0	0	0	0	0	0	0	0	0	0	0
ASV_6308	Eukaryota	Rhizaria	Cercozoa	Cercozoa;Filosa-Sarcomonadea	Glissomonadida	Allapsidae	Allapsidae_unclassified	Allapsidae_unclassified	0	0	0	0	0	0	0	0	0	0	0	0	0	0	0	0	0	0	0	0	0	0	0	0	0	0	0	0	0	0	0	0	0	0	0	0	0	0	0	0	0
ASV_6309	Eukaryota	Rhizaria	Cercozoa	Cercozoa;Filosa-Sarcomonadea	Glissomonadida	Allapsidae	Allapsidae_unclassified	Allapsidae_unclassified	0	0	0	0	0	0	0	0	0	0	0	0	0	0	0	0	0	0	0	0	0	0	0	0	0	0	0	0	0	0	0	0	0	0	0	0	0	0	0	0	0
ASV_6344	Eukaryota	Rhizaria	Cercozoa	Cercozoa;Filosa-Sarcomonadea	Glissomonadida	Allapsidae	Allapsidae_unclassified	Allapsidae_unclassified	0	0	0	0	0	0	0	0	0	0	0	0	0	0	0	0	0	0	0	0	0	0	0	0	0	0	0	0	0	0	0	0	0	0	0	0	0	0	0	0	0
ASV_6620	Eukaryota	Rhizaria	Cercozoa	Cercozoa;Filosa-Sarcomonadea	Glissomonadida	Allapsidae	Allapsidae_unclassified	Allapsidae_unclassified	0	0	0	0	0	0	0	0	0	0	0	0	0	0	0	0	0	0	0	0	0	0	0	0	0	0	0	0	0	0	0	0	0	0	0	0	0	0	0	0	0
ASV_6784	Eukaryota	Rhizaria	Cercozoa	Cercozoa;Filosa-Sarcomonadea	Glissomonadida	Allapsidae	Allapsidae_unclassified	Allapsidae_unclassified	0	0	0	0	0	0	0	0	0	0	0	0	0	0	0	0	0	0	0	0	0	0	0	0	0	0	0	0	0	0	0	0	0	0	0	0	0	0	0	0	0
ASV_7226	Eukaryota	Rhizaria	Cercozoa	Cercozoa;Filosa-Sarcomonadea	Glissomonadida	Allapsidae	Allapsidae_unclassified	Allapsidae_unclassified	0	0	0	0	0	0	0	0	0	0	0	0	0	0	0	0	0	0	0	0	0	0	0	0	0	0	0	0	0	0	0	0	0	0	0	0	0	0	0	0	0
ASV_7869	Eukaryota	Rhizaria	Cercozoa	Cercozoa;Filosa-Sarcomonadea	Glissomonadida	Allapsidae	Allapsidae_unclassified	Allapsidae_unclassified	0	0	0	0	0	0	0	0	0	0	0	0	0	0	0	0	0	0	0	0	0	0	0	0	0	0	0	0	0	0	0	0	0	0	0	0	0	0	0	0	0
ASV_8591	Eukaryota	Rhizaria	Cercozoa	Cercozoa;Filosa-Sarcomonadea	Glissomonadida	Allapsidae	Allapsidae_unclassified	Allapsidae_unclassified	0	0	0	0	0	0	0	0	0	0	0	0	0	0	0	0	0	0	0	0	0	0	0	0	0	0	0	0	0	0	0	0	0	0	0	0	0	0	0	0	0
ASV_8654	Eukaryota	Rhizaria	Cercozoa	Cercozoa;Filosa-Sarcomonadea	Glissomonadida	Allapsidae	Allapsidae_unclassified	Allapsidae_unclassified	0	0	0	0	0	0	0	0	0	0	0	0	0	0	0	0	0	0	0	0	0	0	0	0	0	0	0	0	0	0	0	0	0	0	0	0	0	0	0	0	0
ASV_850	Eukaryota	Rhizaria	Cercozoa	Cercozoa;Filosa-Sarcomonadea	Glissomonadida	Allapsidae	Allapsidae_X	Allapsidae_X_sp.	0	0	0	0	0	0	0	0	121	0	0	0	0	0	0	0	0	0	0	0	0	0	30	0	0	0	0	0	0	0	0	0	0	0	0	0	0	0	0	0	0
ASV_1371	Eukaryota	Rhizaria	Cercozoa	Cercozoa;Filosa-Sarcomonadea	Glissomonadida	Allapsidae	Allapsidae_X	Allapsidae_X_sp.	15	0	0	0	0	0	0	0	0	0	0	0	0	0	0	0	0	0	0	0	0	0	52	0	0	0	0	0	0	0	0	0	0	0	0	0	0	13	0	0	0
ASV_1443	Eukaryota	Rhizaria	Cercozoa	Cercozoa;Filosa-Sarcomonadea	Glissomonadida	Allapsidae	Allapsidae_X	Allapsidae_X_sp.	0	0	0	0	0	0	0	0	0	0	0	0	0	0	0	0	0	0	0	0	0	0	0	0	0	0	0	0	0	0	0	0	0	0	0	0	0	0	0	0	0
ASV_1477	Eukaryota	Rhizaria	Cercozoa	Cercozoa;Filosa-Sarcomonadea	Glissomonadida	Allapsidae	Allapsidae_X	Allapsidae_X_sp.	0	0	0	0	0	0	0	0	0	0	0	0	0	0	0	0	0	0	0	0	0	0	0	0	0	0	0	0	0	0	0	0	0	0	0	0	0	0	0	0	0
ASV_2351	Eukaryota	Rhizaria	Cercozoa	Cercozoa;Filosa-Sarcomonadea	Glissomonadida	Allapsidae	Allapsidae_X	Allapsidae_X_sp.	0	0	0	0	90	0	0	0	0	0	0	0	0	0	0	0	0	0	0	0	0	0	0	0	0	0	0	0	0	0	0	0	0	0	0	0	0	0	0	0	0
ASV_2689	Eukaryota	Rhizaria	Cercozoa	Cercozoa;Filosa-Sarcomonadea	Glissomonadida	Allapsidae	Allapsidae_X	Allapsidae_X_sp.	0	0	0	0	0	0	0	0	0	0	0	0	0	0	0	0	0	0	0	0	0	0	0	0	0	0	0	0	0	0	0	0	0	0	0	0	0	0	0	0	0
ASV_3253	Eukaryota	Rhizaria	Cercozoa	Cercozoa;Filosa-Sarcomonadea	Glissomonadida	Allapsidae	Allapsidae_X	Allapsidae_X_sp.	0	0	0	0	0	0	0	0	0	0	0	0	0	0	0	0	0	0	0	0	0	0	43	0	0	0	0	0	0	0	0	0	0	0	0	0	0	0	0	0	0
ASV_3564	Eukaryota	Rhizaria	Cercozoa	Cercozoa;Filosa-Sarcomonadea	Glissomonadida	Allapsidae	Allapsidae_X	Allapsidae_X_sp.	0	0	0	0	0	0	0	0	0	0	0	0	0	0	0	0	0	0	0	0	0	0	0	0	0	0	9	0	0	0	0	0	0	0	0	0	0	0	0	0	0
ASV_3857	Eukaryota	Rhizaria	Cercozoa	Cercozoa;Filosa-Sarcomonadea	Glissomonadida	Allapsidae	Allapsidae_X	Allapsidae_X_sp.	0	0	0	0	0	0	0	0	0	0	0	0	0	0	0	0	0	0	0	0	0	0	0	0	0	0	0	0	0	0	0	0	0	0	0	0	0	0	0	0	0
ASV_4280	Eukaryota	Rhizaria	Cercozoa	Cercozoa;Filosa-Sarcomonadea	Glissomonadida	Allapsidae	Allapsidae_X	Allapsidae_X_sp.	0	0	0	0	0	0	0	0	0	0	0	0	0	0	0	0	0	0	0	0	0	0	0	0	0	0	0	0	0	0	0	0	0	0	0	0	0	0	0	0	0
ASV_4468	Eukaryota	Rhizaria	Cercozoa	Cercozoa;Filosa-Sarcomonadea	Glissomonadida	Allapsidae	Allapsidae_X	Allapsidae_X_sp.	0	0	0	0	0	0	0	0	0	0	0	0	0	0	0	0	0	0	0	0	0	0	0	0	0	0	0	0	0	0	0	0	0	0	0	0	0	0	0	0	0
ASV_4494	Eukaryota	Rhizaria	Cercozoa	Cercozoa;Filosa-Sarcomonadea	Glissomonadida	Allapsidae	Allapsidae_X	Allapsidae_X_sp.	0	0	0	0	0	0	0	0	0	0	0	0	0	0	0	0	0	0	0	0	0	0	0	0	0	0	0	0	0	0	0	0	0	0	0	0	0	0	0	0	0
ASV_4554	Eukaryota	Rhizaria	Cercozoa	Cercozoa;Filosa-Sarcomonadea	Glissomonadida	Allapsidae	Allapsidae_X	Allapsidae_X_sp.	0	0	0	0	0	0	0	0	0	0	0	0	0	0	0	0	0	0	0	0	0	0	0	0	0	0	0	0	0	0	28	0	0	0	0	0	0	0	0	0	0
ASV_4631	Eukaryota	Rhizaria	Cercozoa	Cercozoa;Filosa-Sarcomonadea	Glissomonadida	Allapsidae	Allapsidae_X	Allapsidae_X_sp.	0	0	0	0	0	0	0	0	0	0	0	0	0	0	0	0	0	0	0	0	0	0	0	0	0	0	0	0	0	0	0	0	0	0	0	0	0	0	0	0	0
ASV_4655	Eukaryota	Rhizaria	Cercozoa	Cercozoa;Filosa-Sarcomonadea	Glissomonadida	Allapsidae	Allapsidae_X	Allapsidae_X_sp.	0	0	0	0	0	0	0	0	0	0	0	0	0	0	0	0	0	0	0	0	0	0	0	0	0	0	0	0	0	0	0	0	0	0	0	0	0	0	0	0	0
ASV_4683	Eukaryota	Rhizaria	Cercozoa	Cercozoa;Filosa-Sarcomonadea	Glissomonadida	Allapsidae	Allapsidae_X	Allapsidae_X_sp.	0	0	0	0	0	0	0	0	0	0	0	0	0	0	0	0	0	0	0	0	0	0	27	0	0	0	0	0	0	0	0	0	0	0	0	0	0	0	0	0	0
ASV_3591	Eukaryota	Rhizaria	Cercozoa	Cercozoa;Filosa-Sarcomonadea	Glissomonadida	Allapsidae	Allapsidae_X	Allapsidae_X_sp.	0	0	0	0	0	0	0	0	0	0	0	0	0	0	0	0	0	0	0	0	0	0	0	0	0	0	0	0	0	0	0	0	0	0	0	0	0	0	0	0	0
ASV_4937	Eukaryota	Rhizaria	Cercozoa	Cercozoa;Filosa-Sarcomonadea	Glissomonadida	Allapsidae	Allapsidae_X	Allapsidae_X_sp.	0	0	0	0	0	0	0	0	0	0	0	0	0	0	0	0	0	0	0	0	0	0	4	0	0	0	0	0	0	0	0	0	0	0	0	0	0	0	0	0	0
ASV_4987	Eukaryota	Rhizaria	Cercozoa	Cercozoa;Filosa-Sarcomonadea	Glissomonadida	Allapsidae	Allapsidae_X	Allapsidae_X_sp.	0	0	0	0	0	0	0	23	0	0	0	0	0	0	0	0	0	0	0	0	0	0	0	0	0	0	0	0	0	0	0	0	0	0	0	0	0	0	0	0	0
ASV_5063	Eukaryota	Rhizaria	Cercozoa	Cercozoa;Filosa-Sarcomonadea	Glissomonadida	Allapsidae	Allapsidae_X	Allapsidae_X_sp.	0	0	0	0	0	0	0	0	0	0	0	0	0	0	0	0	0	0	0	0	0	0	0	11	0	0	0	0	0	0	0	0	0	0	0	0	0	0	0	0	0
ASV_5120	Eukaryota	Rhizaria	Cercozoa	Cercozoa;Filosa-Sarcomonadea	Glissomonadida	Allapsidae	Allapsidae_X	Allapsidae_X_sp.	0	0	0	0	0	0	0	0	0	0	0	0	0	0	0	0	0	0	0	0	0	0	0	0	0	0	0	0	0	0	0	0	0	0	0	0	0	0	0	0	0
ASV_5282	Eukaryota	Rhizaria	Cercozoa	Cercozoa;Filosa-Sarcomonadea	Glissomonadida	Allapsidae	Allapsidae_X	Allapsidae_X_sp.	0	0	0	0	0	0	21	0	0	0	0	0	0	0	0	0	0	0	0	0	0	0	0	0	0	0	0	0	0	0	0	0	0	0	0	0	0	0	0	0	0
ASV_5347	Eukaryota	Rhizaria	Cercozoa	Cercozoa;Filosa-Sarcomonadea	Glissomonadida	Allapsidae	Allapsidae_X	Allapsidae_X_sp.	0	0	0	0	0	0	0	0	0	0	0	0	0	0	0	0	0	0	0	0	0	0	0	0	0	0	0	0	0	0	0	0	0	0	0	0	0	0	0	0	0
ASV_5754	Eukaryota	Rhizaria	Cercozoa	Cercozoa;Filosa-Sarcomonadea	Glissomonadida	Allapsidae	Allapsidae_X	Allapsidae_X_sp.	0	0	0	0	0	0	0	0	0	0	0	0	0	0	0	0	0	0	0	0	0	0	0	0	0	0	0	0	0	0	0	0	0	0	0	0	0	0	0	0	0
ASV_6024	Eukaryota	Rhizaria	Cercozoa	Cercozoa;Filosa-Sarcomonadea	Glissomonadida	Allapsidae	Allapsidae_X	Allapsidae_X_sp.	0	0	0	0	0	0	0	0	0	0	0	0	0	0	0	0	0	0	0	0	0	0	0	0	0	0	0	0	0	0	0	0	0	0	0	0	0	0	0	0	0
ASV_6137	Eukaryota	Rhizaria	Cercozoa	Cercozoa;Filosa-Sarcomonadea	Glissomonadida	Allapsidae	Allapsidae_X	Allapsidae_X_sp.	0	0	0	0	0	0	0	0	0	0	0	0	0	0	0	0	0	0	0	0	0	0	0	0	0	0	0	0	0	0	0	0	0	0	0	0	0	0	0	0	0
ASV_6286	Eukaryota	Rhizaria	Cercozoa	Cercozoa;Filosa-Sarcomonadea	Glissomonadida	Allapsidae	Allapsidae_X	Allapsidae_X_sp.	0	0	0	0	0	0	0	0	0	0	0	0	0	0	0	0	0	0	0	0	0	0	14	0	0	0	0	0	0	0	0	0	0	0	0	0	0	0	0	0	0
ASV_6407	Eukaryota	Rhizaria	Cercozoa	Cercozoa;Filosa-Sarcomonadea	Glissomonadida	Allapsidae	Allapsidae_X	Allapsidae_X_sp.	0	0	0	0	0	0	0	0	0	0	0	0	0	0	0	0	0	0	0	0	0	0	0	0	0	0	0	0	0	0	0	0	0	0	0	0	0	0	0	0	0
ASV_6417	Eukaryota	Rhizaria	Cercozoa	Cercozoa;Filosa-Sarcomonadea	Glissomonadida	Allapsidae	Allapsidae_X	Allapsidae_X_sp.	0	0	0	0	0	0	0	0	0	0	0	0	0	0	0	0	0	0	0	0	0	0	0	0	0	0	0	0	0	0	0	0	0	0	0	0	0	0	0	0	0
ASV_6563	Eukaryota	Rhizaria	Cercozoa	Cercozoa;Filosa-Sarcomonadea	Glissomonadida	Allapsidae	Allapsidae_X	Allapsidae_X_sp.	0	0	0	0	0	0	0	0	0	0	0	0	0	0	0	0	0	0	0	0	0	0	0	0	0	0	0	0	0	0	0	0	0	0	0	0	0	0	0	0	0
ASV_6591	Eukaryota	Rhizaria	Cercozoa	Cercozoa;Filosa-Sarcomonadea	Glissomonadida	Allapsidae	Allapsidae_X	Allapsidae_X_sp.	0	0	0	0	0	0	0	0	0	0	0	0	0	0	0	0	0	0	0	0	0	0	0	0	0	0	0	0	0	0	0	0	0	0	0	0	0	0	0	0	0
ASV_7137	Eukaryota	Rhizaria	Cercozoa	Cercozoa;Filosa-Sarcomonadea	Glissomonadida	Allapsidae	Allapsidae_X	Allapsidae_X_sp.	0	0	0	0	0	0	0	0	0	0	0	0	0	0	0	0	0	0	0	0	0	0	0	0	0	0	0	0	0	0	0	0	0	0	0	0	0	0	0	0	0
ASV_7145	Eukaryota	Rhizaria	Cercozoa	Cercozoa;Filosa-Sarcomonadea	Glissomonadida	Allapsidae	Allapsidae_X	Allapsidae_X_sp.	0	0	0	0	0	0	0	0	0	0	0	0	0	0	0	0	0	0	0	0	0	0	0	0	0	0	0	0	0	0	0	0	0	0	0	0	0	0	0	0	0
ASV_7200	Eukaryota	Rhizaria	Cercozoa	Cercozoa;Filosa-Sarcomonadea	Glissomonadida	Allapsidae	Allapsidae_X	Allapsidae_X_sp.	0	0	0	0	0	0	0	0	0	0	0	0	0	0	0	0	0	0	0	0	0	0	0	0	0	0	0	0	0	0	9	0	0	0	0	0	0	0	0	0	0
ASV_7716	Eukaryota	Rhizaria	Cercozoa	Cercozoa;Filosa-Sarcomonadea	Glissomonadida	Allapsidae	Allapsidae_X	Allapsidae_X_sp.	0	0	0	0	0	0	0	0	0	0	0	0	0	0	0	0	0	0	0	0	0	0	0	0	0	0	0	0	0	0	0	0	0	0	0	0	0	0	0	0	0
ASV_8815	Eukaryota	Rhizaria	Cercozoa	Cercozoa;Filosa-Sarcomonadea	Glissomonadida	Allapsidae	Allapsidae_X	Allapsidae_X_sp.	0	0	0	0	0	0	0	0	0	0	0	0	0	0	0	0	0	0	0	0	0	0	0	0	0	0	0	0	0	0	0	0	0	0	0	0	0	0	0	0	0
ASV_8960	Eukaryota	Rhizaria	Cercozoa	Cercozoa;Filosa-Sarcomonadea	Glissomonadida	Allapsidae	Allapsidae_X	Allapsidae_X_sp.	0	0	0	0	0	0	0	0	0	0	0	0	0	0	0	0	0	0	0	0	0	0	0	0	0	0	0	0	0	0	0	0	0	0	0	0	0	0	0	0	0
ASV_6914	Eukaryota	Rhizaria	Cercozoa	Cercozoa;Filosa-Sarcomonadea	Glissomonadida	Bodomorphidae	Bodomorpha	Bodomorpha_minima	0	0	0	0	0	0	0	0	0	0	0	0	0	0	0	0	0	0	0	0	0	0	0	0	0	0	0	0	0	0	0	0	0	0	0	0	0	0	0	0	0
ASV_7414	Eukaryota	Rhizaria	Cercozoa	Cercozoa;Filosa-Sarcomonadea	Glissomonadida	Bodomorphidae	Bodomorpha	Bodomorpha_minima	0	0	0	0	0	0	0	0	0	0	0	0	0	0	0	0	0	0	0	0	0	0	0	0	0	0	0	0	0	0	0	0	0	0	0	0	0	0	0	0	0
ASV_2555	Eukaryota	Rhizaria	Cercozoa	Cercozoa;Filosa-Sarcomonadea	Glissomonadida	Bodomorphidae	Bodomorpha	Bodomorpha_unclassified	0	0	0	0	0	0	0	0	0	0	0	0	0	0	0	0	0	0	0	0	0	0	0	0	0	0	0	0	0	0	0	0	0	0	0	0	0	0	0	0	0
ASV_5065	Eukaryota	Rhizaria	Cercozoa	Cercozoa;Filosa-Sarcomonadea	Glissomonadida	Bodomorphidae	Bodomorpha	Bodomorpha_unclassified	0	0	0	0	0	0	0	0	0	0	0	0	0	0	0	0	0	0	0	0	0	0	0	0	0	0	23	0	0	0	0	0	0	0	0	0	0	0	0	0	0
ASV_1514	Eukaryota	Rhizaria	Cercozoa	Cercozoa;Filosa-Sarcomonadea	Cercomonadida	Cercomonadidae	Cavernomonas	Cavernomonas_stercoris	0	0	0	11	0	0	0	0	0	0	15	0	0	0	0	0	0	0	0	0	0	0	0	0	0	0	0	0	0	0	0	0	0	0	9	0	0	0	0	0	0
ASV_4186	Eukaryota	Rhizaria	Cercozoa	Cercozoa;Filosa-Sarcomonadea	Cercomonadida	Cercomonadidae	Cavernomonas	Cavernomonas_stercoris	0	0	0	0	0	0	0	0	0	0	0	0	0	0	0	0	0	0	0	0	0	0	0	0	0	0	0	0	0	0	0	0	0	0	0	0	0	0	0	0	0
ASV_7286	Eukaryota	Rhizaria	Cercozoa	Cercozoa;Filosa-Sarcomonadea	Cercomonadida	Cercomonadidae	Cavernomonas	Cavernomonas_stercoris	0	0	0	0	0	0	0	0	0	0	0	0	0	0	0	0	0	0	0	0	0	0	0	0	0	0	0	0	0	0	0	0	0	0	0	0	0	0	0	0	0
ASV_6080	Eukaryota	Rhizaria	Cercozoa	Cercozoa;Filosa-Sarcomonadea	Cercomonadida	Cercomonadidae	Cavernomonas	Cavernomonas_stercoris	0	0	0	0	0	0	0	0	0	0	0	0	0	0	0	0	0	0	0	0	0	0	0	0	0	0	0	0	0	0	0	0	0	0	0	0	0	0	0	0	0
ASV_8671	Eukaryota	Rhizaria	Cercozoa	Cercozoa;Filosa-Sarcomonadea	Cercomonadida	Cercomonadida_unclassified	Cercomonadida_unclassified	Cercomonadida_unclassified	0	0	0	0	0	0	0	0	0	0	0	0	0	0	0	0	0	0	0	0	0	0	0	0	0	0	0	0	0	0	0	0	0	0	0	0	0	0	0	0	0
ASV_3659	Eukaryota	Rhizaria	Cercozoa	Cercozoa;Filosa-Sarcomonadea	Cercomonadida	Cercomonadidae	Cercomonadidae_unclassified	Cercomonadidae_unclassified	0	0	0	0	0	0	0	0	0	0	0	0	0	0	0	0	0	0	0	0	0	0	0	0	0	0	0	0	0	0	0	0	0	0	0	0	0	0	0	0	0
ASV_5179	Eukaryota	Rhizaria	Cercozoa	Cercozoa;Filosa-Sarcomonadea	Cercomonadida	Cercomonadidae	Cercomonadidae_unclassified	Cercomonadidae_unclassified	0	0	0	0	0	0	0	0	0	0	0	0	0	0	0	0	0	0	0	0	0	0	0	0	0	0	0	0	0	0	0	0	0	0	0	0	0	0	0	0	0
ASV_5257	Eukaryota	Rhizaria	Cercozoa	Cercozoa;Filosa-Sarcomonadea	Cercomonadida	Cercomonadidae	Cercomonadidae_unclassified	Cercomonadidae_unclassified	0	0	0	0	0	0	0	0	0	0	0	0	0	0	0	0	0	0	0	0	0	0	0	0	0	0	0	0	0	0	0	0	0	0	0	0	0	0	0	0	0
ASV_5601	Eukaryota	Rhizaria	Cercozoa	Cercozoa;Filosa-Sarcomonadea	Cercomonadida	Cercomonadidae	Cercomonadidae_unclassified	Cercomonadidae_unclassified	0	0	0	0	0	0	0	0	0	0	0	0	0	0	0	0	0	0	0	0	0	0	0	0	0	0	0	0	0	0	0	0	0	0	0	0	0	0	0	0	0
ASV_5932	Eukaryota	Rhizaria	Cercozoa	Cercozoa;Filosa-Sarcomonadea	Cercomonadida	Cercomonadidae	Cercomonadidae_unclassified	Cercomonadidae_unclassified	0	0	0	0	0	0	0	0	0	0	0	0	0	0	0	0	0	0	0	0	0	0	16	0	0	0	0	0	0	0	0	0	0	0	0	0	0	0	0	0	0
ASV_6339	Eukaryota	Rhizaria	Cercozoa	Cercozoa;Filosa-Sarcomonadea	Cercomonadida	Cercomonadidae	Cercomonadidae_unclassified	Cercomonadidae_unclassified	0	0	0	0	0	0	0	0	0	0	0	0	0	0	0	0	0	0	0	0	0	0	0	0	0	0	0	0	0	0	0	0	0	0	0	0	0	0	0	0	0
ASV_7800	Eukaryota	Rhizaria	Cercozoa	Cercozoa;Filosa-Sarcomonadea	Cercomonadida	Cercomonadidae	Cercomonadidae_unclassified	Cercomonadidae_unclassified	0	0	0	0	0	0	0	0	0	0	0	0	0	0	0	0	0	0	0	0	0	0	0	0	0	0	0	0	0	0	0	0	0	0	0	0	0	0	0	0	0
ASV_4804	Eukaryota	Rhizaria	Cercozoa	Cercozoa;Filosa-Sarcomonadea	Cercomonadida	Cercomonadidae	Cercomonadidae_X	Cercomonadidae_X_sp.	0	0	0	0	0	0	0	0	0	0	0	0	0	0	0	0	0	0	0	0	0	0	0	0	0	0	0	0	0	0	0	0	0	0	0	0	0	0	0	0	0
ASV_3515	Eukaryota	Rhizaria	Cercozoa	Cercozoa;Filosa-Sarcomonadea	Cercomonadida	Cercomonadidae	Cercomonas	Cercomonas_braziliensis	0	0	0	0	0	0	0	0	0	0	0	0	0	0	46	0	0	0	0	0	0	0	0	0	0	0	0	0	0	0	0	0	0	0	0	0	0	0	0	0	0
ASV_4941	Eukaryota	Rhizaria	Cercozoa	Cercozoa;Filosa-Sarcomonadea	Cercomonadida	Cercomonadidae	Cercomonas	Cercomonas_braziliensis	0	0	0	0	0	0	0	0	0	0	0	0	0	0	0	0	0	0	0	0	0	0	0	0	0	0	0	0	0	0	0	0	0	0	0	0	0	0	0	0	0
ASV_4970	Eukaryota	Rhizaria	Cercozoa	Cercozoa;Filosa-Sarcomonadea	Cercomonadida	Cercomonadidae	Cercomonas	Cercomonas_braziliensis	0	0	0	0	0	0	0	0	0	0	0	0	0	0	0	0	0	0	0	0	0	0	0	0	0	0	0	0	0	0	0	0	0	0	0	0	0	9	0	0	0
ASV_4760	Eukaryota	Rhizaria	Cercozoa	Cercozoa;Filosa-Sarcomonadea	Cercomonadida	Cercomonadidae	Cercomonas	Cercomonas_plasmodialis	0	0	0	0	0	0	0	0	0	0	0	0	0	0	0	0	0	0	0	0	0	0	0	0	0	0	0	0	0	0	13	0	0	0	0	0	0	0	0	0	0
ASV_5080	Eukaryota	Rhizaria	Cercozoa	Cercozoa;Filosa-Sarcomonadea	Cercomonadida	Cercomonadidae	Cercomonas	Cercomonas_plasmodialis	0	0	0	0	0	0	0	0	0	0	0	0	0	0	0	0	0	0	0	0	0	0	0	0	0	0	0	0	0	0	0	0	0	0	0	0	0	0	0	0	0
ASV_4638	Eukaryota	Rhizaria	Cercozoa	Cercozoa;Filosa-Sarcomonadea	Cercomonadida	Cercomonadidae	Cercomonas	Cercomonas_sp.	0	0	0	0	0	0	0	0	0	0	0	0	0	0	0	0	0	0	0	0	0	0	0	0	0	0	0	0	0	0	27	0	0	0	0	0	0	0	0	0	0
ASV_4851	Eukaryota	Rhizaria	Cercozoa	Cercozoa;Filosa-Sarcomonadea	Cercomonadida	Cercomonadidae	Cercomonas	Cercomonas_sp.	0	0	0	0	0	0	0	0	0	0	0	0	0	0	0	0	0	0	0	0	0	0	19	0	0	0	0	0	0	0	0	0	0	0	0	0	0	0	0	0	0
ASV_4978	Eukaryota	Rhizaria	Cercozoa	Cercozoa;Filosa-Sarcomonadea	Cercomonadida	Cercomonadidae	Cercomonas	Cercomonas_sp.	0	0	0	0	0	0	0	0	0	0	0	0	0	0	0	0	0	0	0	0	0	0	0	0	0	0	0	0	0	0	0	0	0	0	0	0	0	0	0	0	0
ASV_5682	Eukaryota	Rhizaria	Cercozoa	Cercozoa;Filosa-Sarcomonadea	Cercomonadida	Cercomonadidae	Cercomonas	Cercomonas_sp.	0	0	0	0	0	0	0	0	0	0	0	0	0	0	0	0	0	0	0	0	0	0	0	0	0	0	0	0	0	0	0	0	0	0	0	0	0	0	0	0	0
ASV_6255	Eukaryota	Rhizaria	Cercozoa	Cercozoa;Filosa-Sarcomonadea	Cercomonadida	Cercomonadidae	Cercomonas	Cercomonas_sp.	0	0	0	0	0	0	0	0	0	0	0	0	0	0	0	0	0	0	0	0	0	0	0	0	0	0	0	0	0	0	0	0	0	0	0	0	0	0	0	0	0
ASV_7308	Eukaryota	Rhizaria	Cercozoa	Cercozoa;Filosa-Sarcomonadea	Cercomonadida	Cercomonadidae	Cercomonas	Cercomonas_sp.	0	9	0	0	0	0	0	0	0	0	0	0	0	0	0	0	0	0	0	0	0	0	0	0	0	0	0	0	0	0	0	0	0	0	0	0	0	0	0	0	0
ASV_8986	Eukaryota	Rhizaria	Cercozoa	Cercozoa;Filosa-Sarcomonadea	Cercomonadida	Cercomonadidae	Cercomonas	Cercomonas_sp.	0	0	0	0	0	0	0	0	0	0	0	0	0	0	0	0	0	0	0	0	0	0	0	0	0	0	0	0	0	0	0	0	0	0	0	0	0	0	0	0	0
ASV_3306	Eukaryota	Rhizaria	Cercozoa	Cercozoa;Filosa-Sarcomonadea	Cercomonadida	Cercomonadidae	Cercomonas	Cercomonas_unclassified	0	0	0	0	51	0	0	0	0	0	0	0	0	0	0	0	0	0	0	0	0	0	0	0	0	0	0	0	0	0	0	0	0	0	0	0	0	0	0	0	0
ASV_4180	Eukaryota	Rhizaria	Cercozoa	Cercozoa;Filosa-Sarcomonadea	Cercomonadida	Cercomonadidae	Cercomonas	Cercomonas_unclassified	0	0	0	0	0	0	0	0	0	0	0	0	0	0	0	0	0	0	0	0	0	0	34	0	0	0	0	0	0	0	0	0	0	0	0	0	0	0	0	0	0
ASV_4337	Eukaryota	Rhizaria	Cercozoa	Cercozoa;Filosa-Sarcomonadea	Cercomonadida	Cercomonadidae	Cercomonas	Cercomonas_unclassified	0	0	0	0	0	0	0	0	0	0	0	0	0	0	0	0	0	0	0	0	0	0	0	0	0	0	0	0	0	0	0	0	0	0	0	0	0	0	0	0	0
ASV_4492	Eukaryota	Rhizaria	Cercozoa	Cercozoa;Filosa-Sarcomonadea	Cercomonadida	Cercomonadidae	Cercomonas	Cercomonas_unclassified	0	0	0	0	0	0	0	0	0	0	0	0	0	0	0	0	0	0	0	0	0	0	0	0	0	0	0	0	0	0	0	0	0	0	0	0	0	0	0	0	0
ASV_4823	Eukaryota	Rhizaria	Cercozoa	Cercozoa;Filosa-Sarcomonadea	Cercomonadida	Cercomonadidae	Cercomonas	Cercomonas_unclassified	0	0	0	0	0	0	0	0	0	0	0	0	0	0	0	0	0	0	0	0	0	0	0	0	0	0	0	0	0	0	0	0	0	0	0	0	0	0	0	0	0
ASV_7062	Eukaryota	Rhizaria	Cercozoa	Cercozoa;Filosa-Sarcomonadea	Cercomonadida	Cercomonadidae	Cercomonas	Cercomonas_unclassified	0	0	0	0	0	0	0	0	0	0	0	0	0	0	0	0	0	0	0	0	0	0	0	0	0	0	0	0	0	0	0	0	0	0	0	0	0	0	0	0	0
ASV_7153	Eukaryota	Rhizaria	Cercozoa	Cercozoa;Filosa-Sarcomonadea	Cercomonadida	Cercomonadidae	Cercomonas	Cercomonas_unclassified	0	0	0	0	0	0	0	0	0	0	0	0	0	0	0	0	0	0	0	0	0	0	0	0	0	0	0	0	0	0	0	0	0	0	0	0	0	0	0	0	0
ASV_7412	Eukaryota	Rhizaria	Cercozoa	Cercozoa;Filosa-Sarcomonadea	Cercomonadida	Cercomonadidae	Cercomonas	Cercomonas_unclassified	0	0	0	0	0	0	0	0	0	0	0	0	0	0	0	0	0	0	0	0	0	0	0	0	0	0	0	0	0	0	0	0	0	0	0	0	0	0	0	0	0
ASV_7669	Eukaryota	Rhizaria	Cercozoa	Cercozoa;Filosa-Sarcomonadea	Cercomonadida	Cercomonadidae	Cercomonas	Cercomonas_unclassified	0	0	0	0	0	0	0	0	0	0	0	0	0	0	0	0	0	0	0	0	0	0	0	0	0	0	0	0	0	0	0	0	0	0	0	0	0	0	0	0	0
ASV_8024	Eukaryota	Rhizaria	Cercozoa	Cercozoa;Filosa-Sarcomonadea	Cercomonadida	Cercomonadidae	Cercomonas	Cercomonas_unclassified	0	0	0	0	0	0	0	0	0	0	0	0	0	0	0	0	0	0	0	0	0	0	0	0	0	0	0	0	0	0	0	0	0	0	0	0	0	0	0	0	0
ASV_8467	Eukaryota	Rhizaria	Cercozoa	Cercozoa;Filosa-Sarcomonadea	Glissomonadida	Dujardinidae	Dujardina	Dujardina_sp.	0	0	0	0	0	0	0	0	0	0	0	0	0	0	0	0	0	0	0	0	0	0	0	0	0	0	0	0	0	0	0	0	0	0	0	0	0	0	0	0	0
ASV_9286	Eukaryota	Rhizaria	Cercozoa	Cercozoa;Filosa-Sarcomonadea	Glissomonadida	Dujardinidae	Dujardina	Dujardina_sp.	0	0	0	0	0	0	0	0	0	0	0	0	0	0	0	0	0	0	0	0	0	0	0	0	0	0	0	0	0	0	0	0	0	0	0	0	0	0	0	0	0
ASV_3747	Eukaryota	Rhizaria	Cercozoa	Cercozoa;Filosa-Sarcomonadea	Cercomonadida	Cercomonadidae	Eocercomonas	Eocercomonas_ramosa	0	0	0	0	0	0	0	0	0	0	0	0	0	0	0	0	0	0	0	0	0	0	0	18	0	0	0	0	0	0	0	0	0	0	0	0	0	0	0	0	0
ASV_1806	Eukaryota	Rhizaria	Cercozoa	Cercozoa;Filosa-Sarcomonadea	Cercomonadida	Cercomonadidae	Eocercomonas	Eocercomonas_sp.	0	0	0	0	0	0	0	0	0	0	0	0	0	0	0	0	0	0	0	0	0	0	0	0	0	0	0	0	0	0	120	0	0	0	0	0	0	0	0	0	0
ASV_2007	Eukaryota	Rhizaria	Cercozoa	Cercozoa;Filosa-Sarcomonadea	Cercomonadida	Cercomonadidae	Eocercomonas	Eocercomonas_sp.	0	0	0	0	0	0	0	0	0	0	0	0	0	0	0	0	0	0	0	0	0	0	42	0	0	0	0	0	0	0	0	0	0	0	0	0	0	0	0	0	0
ASV_6042	Eukaryota	Rhizaria	Cercozoa	Cercozoa;Filosa-Sarcomonadea	Cercomonadida	Cercomonadidae	Eocercomonas	Eocercomonas_sp.	0	0	0	0	0	0	0	0	0	0	0	0	0	0	0	0	0	0	0	0	0	0	0	0	0	0	0	0	0	0	0	0	0	0	0	0	0	0	0	0	0
ASV_6469	Eukaryota	Rhizaria	Cercozoa	Cercozoa;Filosa-Sarcomonadea	Cercomonadida	Cercomonadidae	Eocercomonas	Eocercomonas_sp.	0	0	0	0	0	0	0	0	0	0	0	0	0	0	0	0	0	13	0	0	0	0	0	0	0	0	0	0	0	0	0	0	0	0	0	0	0	0	0	0	0
ASV_6671	Eukaryota	Rhizaria	Cercozoa	Cercozoa;Filosa-Sarcomonadea	Cercomonadida	Cercomonadidae	Eocercomonas	Eocercomonas_sp.	0	0	0	0	0	0	0	0	0	0	0	0	0	0	0	0	0	0	0	0	0	0	0	12	0	0	0	0	0	0	0	0	0	0	0	0	0	0	0	0	0
ASV_7205	Eukaryota	Rhizaria	Cercozoa	Cercozoa;Filosa-Sarcomonadea	Cercomonadida	Cercomonadidae	Eocercomonas	Eocercomonas_sp.	0	0	0	0	0	0	0	0	0	0	0	0	0	0	0	0	0	0	0	0	0	0	0	0	0	0	0	0	0	0	0	0	9	0	0	0	0	0	0	0	0
ASV_8239	Eukaryota	Rhizaria	Cercozoa	Cercozoa;Filosa-Sarcomonadea	Cercomonadida	Cercomonadidae	Eocercomonas	Eocercomonas_sp.	0	0	0	0	0	0	0	0	0	0	0	0	0	0	0	0	0	0	0	0	0	0	6	0	0	0	0	0	0	0	0	0	0	0	0	0	0	0	0	0	0
ASV_8639	Eukaryota	Rhizaria	Cercozoa	Cercozoa;Filosa-Sarcomonadea	Cercomonadida	Cercomonadidae	Eocercomonas	Eocercomonas_sp.	0	0	0	0	0	0	0	0	0	0	0	0	0	0	0	0	0	0	0	0	0	0	0	0	0	0	0	0	0	0	0	0	0	0	0	0	0	0	0	0	0
ASV_3794	Eukaryota	Rhizaria	Cercozoa	Cercozoa;Filosa-Sarcomonadea	Filosa-Sarcomonadea_unclassified	Filosa-Sarcomonadea_unclassified	Filosa-Sarcomonadea_unclassified	Filosa-Sarcomonadea_unclassified	0	0	0	0	0	0	0	0	28	0	0	0	0	0	0	0	0	0	0	0	0	0	0	0	0	0	0	0	0	0	0	0	0	0	0	0	0	0	0	0	0
ASV_4548	Eukaryota	Rhizaria	Cercozoa	Cercozoa;Filosa-Sarcomonadea	Filosa-Sarcomonadea_unclassified	Filosa-Sarcomonadea_unclassified	Filosa-Sarcomonadea_unclassified	Filosa-Sarcomonadea_unclassified	0	0	0	0	0	0	0	0	28	0	0	0	0	0	0	0	0	0	0	0	0	0	0	0	0	0	0	0	0	0	0	0	0	0	0	0	0	0	0	0	0
ASV_4741	Eukaryota	Rhizaria	Cercozoa	Cercozoa;Filosa-Sarcomonadea	Filosa-Sarcomonadea_unclassified	Filosa-Sarcomonadea_unclassified	Filosa-Sarcomonadea_unclassified	Filosa-Sarcomonadea_unclassified	0	0	0	0	0	0	0	0	0	0	0	0	0	0	0	0	0	0	0	0	0	0	0	0	0	0	0	0	0	0	0	0	0	0	0	0	0	0	0	0	0
ASV_5387	Eukaryota	Rhizaria	Cercozoa	Cercozoa;Filosa-Sarcomonadea	Filosa-Sarcomonadea_unclassified	Filosa-Sarcomonadea_unclassified	Filosa-Sarcomonadea_unclassified	Filosa-Sarcomonadea_unclassified	0	0	0	0	0	0	0	0	0	0	0	0	0	0	0	0	0	0	0	0	0	0	20	0	0	0	0	0	0	0	0	0	0	0	0	0	0	0	0	0	0
ASV_6064	Eukaryota	Rhizaria	Cercozoa	Cercozoa;Filosa-Sarcomonadea	Filosa-Sarcomonadea_unclassified	Filosa-Sarcomonadea_unclassified	Filosa-Sarcomonadea_unclassified	Filosa-Sarcomonadea_unclassified	0	0	0	0	0	0	0	0	0	0	0	0	0	0	0	0	0	0	0	0	0	0	0	0	0	0	0	0	0	0	0	0	0	0	0	0	0	0	0	0	0
ASV_6391	Eukaryota	Rhizaria	Cercozoa	Cercozoa;Filosa-Sarcomonadea	Filosa-Sarcomonadea_unclassified	Filosa-Sarcomonadea_unclassified	Filosa-Sarcomonadea_unclassified	Filosa-Sarcomonadea_unclassified	0	0	0	0	0	0	0	0	0	0	0	0	0	0	0	0	0	0	0	0	0	0	0	0	0	0	0	0	0	0	0	0	0	0	0	0	0	0	0	0	0
ASV_6929	Eukaryota	Rhizaria	Cercozoa	Cercozoa;Filosa-Sarcomonadea	Filosa-Sarcomonadea_unclassified	Filosa-Sarcomonadea_unclassified	Filosa-Sarcomonadea_unclassified	Filosa-Sarcomonadea_unclassified	0	0	0	0	0	0	0	0	0	0	0	0	0	0	0	0	0	0	0	0	0	0	0	0	0	0	0	0	0	0	0	0	0	0	0	0	0	0	0	0	0
ASV_7459	Eukaryota	Rhizaria	Cercozoa	Cercozoa;Filosa-Sarcomonadea	Filosa-Sarcomonadea_unclassified	Filosa-Sarcomonadea_unclassified	Filosa-Sarcomonadea_unclassified	Filosa-Sarcomonadea_unclassified	0	0	0	0	0	0	0	0	0	0	0	0	0	0	0	0	0	0	0	0	0	0	0	0	0	0	0	0	0	0	8	0	0	0	0	0	0	0	0	0	0
ASV_7540	Eukaryota	Rhizaria	Cercozoa	Cercozoa;Filosa-Sarcomonadea	Filosa-Sarcomonadea_unclassified	Filosa-Sarcomonadea_unclassified	Filosa-Sarcomonadea_unclassified	Filosa-Sarcomonadea_unclassified	0	0	0	0	0	0	0	0	0	0	0	0	0	0	0	0	0	0	0	0	0	0	0	0	0	0	0	0	0	0	0	0	0	0	0	0	0	0	0	0	0
ASV_7752	Eukaryota	Rhizaria	Cercozoa	Cercozoa;Filosa-Sarcomonadea	Filosa-Sarcomonadea_unclassified	Filosa-Sarcomonadea_unclassified	Filosa-Sarcomonadea_unclassified	Filosa-Sarcomonadea_unclassified	7	0	0	0	0	0	0	0	0	0	0	0	0	0	0	0	0	0	0	0	0	0	0	0	0	0	0	0	0	0	0	0	0	0	0	0	0	0	0	0	0
ASV_8095	Eukaryota	Rhizaria	Cercozoa	Cercozoa;Filosa-Sarcomonadea	Filosa-Sarcomonadea_unclassified	Filosa-Sarcomonadea_unclassified	Filosa-Sarcomonadea_unclassified	Filosa-Sarcomonadea_unclassified	0	0	0	0	0	0	0	0	0	0	0	0	0	0	0	0	0	0	0	0	0	0	0	0	0	0	0	0	0	0	0	0	0	0	0	0	0	0	0	0	0
ASV_8947	Eukaryota	Rhizaria	Cercozoa	Cercozoa;Filosa-Sarcomonadea	Filosa-Sarcomonadea_unclassified	Filosa-Sarcomonadea_unclassified	Filosa-Sarcomonadea_unclassified	Filosa-Sarcomonadea_unclassified	0	0	0	0	0	0	0	0	0	0	0	0	0	0	0	0	0	0	0	0	0	0	0	0	0	0	0	0	0	0	0	0	0	0	0	0	0	0	0	0	0
ASV_369	Eukaryota	Rhizaria	Cercozoa	Cercozoa;Filosa-Sarcomonadea	Glissomonadida	Sandonidae	Flectomonas	Flectomonas_ekelundi	0	0	0	0	0	0	0	0	0	0	0	0	0	0	0	0	0	0	0	0	8	0	0	0	0	0	36	26	20	0	88	0	42	0	0	0	0	0	0	0	0
ASV_1591	Eukaryota	Rhizaria	Cercozoa	Cercozoa;Filosa-Sarcomonadea	Glissomonadida	Sandonidae	Flectomonas	Flectomonas_ekelundi	0	0	0	0	0	0	0	0	0	0	0	0	0	0	0	0	0	0	0	0	0	0	0	0	0	0	0	0	0	0	166	0	0	0	0	0	0	0	0	0	0
ASV_1837	Eukaryota	Rhizaria	Cercozoa	Cercozoa;Filosa-Sarcomonadea	Glissomonadida	Sandonidae	Flectomonas	Flectomonas_ekelundi	0	0	0	0	0	0	0	0	0	0	0	0	0	0	0	0	0	0	0	0	0	0	0	0	0	0	0	0	0	0	0	0	0	0	0	0	0	0	0	0	0
ASV_2145	Eukaryota	Rhizaria	Cercozoa	Cercozoa;Filosa-Sarcomonadea	Glissomonadida	Sandonidae	Flectomonas	Flectomonas_ekelundi	0	0	0	0	0	0	0	0	0	0	0	0	0	0	0	0	0	0	0	0	0	0	0	0	0	0	0	0	0	0	0	0	0	0	0	0	0	0	0	0	0
ASV_3949	Eukaryota	Rhizaria	Cercozoa	Cercozoa;Filosa-Sarcomonadea	Glissomonadida	Sandonidae	Flectomonas	Flectomonas_ekelundi	0	0	0	0	0	0	0	0	0	0	0	0	0	0	0	0	0	0	0	0	0	0	0	0	0	0	0	0	0	0	37	0	0	0	0	0	0	0	0	0	0
ASV_4928	Eukaryota	Rhizaria	Cercozoa	Cercozoa;Filosa-Sarcomonadea	Glissomonadida	Sandonidae	Flectomonas	Flectomonas_ekelundi	0	0	0	0	0	0	0	0	0	0	0	0	0	0	0	0	0	0	0	0	0	0	0	0	0	0	0	0	0	0	0	0	0	0	0	0	0	0	0	0	0
ASV_4944	Eukaryota	Rhizaria	Cercozoa	Cercozoa;Filosa-Sarcomonadea	Glissomonadida	Sandonidae	Flectomonas	Flectomonas_ekelundi	0	0	0	0	0	0	0	0	0	0	0	0	0	0	0	0	0	0	0	0	0	0	0	0	0	0	0	0	0	0	0	0	0	0	0	0	0	0	0	0	0
ASV_8688	Eukaryota	Rhizaria	Cercozoa	Cercozoa;Filosa-Sarcomonadea	Glissomonadida	Sandonidae	Flectomonas	Flectomonas_ekelundi	0	0	4	0	0	0	0	0	0	0	0	0	0	0	0	0	0	0	0	0	0	0	0	0	0	0	0	0	0	0	0	0	0	0	0	0	0	0	0	0	0
ASV_3840	Eukaryota	Rhizaria	Cercozoa	Cercozoa;Filosa-Sarcomonadea	Glissomonadida	Glissomonadida_Clade-Y	Glissomonadida_Clade-Y_X	Glissomonadida_Clade-Y_X_sp.	0	0	0	0	0	0	0	0	0	0	0	0	0	0	0	0	0	0	0	0	0	0	0	0	0	0	0	0	0	0	0	0	0	0	0	0	0	0	0	0	0
ASV_5157	Eukaryota	Rhizaria	Cercozoa	Cercozoa;Filosa-Sarcomonadea	Glissomonadida	Glissomonadida_Clade-Y	Glissomonadida_Clade-Y_X	Glissomonadida_Clade-Y_X_sp.	0	0	0	0	0	0	0	0	0	0	0	0	0	0	0	0	0	0	0	0	0	0	0	0	0	0	0	0	0	0	0	0	0	0	0	0	0	0	0	4	0
ASV_3019	Eukaryota	Rhizaria	Cercozoa	Cercozoa;Filosa-Sarcomonadea	Glissomonadida	Glissomonadida_unclassified	Glissomonadida_unclassified	Glissomonadida_unclassified	0	0	60	0	0	0	0	0	0	0	0	0	0	0	0	0	0	0	0	0	0	0	0	0	0	0	0	0	0	0	0	0	0	0	0	0	0	0	0	0	0
ASV_4471	Eukaryota	Rhizaria	Cercozoa	Cercozoa;Filosa-Sarcomonadea	Glissomonadida	Glissomonadida_unclassified	Glissomonadida_unclassified	Glissomonadida_unclassified	0	0	0	0	0	0	0	0	0	0	0	0	0	0	0	0	0	0	0	0	0	0	0	0	0	0	0	0	0	0	0	0	0	0	0	0	0	0	0	0	0
ASV_4636	Eukaryota	Rhizaria	Cercozoa	Cercozoa;Filosa-Sarcomonadea	Glissomonadida	Glissomonadida_unclassified	Glissomonadida_unclassified	Glissomonadida_unclassified	0	0	27	0	0	0	0	0	0	0	0	0	0	0	0	0	0	0	0	0	0	0	0	0	0	0	0	0	0	0	0	0	0	0	0	0	0	0	0	0	0
ASV_4689	Eukaryota	Rhizaria	Cercozoa	Cercozoa;Filosa-Sarcomonadea	Glissomonadida	Glissomonadida_unclassified	Glissomonadida_unclassified	Glissomonadida_unclassified	0	0	0	0	0	0	0	0	0	0	0	0	0	0	0	0	0	0	0	0	0	0	17	0	0	0	0	0	0	0	0	0	0	0	0	0	0	0	0	0	0
ASV_4747	Eukaryota	Rhizaria	Cercozoa	Cercozoa;Filosa-Sarcomonadea	Glissomonadida	Glissomonadida_unclassified	Glissomonadida_unclassified	Glissomonadida_unclassified	0	0	0	0	0	0	0	0	0	0	0	0	0	0	0	0	0	0	0	0	0	0	0	0	0	0	0	0	0	0	0	0	0	0	0	0	0	0	0	0	0
ASV_5152	Eukaryota	Rhizaria	Cercozoa	Cercozoa;Filosa-Sarcomonadea	Glissomonadida	Glissomonadida_unclassified	Glissomonadida_unclassified	Glissomonadida_unclassified	0	0	0	0	0	0	0	0	0	0	0	0	0	0	0	0	0	0	0	0	0	0	0	0	0	0	0	0	0	0	0	0	0	0	0	0	0	0	0	0	0
ASV_5381	Eukaryota	Rhizaria	Cercozoa	Cercozoa;Filosa-Sarcomonadea	Glissomonadida	Glissomonadida_unclassified	Glissomonadida_unclassified	Glissomonadida_unclassified	0	0	0	0	0	0	15	0	0	0	0	0	0	0	0	0	0	0	0	0	0	0	0	0	0	0	0	0	0	0	0	0	0	0	0	0	0	0	0	0	0
ASV_4846	Eukaryota	Rhizaria	Cercozoa	Cercozoa;Filosa-Sarcomonadea	Glissomonadida	Glissomonadida_unclassified	Glissomonadida_unclassified	Glissomonadida_unclassified	0	0	0	0	0	0	0	0	0	0	0	0	0	0	0	0	0	0	0	0	0	0	0	0	0	0	0	0	0	0	0	0	0	0	0	0	0	0	0	0	0
ASV_5762	Eukaryota	Rhizaria	Cercozoa	Cercozoa;Filosa-Sarcomonadea	Glissomonadida	Glissomonadida_unclassified	Glissomonadida_unclassified	Glissomonadida_unclassified	0	0	0	0	0	0	0	0	0	0	0	0	0	0	0	0	0	0	0	0	0	0	0	9	0	0	0	0	0	0	0	0	0	0	0	0	0	0	0	0	0
ASV_5842	Eukaryota	Rhizaria	Cercozoa	Cercozoa;Filosa-Sarcomonadea	Glissomonadida	Glissomonadida_unclassified	Glissomonadida_unclassified	Glissomonadida_unclassified	0	0	0	0	0	0	0	0	0	0	0	0	0	0	0	0	0	0	0	0	0	0	0	0	0	0	0	0	0	0	16	0	0	0	0	0	0	0	0	0	0
ASV_5862	Eukaryota	Rhizaria	Cercozoa	Cercozoa;Filosa-Sarcomonadea	Glissomonadida	Glissomonadida_unclassified	Glissomonadida_unclassified	Glissomonadida_unclassified	0	0	0	0	0	0	0	0	0	0	0	0	0	0	0	0	0	0	0	0	0	0	0	0	0	0	0	0	0	0	0	0	0	0	0	0	0	0	0	0	0
ASV_5954	Eukaryota	Rhizaria	Cercozoa	Cercozoa;Filosa-Sarcomonadea	Glissomonadida	Glissomonadida_unclassified	Glissomonadida_unclassified	Glissomonadida_unclassified	0	0	0	0	0	0	0	0	0	0	0	0	0	0	0	0	0	0	0	0	0	0	0	0	0	0	0	0	0	0	0	0	0	0	0	0	0	0	0	0	0
ASV_6029	Eukaryota	Rhizaria	Cercozoa	Cercozoa;Filosa-Sarcomonadea	Glissomonadida	Glissomonadida_unclassified	Glissomonadida_unclassified	Glissomonadida_unclassified	0	0	0	0	0	0	0	0	0	0	0	0	0	0	0	0	0	0	0	0	0	0	0	0	0	0	0	0	0	0	0	0	0	0	0	0	0	0	0	0	0
ASV_6117	Eukaryota	Rhizaria	Cercozoa	Cercozoa;Filosa-Sarcomonadea	Glissomonadida	Glissomonadida_unclassified	Glissomonadida_unclassified	Glissomonadida_unclassified	0	0	0	0	0	0	0	0	0	0	0	0	0	0	0	0	0	0	0	0	0	0	0	0	0	0	0	0	0	0	0	0	0	0	0	0	0	0	0	0	0
ASV_6194	Eukaryota	Rhizaria	Cercozoa	Cercozoa;Filosa-Sarcomonadea	Glissomonadida	Glissomonadida_unclassified	Glissomonadida_unclassified	Glissomonadida_unclassified	0	0	0	0	0	0	0	0	0	0	0	0	0	0	0	0	0	0	0	0	0	0	0	0	0	0	0	0	0	0	0	0	0	0	0	0	0	0	0	0	0
ASV_6244	Eukaryota	Rhizaria	Cercozoa	Cercozoa;Filosa-Sarcomonadea	Glissomonadida	Glissomonadida_unclassified	Glissomonadida_unclassified	Glissomonadida_unclassified	0	0	0	0	0	0	0	0	0	0	0	0	0	0	0	0	0	0	0	0	0	0	0	0	0	0	0	0	0	0	0	0	0	0	0	0	0	0	0	0	0
ASV_6569	Eukaryota	Rhizaria	Cercozoa	Cercozoa;Filosa-Sarcomonadea	Glissomonadida	Glissomonadida_unclassified	Glissomonadida_unclassified	Glissomonadida_unclassified	0	0	0	0	0	0	0	0	0	0	0	0	0	0	0	0	0	0	0	0	0	0	0	0	0	0	0	0	0	0	0	0	0	0	0	0	0	0	0	0	0
ASV_6611	Eukaryota	Rhizaria	Cercozoa	Cercozoa;Filosa-Sarcomonadea	Glissomonadida	Glissomonadida_unclassified	Glissomonadida_unclassified	Glissomonadida_unclassified	0	0	0	0	0	0	0	0	0	0	0	0	0	0	0	0	0	0	0	0	0	0	0	0	0	0	0	0	0	0	0	0	0	0	0	0	0	0	0	0	0
ASV_6637	Eukaryota	Rhizaria	Cercozoa	Cercozoa;Filosa-Sarcomonadea	Glissomonadida	Glissomonadida_unclassified	Glissomonadida_unclassified	Glissomonadida_unclassified	0	0	0	0	0	0	0	0	0	0	0	0	0	0	0	0	0	0	0	0	0	0	0	0	0	0	0	0	0	0	0	0	0	0	0	0	0	0	0	0	0
ASV_6879	Eukaryota	Rhizaria	Cercozoa	Cercozoa;Filosa-Sarcomonadea	Glissomonadida	Glissomonadida_unclassified	Glissomonadida_unclassified	Glissomonadida_unclassified	0	0	0	0	0	0	0	0	0	0	0	0	0	0	0	0	0	0	0	0	0	0	11	0	0	0	0	0	0	0	0	0	0	0	0	0	0	0	0	0	0
ASV_7009	Eukaryota	Rhizaria	Cercozoa	Cercozoa;Filosa-Sarcomonadea	Glissomonadida	Glissomonadida_unclassified	Glissomonadida_unclassified	Glissomonadida_unclassified	0	0	0	0	0	0	0	0	0	0	0	0	0	0	0	0	0	0	0	0	0	0	0	0	0	0	0	0	0	0	0	0	0	0	0	0	0	0	0	0	0
ASV_7048	Eukaryota	Rhizaria	Cercozoa	Cercozoa;Filosa-Sarcomonadea	Glissomonadida	Glissomonadida_unclassified	Glissomonadida_unclassified	Glissomonadida_unclassified	0	0	0	0	0	0	0	0	0	0	0	0	0	0	0	0	0	0	0	0	0	0	0	0	0	0	0	0	0	0	0	0	0	0	0	0	0	0	0	0	0
ASV_7110	Eukaryota	Rhizaria	Cercozoa	Cercozoa;Filosa-Sarcomonadea	Glissomonadida	Glissomonadida_unclassified	Glissomonadida_unclassified	Glissomonadida_unclassified	0	0	0	0	0	0	0	0	0	0	0	0	0	0	0	0	0	0	0	0	0	0	10	0	0	0	0	0	0	0	0	0	0	0	0	0	0	0	0	0	0
ASV_7329	Eukaryota	Rhizaria	Cercozoa	Cercozoa;Filosa-Sarcomonadea	Glissomonadida	Glissomonadida_unclassified	Glissomonadida_unclassified	Glissomonadida_unclassified	0	0	0	0	0	0	0	0	0	0	0	0	0	0	0	0	0	9	0	0	0	0	0	0	0	0	0	0	0	0	0	0	0	0	0	0	0	0	0	0	0
ASV_7381	Eukaryota	Rhizaria	Cercozoa	Cercozoa;Filosa-Sarcomonadea	Glissomonadida	Glissomonadida_unclassified	Glissomonadida_unclassified	Glissomonadida_unclassified	0	0	0	0	0	0	0	0	0	0	0	0	0	0	0	0	0	0	0	0	0	0	0	0	0	0	0	0	0	0	0	0	0	0	0	0	0	0	0	0	0
ASV_7387	Eukaryota	Rhizaria	Cercozoa	Cercozoa;Filosa-Sarcomonadea	Glissomonadida	Glissomonadida_unclassified	Glissomonadida_unclassified	Glissomonadida_unclassified	0	0	0	0	0	0	0	0	0	0	0	0	0	0	0	0	0	0	0	0	0	0	0	0	0	0	0	0	0	0	0	0	0	0	0	0	0	0	0	0	0
ASV_7432	Eukaryota	Rhizaria	Cercozoa	Cercozoa;Filosa-Sarcomonadea	Glissomonadida	Glissomonadida_unclassified	Glissomonadida_unclassified	Glissomonadida_unclassified	0	0	0	0	0	0	0	0	0	0	0	0	0	0	0	0	0	0	0	0	0	0	0	0	0	0	0	0	0	0	0	0	0	0	0	0	0	0	0	0	0
ASV_7436	Eukaryota	Rhizaria	Cercozoa	Cercozoa;Filosa-Sarcomonadea	Glissomonadida	Glissomonadida_unclassified	Glissomonadida_unclassified	Glissomonadida_unclassified	0	0	0	0	0	0	0	0	0	0	0	0	0	0	0	0	0	0	0	0	0	0	0	0	0	0	0	0	0	0	0	0	0	0	0	0	0	0	0	0	0
ASV_7472	Eukaryota	Rhizaria	Cercozoa	Cercozoa;Filosa-Sarcomonadea	Glissomonadida	Glissomonadida_unclassified	Glissomonadida_unclassified	Glissomonadida_unclassified	0	0	0	0	0	0	0	0	0	0	0	0	0	0	0	0	0	0	0	0	0	8	0	0	0	0	0	0	0	0	0	0	0	0	0	0	0	0	0	0	0
ASV_7493	Eukaryota	Rhizaria	Cercozoa	Cercozoa;Filosa-Sarcomonadea	Glissomonadida	Glissomonadida_unclassified	Glissomonadida_unclassified	Glissomonadida_unclassified	0	0	0	0	0	0	0	0	0	0	0	0	0	0	0	0	0	0	0	0	0	0	0	0	0	0	0	0	0	0	0	0	0	0	0	0	0	0	0	0	0
ASV_7627	Eukaryota	Rhizaria	Cercozoa	Cercozoa;Filosa-Sarcomonadea	Glissomonadida	Glissomonadida_unclassified	Glissomonadida_unclassified	Glissomonadida_unclassified	0	0	0	0	0	0	0	0	0	0	0	0	0	0	0	0	0	0	0	0	0	0	8	0	0	0	0	0	0	0	0	0	0	0	0	0	0	0	0	0	0
ASV_7760	Eukaryota	Rhizaria	Cercozoa	Cercozoa;Filosa-Sarcomonadea	Glissomonadida	Glissomonadida_unclassified	Glissomonadida_unclassified	Glissomonadida_unclassified	0	0	0	0	0	0	0	0	0	0	0	0	0	7	0	0	0	0	0	0	0	0	0	0	0	0	0	0	0	0	0	0	0	0	0	0	0	0	0	0	0
ASV_7842	Eukaryota	Rhizaria	Cercozoa	Cercozoa;Filosa-Sarcomonadea	Glissomonadida	Glissomonadida_unclassified	Glissomonadida_unclassified	Glissomonadida_unclassified	0	0	0	0	0	0	0	0	0	0	0	0	0	0	0	0	0	0	0	0	0	0	0	0	0	0	0	0	0	0	0	0	0	0	0	0	0	0	0	0	0
ASV_7843	Eukaryota	Rhizaria	Cercozoa	Cercozoa;Filosa-Sarcomonadea	Glissomonadida	Glissomonadida_unclassified	Glissomonadida_unclassified	Glissomonadida_unclassified	0	0	0	0	0	0	0	0	0	0	0	0	0	0	0	0	0	0	0	0	0	0	0	0	0	0	0	0	0	0	0	0	0	0	0	0	0	0	0	0	0
ASV_8157	Eukaryota	Rhizaria	Cercozoa	Cercozoa;Filosa-Sarcomonadea	Glissomonadida	Glissomonadida_unclassified	Glissomonadida_unclassified	Glissomonadida_unclassified	0	0	0	0	0	0	0	0	0	0	0	0	0	0	0	0	0	0	0	0	0	0	0	0	0	0	0	0	0	0	0	0	0	0	0	0	0	0	0	0	0
ASV_8419	Eukaryota	Rhizaria	Cercozoa	Cercozoa;Filosa-Sarcomonadea	Glissomonadida	Glissomonadida_unclassified	Glissomonadida_unclassified	Glissomonadida_unclassified	0	0	0	0	0	0	0	0	0	0	0	0	0	0	0	0	0	0	0	0	0	0	0	0	0	0	0	0	0	0	0	0	0	0	0	0	0	0	0	0	0
ASV_8953	Eukaryota	Rhizaria	Cercozoa	Cercozoa;Filosa-Sarcomonadea	Glissomonadida	Glissomonadida_unclassified	Glissomonadida_unclassified	Glissomonadida_unclassified	0	0	0	0	0	0	0	0	0	0	0	0	0	0	0	0	0	0	0	0	0	0	0	0	0	0	0	0	0	0	0	0	0	0	0	0	0	0	0	0	0
ASV_9056	Eukaryota	Rhizaria	Cercozoa	Cercozoa;Filosa-Sarcomonadea	Glissomonadida	Glissomonadida_unclassified	Glissomonadida_unclassified	Glissomonadida_unclassified	0	0	0	0	0	0	0	0	0	0	0	0	0	0	0	0	0	0	0	0	0	0	0	0	0	0	0	0	0	0	0	0	0	0	0	0	0	0	0	0	0
ASV_859	Eukaryota	Rhizaria	Cercozoa	Cercozoa;Filosa-Sarcomonadea	Glissomonadida	Glissomonadida_X	Glissomonadida_XX	Glissomonadida_XX_sp.	0	0	0	0	0	0	0	0	0	0	0	0	0	0	0	0	0	0	0	0	0	0	0	0	0	0	9	0	0	0	0	0	0	0	0	0	0	0	9	0	0
ASV_2415	Eukaryota	Rhizaria	Cercozoa	Cercozoa;Filosa-Sarcomonadea	Glissomonadida	Glissomonadida_X	Glissomonadida_XX	Glissomonadida_XX_sp.	0	0	0	0	0	0	87	0	0	0	0	0	0	0	0	0	0	0	0	0	0	0	0	0	0	0	0	0	0	0	0	0	0	0	0	0	0	0	0	0	0
ASV_2617	Eukaryota	Rhizaria	Cercozoa	Cercozoa;Filosa-Sarcomonadea	Glissomonadida	Glissomonadida_X	Glissomonadida_XX	Glissomonadida_XX_sp.	0	0	0	0	0	0	77	0	0	0	0	0	0	0	0	0	0	0	0	0	0	0	0	0	0	0	0	0	0	0	0	0	0	0	0	0	0	0	0	0	0
ASV_2665	Eukaryota	Rhizaria	Cercozoa	Cercozoa;Filosa-Sarcomonadea	Glissomonadida	Glissomonadida_X	Glissomonadida_XX	Glissomonadida_XX_sp.	0	0	0	0	0	0	0	0	0	0	0	0	0	0	0	0	0	0	0	0	0	0	0	0	0	0	0	0	0	0	53	0	0	0	0	0	0	0	0	0	0
ASV_2685	Eukaryota	Rhizaria	Cercozoa	Cercozoa;Filosa-Sarcomonadea	Glissomonadida	Glissomonadida_X	Glissomonadida_XX	Glissomonadida_XX_sp.	0	0	0	0	0	0	64	0	0	0	0	0	0	0	0	0	0	0	0	0	0	0	0	0	0	0	0	0	0	0	0	0	0	0	0	0	0	0	0	0	0
ASV_2731	Eukaryota	Rhizaria	Cercozoa	Cercozoa;Filosa-Sarcomonadea	Glissomonadida	Glissomonadida_X	Glissomonadida_XX	Glissomonadida_XX_sp.	0	0	0	0	0	0	0	0	0	0	0	0	0	0	0	0	0	0	0	0	0	0	0	0	0	0	0	0	0	0	0	0	0	0	0	0	0	0	0	0	0
ASV_2851	Eukaryota	Rhizaria	Cercozoa	Cercozoa;Filosa-Sarcomonadea	Glissomonadida	Glissomonadida_X	Glissomonadida_XX	Glissomonadida_XX_sp.	0	0	0	0	0	0	0	0	0	0	0	0	0	0	0	0	0	0	0	0	0	0	67	0	0	0	0	0	0	0	0	0	0	0	0	0	0	0	0	0	0
ASV_2999	Eukaryota	Rhizaria	Cercozoa	Cercozoa;Filosa-Sarcomonadea	Glissomonadida	Glissomonadida_X	Glissomonadida_XX	Glissomonadida_XX_sp.	0	0	0	0	0	0	0	0	0	0	0	0	0	0	0	0	0	0	0	0	0	0	0	0	0	0	0	0	0	0	0	0	0	0	0	0	0	0	0	0	0
ASV_3593	Eukaryota	Rhizaria	Cercozoa	Cercozoa;Filosa-Sarcomonadea	Glissomonadida	Glissomonadida_X	Glissomonadida_XX	Glissomonadida_XX_sp.	0	0	0	0	0	0	0	0	0	0	0	0	0	0	0	0	0	0	0	0	0	0	0	0	0	0	0	0	0	0	0	0	0	0	0	0	0	0	0	0	0
ASV_3613	Eukaryota	Rhizaria	Cercozoa	Cercozoa;Filosa-Sarcomonadea	Glissomonadida	Glissomonadida_X	Glissomonadida_XX	Glissomonadida_XX_sp.	0	0	0	0	0	0	0	0	0	0	0	0	0	0	0	0	0	0	0	0	0	0	0	0	0	0	0	0	0	0	0	0	0	0	0	0	0	0	0	0	0
ASV_3696	Eukaryota	Rhizaria	Cercozoa	Cercozoa;Filosa-Sarcomonadea	Glissomonadida	Glissomonadida_X	Glissomonadida_XX	Glissomonadida_XX_sp.	0	0	0	0	0	0	0	0	0	0	0	0	0	0	0	0	0	0	0	0	0	0	42	0	0	0	0	0	0	0	0	0	0	0	0	0	0	0	0	0	0
ASV_4159	Eukaryota	Rhizaria	Cercozoa	Cercozoa;Filosa-Sarcomonadea	Glissomonadida	Glissomonadida_X	Glissomonadida_XX	Glissomonadida_XX_sp.	0	0	0	0	0	0	0	0	0	0	0	0	0	0	0	0	0	0	0	0	0	0	0	0	0	0	0	0	0	0	0	0	0	0	0	0	0	0	0	0	0
ASV_3491	Eukaryota	Rhizaria	Cercozoa	Cercozoa;Filosa-Sarcomonadea	Glissomonadida	Glissomonadida_X	Glissomonadida_XX	Glissomonadida_XX_sp.	0	0	0	0	0	0	0	0	0	0	0	0	0	0	0	0	0	0	0	0	0	0	0	0	0	0	0	0	0	0	0	0	0	0	0	0	0	0	0	0	0
ASV_4231	Eukaryota	Rhizaria	Cercozoa	Cercozoa;Filosa-Sarcomonadea	Glissomonadida	Glissomonadida_X	Glissomonadida_XX	Glissomonadida_XX_sp.	0	0	0	0	0	0	33	0	0	0	0	0	0	0	0	0	0	0	0	0	0	0	0	0	0	0	0	0	0	0	0	0	0	0	0	0	0	0	0	0	0
ASV_4020	Eukaryota	Rhizaria	Cercozoa	Cercozoa;Filosa-Sarcomonadea	Glissomonadida	Glissomonadida_X	Glissomonadida_XX	Glissomonadida_XX_sp.	0	0	0	0	0	0	0	0	0	0	0	0	0	0	0	0	0	0	0	0	0	0	0	0	0	0	0	0	0	0	0	0	0	0	0	0	0	0	0	0	0
ASV_4276	Eukaryota	Rhizaria	Cercozoa	Cercozoa;Filosa-Sarcomonadea	Glissomonadida	Glissomonadida_X	Glissomonadida_XX	Glissomonadida_XX_sp.	0	0	0	0	0	0	0	0	0	0	0	0	0	0	0	0	0	0	0	0	0	0	0	0	0	0	0	0	0	0	0	0	0	0	0	0	0	0	0	0	0
ASV_4671	Eukaryota	Rhizaria	Cercozoa	Cercozoa;Filosa-Sarcomonadea	Glissomonadida	Glissomonadida_X	Glissomonadida_XX	Glissomonadida_XX_sp.	0	0	7	0	0	0	0	0	0	0	0	0	0	0	0	0	0	0	0	0	0	0	0	0	0	0	0	0	0	0	0	0	0	0	0	0	0	0	0	0	0
ASV_4852	Eukaryota	Rhizaria	Cercozoa	Cercozoa;Filosa-Sarcomonadea	Glissomonadida	Glissomonadida_X	Glissomonadida_XX	Glissomonadida_XX_sp.	0	0	0	0	0	0	25	0	0	0	0	0	0	0	0	0	0	0	0	0	0	0	0	0	0	0	0	0	0	0	0	0	0	0	0	0	0	0	0	0	0
ASV_4893	Eukaryota	Rhizaria	Cercozoa	Cercozoa;Filosa-Sarcomonadea	Glissomonadida	Glissomonadida_X	Glissomonadida_XX	Glissomonadida_XX_sp.	0	0	0	0	0	0	0	0	0	0	0	0	0	0	0	0	0	0	0	0	0	0	0	0	0	0	0	0	0	0	24	0	0	0	0	0	0	0	0	0	0
ASV_5025	Eukaryota	Rhizaria	Cercozoa	Cercozoa;Filosa-Sarcomonadea	Glissomonadida	Glissomonadida_X	Glissomonadida_XX	Glissomonadida_XX_sp.	0	0	0	0	0	0	0	0	0	0	0	0	0	0	0	0	0	0	0	0	0	0	0	0	0	0	0	0	0	0	0	0	0	0	0	0	0	0	0	0	0
ASV_5079	Eukaryota	Rhizaria	Cercozoa	Cercozoa;Filosa-Sarcomonadea	Glissomonadida	Glissomonadida_X	Glissomonadida_XX	Glissomonadida_XX_sp.	0	0	0	0	0	0	0	0	0	0	0	0	0	0	0	0	0	0	0	0	0	0	0	0	0	0	0	0	0	0	0	0	0	0	0	0	0	0	0	0	0
ASV_5367	Eukaryota	Rhizaria	Cercozoa	Cercozoa;Filosa-Sarcomonadea	Glissomonadida	Glissomonadida_X	Glissomonadida_XX	Glissomonadida_XX_sp.	0	0	0	0	0	0	0	0	0	0	0	0	0	0	0	0	0	0	0	0	0	0	0	0	0	0	0	0	0	0	0	0	0	0	0	0	0	0	0	0	0
ASV_5445	Eukaryota	Rhizaria	Cercozoa	Cercozoa;Filosa-Sarcomonadea	Glissomonadida	Glissomonadida_X	Glissomonadida_XX	Glissomonadida_XX_sp.	0	0	0	0	0	0	0	0	0	0	0	0	0	0	0	0	0	0	0	0	0	0	0	0	0	0	0	0	0	0	0	0	0	0	0	0	0	0	0	0	0
ASV_5828	Eukaryota	Rhizaria	Cercozoa	Cercozoa;Filosa-Sarcomonadea	Glissomonadida	Glissomonadida_X	Glissomonadida_XX	Glissomonadida_XX_sp.	0	0	0	0	0	0	0	0	0	0	0	0	0	0	0	0	0	0	0	0	0	0	0	0	0	0	0	0	0	0	0	0	0	0	0	0	0	0	0	0	0
ASV_6134	Eukaryota	Rhizaria	Cercozoa	Cercozoa;Filosa-Sarcomonadea	Glissomonadida	Glissomonadida_X	Glissomonadida_XX	Glissomonadida_XX_sp.	0	0	0	0	0	0	0	0	0	0	0	0	0	0	0	0	0	0	0	0	0	0	0	0	0	0	0	0	0	0	0	0	0	0	0	0	0	0	0	0	0
ASV_6416	Eukaryota	Rhizaria	Cercozoa	Cercozoa;Filosa-Sarcomonadea	Glissomonadida	Glissomonadida_X	Glissomonadida_XX	Glissomonadida_XX_sp.	0	0	0	0	0	0	0	0	0	0	0	0	0	0	0	0	0	0	0	0	0	0	0	0	0	0	0	0	0	0	0	0	0	0	0	0	0	0	0	0	0
ASV_6432	Eukaryota	Rhizaria	Cercozoa	Cercozoa;Filosa-Sarcomonadea	Glissomonadida	Glissomonadida_X	Glissomonadida_XX	Glissomonadida_XX_sp.	0	0	0	0	0	0	0	0	0	0	0	0	0	0	0	0	0	0	0	0	0	0	0	0	0	0	0	0	0	0	0	0	0	0	0	0	0	0	0	0	0
ASV_6641	Eukaryota	Rhizaria	Cercozoa	Cercozoa;Filosa-Sarcomonadea	Glissomonadida	Glissomonadida_X	Glissomonadida_XX	Glissomonadida_XX_sp.	0	0	0	0	0	0	0	0	0	0	0	0	0	0	0	0	0	0	0	0	0	0	0	0	0	0	0	0	0	0	0	0	0	0	0	0	0	0	0	0	0
ASV_6830	Eukaryota	Rhizaria	Cercozoa	Cercozoa;Filosa-Sarcomonadea	Glissomonadida	Glissomonadida_X	Glissomonadida_XX	Glissomonadida_XX_sp.	0	0	0	0	0	0	0	0	0	0	0	0	0	0	0	0	0	0	0	0	0	0	0	0	0	0	0	0	0	0	0	0	0	0	0	0	0	0	0	0	0
ASV_6931	Eukaryota	Rhizaria	Cercozoa	Cercozoa;Filosa-Sarcomonadea	Glissomonadida	Glissomonadida_X	Glissomonadida_XX	Glissomonadida_XX_sp.	0	0	0	0	0	0	0	0	0	0	0	0	0	0	0	0	0	0	0	0	0	0	0	0	0	0	0	0	0	0	0	0	0	0	0	0	0	0	0	0	0
ASV_6955	Eukaryota	Rhizaria	Cercozoa	Cercozoa;Filosa-Sarcomonadea	Glissomonadida	Glissomonadida_X	Glissomonadida_XX	Glissomonadida_XX_sp.	0	0	0	0	0	0	0	0	0	0	0	0	0	0	0	0	0	0	0	0	0	0	0	0	0	0	0	0	0	0	0	0	0	0	0	0	0	0	0	0	0
ASV_7184	Eukaryota	Rhizaria	Cercozoa	Cercozoa;Filosa-Sarcomonadea	Glissomonadida	Glissomonadida_X	Glissomonadida_XX	Glissomonadida_XX_sp.	0	0	0	0	0	0	0	0	0	0	0	0	0	0	0	0	0	0	0	0	0	0	0	0	0	0	0	0	0	0	0	0	0	0	0	0	0	0	0	0	0
ASV_7221	Eukaryota	Rhizaria	Cercozoa	Cercozoa;Filosa-Sarcomonadea	Glissomonadida	Glissomonadida_X	Glissomonadida_XX	Glissomonadida_XX_sp.	0	0	0	0	0	0	0	0	0	0	0	0	0	0	0	0	0	0	0	0	0	0	0	0	0	0	0	0	0	0	0	0	0	0	0	0	0	0	0	0	0
ASV_7274	Eukaryota	Rhizaria	Cercozoa	Cercozoa;Filosa-Sarcomonadea	Glissomonadida	Glissomonadida_X	Glissomonadida_XX	Glissomonadida_XX_sp.	0	0	0	0	0	0	0	0	0	0	0	0	0	0	0	0	0	0	0	0	0	0	0	0	0	0	0	0	0	0	0	0	0	0	0	0	0	0	0	0	0
ASV_7482	Eukaryota	Rhizaria	Cercozoa	Cercozoa;Filosa-Sarcomonadea	Glissomonadida	Glissomonadida_X	Glissomonadida_XX	Glissomonadida_XX_sp.	0	0	0	0	0	0	0	0	0	0	0	0	0	0	0	0	0	0	0	0	0	0	0	0	0	0	0	0	0	0	0	0	0	0	0	0	0	0	0	0	0
ASV_7817	Eukaryota	Rhizaria	Cercozoa	Cercozoa;Filosa-Sarcomonadea	Glissomonadida	Glissomonadida_X	Glissomonadida_XX	Glissomonadida_XX_sp.	0	0	0	0	0	0	0	0	0	0	0	0	0	0	0	0	0	0	0	0	0	0	0	0	0	0	0	0	0	0	0	0	0	0	0	0	0	0	0	0	0
ASV_8027	Eukaryota	Rhizaria	Cercozoa	Cercozoa;Filosa-Sarcomonadea	Glissomonadida	Glissomonadida_X	Glissomonadida_XX	Glissomonadida_XX_sp.	0	0	0	0	0	0	0	0	0	0	0	0	0	0	0	0	0	0	0	0	0	0	0	0	0	0	0	0	0	0	0	0	0	0	0	0	0	0	0	0	0
ASV_8091	Eukaryota	Rhizaria	Cercozoa	Cercozoa;Filosa-Sarcomonadea	Glissomonadida	Glissomonadida_X	Glissomonadida_XX	Glissomonadida_XX_sp.	0	0	0	0	0	0	0	0	0	0	0	0	0	0	0	0	0	0	0	0	0	0	0	0	0	0	0	0	0	0	0	0	0	0	0	0	0	0	0	0	0
ASV_8598	Eukaryota	Rhizaria	Cercozoa	Cercozoa;Filosa-Sarcomonadea	Glissomonadida	Glissomonadida_X	Glissomonadida_XX	Glissomonadida_XX_sp.	0	0	0	0	0	0	0	0	0	0	0	0	0	0	0	0	0	0	0	0	0	0	0	0	0	0	0	0	0	0	0	0	0	0	0	0	0	0	0	0	0
ASV_8617	Eukaryota	Rhizaria	Cercozoa	Cercozoa;Filosa-Sarcomonadea	Glissomonadida	Glissomonadida_X	Glissomonadida_XX	Glissomonadida_XX_sp.	0	0	0	0	0	0	0	0	0	0	0	0	0	0	0	0	0	0	0	0	0	0	0	0	0	0	0	0	0	0	0	0	0	0	0	0	0	0	0	0	0
ASV_8631	Eukaryota	Rhizaria	Cercozoa	Cercozoa;Filosa-Sarcomonadea	Glissomonadida	Glissomonadida_X	Glissomonadida_XX	Glissomonadida_XX_sp.	0	0	0	0	0	0	0	0	0	0	0	0	0	0	0	0	0	0	0	0	0	0	0	0	0	0	0	0	0	0	0	0	0	0	0	0	0	0	0	0	0
ASV_8717	Eukaryota	Rhizaria	Cercozoa	Cercozoa;Filosa-Sarcomonadea	Glissomonadida	Glissomonadida_X	Glissomonadida_XX	Glissomonadida_XX_sp.	0	0	0	0	0	0	0	0	0	0	0	0	0	0	0	0	0	0	0	0	0	4	0	0	0	0	0	0	0	0	0	0	0	0	0	0	0	0	0	0	0
ASV_9233	Eukaryota	Rhizaria	Cercozoa	Cercozoa;Filosa-Sarcomonadea	Glissomonadida	Glissomonadida_X	Glissomonadida_XX	Glissomonadida_XX_sp.	0	0	0	0	0	0	0	0	0	0	0	0	0	0	0	0	0	0	0	0	0	0	0	0	0	0	0	0	0	0	0	0	0	0	0	0	0	0	0	0	0
ASV_2251	Eukaryota	Rhizaria	Cercozoa	Cercozoa;Filosa-Sarcomonadea	Glissomonadida	Allapsidae	Group-Te	Group_Te_sp.	0	0	0	0	0	0	0	0	0	0	0	0	0	0	0	0	0	0	0	0	0	0	0	0	0	0	0	0	0	0	0	0	0	0	0	0	0	0	0	0	0
ASV_2816	Eukaryota	Rhizaria	Cercozoa	Cercozoa;Filosa-Sarcomonadea	Glissomonadida	Allapsidae	Group-Te	Group_Te_sp.	0	0	0	0	0	0	0	0	0	0	0	0	0	0	0	0	0	0	0	0	0	0	0	0	0	0	0	0	0	0	0	0	0	0	0	0	0	0	0	0	0
ASV_3810	Eukaryota	Rhizaria	Cercozoa	Cercozoa;Filosa-Sarcomonadea	Glissomonadida	Allapsidae	Group-Te	Group_Te_sp.	0	0	0	0	0	0	0	0	0	0	0	0	0	0	0	0	0	0	0	0	0	0	0	0	0	0	0	0	0	0	0	0	0	0	0	0	0	0	0	0	0
ASV_4261	Eukaryota	Rhizaria	Cercozoa	Cercozoa;Filosa-Sarcomonadea	Glissomonadida	Allapsidae	Group-Te	Group_Te_sp.	0	0	0	0	0	0	0	0	0	0	0	0	0	0	0	0	0	0	0	0	0	0	0	0	0	0	0	0	0	0	32	0	0	0	0	0	0	0	0	0	0
ASV_7034	Eukaryota	Rhizaria	Cercozoa	Cercozoa;Filosa-Sarcomonadea	Glissomonadida	Allapsidae	Group-Te	Group_Te_sp.	0	0	0	0	0	0	0	0	0	0	0	0	0	0	0	0	0	0	0	0	0	0	0	0	0	0	0	0	0	0	0	0	0	0	0	0	0	0	0	0	0
ASV_3398	Eukaryota	Rhizaria	Cercozoa	Cercozoa;Filosa-Sarcomonadea	Glissomonadida	Allapsidae	Group-Te	Group-Te_sp.	0	49	0	0	0	0	0	0	0	0	0	0	0	0	0	0	0	0	0	0	0	0	0	0	0	0	0	0	0	0	0	0	0	0	0	0	0	0	0	0	0
ASV_4446	Eukaryota	Rhizaria	Cercozoa	Cercozoa;Filosa-Sarcomonadea	Glissomonadida	Allapsidae	Group-Te	Group-Te_sp.	0	0	0	0	0	0	0	0	0	0	0	0	0	0	0	0	0	0	0	0	0	0	0	0	0	0	0	0	0	0	0	0	0	0	0	0	0	0	0	0	0
ASV_5148	Eukaryota	Rhizaria	Cercozoa	Cercozoa;Filosa-Sarcomonadea	Glissomonadida	Allapsidae	Group-Te	Group-Te_sp.	0	0	0	0	0	0	0	0	0	0	0	0	0	0	0	0	0	0	0	0	0	0	0	0	0	0	0	0	0	0	0	0	0	0	0	0	0	0	0	0	0
ASV_6392	Eukaryota	Rhizaria	Cercozoa	Cercozoa;Filosa-Sarcomonadea	Glissomonadida	Allapsidae	Group-Te	Group-Te_sp.	0	0	0	0	0	0	0	0	0	0	0	0	0	0	0	0	0	0	0	0	0	0	0	0	0	0	0	0	0	0	0	0	0	0	0	0	0	0	0	0	0
ASV_516	Eukaryota	Rhizaria	Cercozoa	Cercozoa;Filosa-Sarcomonadea	Glissomonadida	Allapsidae	Group-Te	Group-Te_unclassified	0	0	0	0	0	0	0	0	0	0	12	0	0	0	0	22	0	0	0	0	0	0	47	0	0	0	0	0	0	0	0	5	0	0	43	0	0	0	0	0	3
ASV_899	Eukaryota	Rhizaria	Cercozoa	Cercozoa;Filosa-Sarcomonadea	Glissomonadida	Allapsidae	Group-Te	Group-Te_unclassified	0	117	168	13	70	0	0	0	0	0	0	0	0	0	0	0	0	0	0	0	0	0	0	0	0	0	0	0	0	0	0	0	0	0	0	0	0	0	0	0	0
ASV_1719	Eukaryota	Rhizaria	Cercozoa	Cercozoa;Filosa-Sarcomonadea	Glissomonadida	Allapsidae	Group-Te	Group-Te_unclassified	0	0	0	0	0	0	0	0	0	0	0	0	0	0	0	0	0	0	0	0	0	0	0	0	0	0	0	0	0	0	0	0	0	0	0	0	0	0	0	0	0
ASV_4513	Eukaryota	Rhizaria	Cercozoa	Cercozoa;Filosa-Sarcomonadea	Glissomonadida	Allapsidae	Group-Te	Group-Te_unclassified	0	0	0	0	0	0	0	0	0	0	0	0	0	0	0	0	0	0	0	0	0	0	0	0	0	0	0	0	29	0	0	0	0	0	0	0	0	0	0	0	0
ASV_6733	Eukaryota	Rhizaria	Cercozoa	Cercozoa;Filosa-Sarcomonadea	Glissomonadida	Allapsidae	Group-Te	Group-Te_unclassified	0	0	0	0	0	0	0	0	0	0	0	0	0	0	0	0	0	0	0	0	0	0	0	0	0	0	0	0	0	0	0	0	0	0	0	0	0	0	0	0	0
ASV_7400	Eukaryota	Rhizaria	Cercozoa	Cercozoa;Filosa-Sarcomonadea	Glissomonadida	Allapsidae	Group-Te	Group-Te_unclassified	0	0	0	0	0	0	0	0	0	0	0	0	0	0	0	0	0	0	0	0	0	0	0	0	0	0	0	0	0	0	0	0	0	0	0	0	0	0	0	0	0
ASV_2990	Eukaryota	Rhizaria	Cercozoa	Cercozoa;Filosa-Sarcomonadea	Cercomonadida	Cercomonadidae	Neocercomonas	Neocercomonas_jutlandica	0	0	0	0	0	0	0	0	0	0	0	0	0	0	0	0	0	0	0	0	0	0	0	0	0	0	0	0	0	0	0	0	0	0	0	0	0	0	0	0	0
ASV_1884	Eukaryota	Rhizaria	Cercozoa	Cercozoa;Filosa-Sarcomonadea	Glissomonadida	Sandonidae	Neoheteromita	Neoheteromita_globosa	0	0	0	0	0	0	0	0	0	0	0	0	0	0	0	0	0	0	0	0	0	0	0	0	0	0	101	0	0	0	0	0	0	0	0	0	0	0	0	0	0
ASV_8136	Eukaryota	Rhizaria	Cercozoa	Cercozoa;Filosa-Sarcomonadea	Glissomonadida	Sandonidae	Neoheteromita	Neoheteromita_globosa	0	0	0	0	0	0	0	0	0	0	0	0	0	0	0	0	0	0	0	0	0	0	0	0	0	0	0	0	0	0	0	0	0	0	0	0	0	0	0	0	0
ASV_1547	Eukaryota	Rhizaria	Cercozoa	Cercozoa;Filosa-Sarcomonadea	Glissomonadida	Sandonidae	Neoheteromita	Neoheteromita_sp.	0	0	0	0	0	0	0	0	0	0	0	0	0	0	0	0	0	0	0	0	0	0	0	0	0	0	55	0	46	0	73	0	0	0	0	0	0	0	0	0	0
ASV_2117	Eukaryota	Rhizaria	Cercozoa	Cercozoa;Filosa-Sarcomonadea	Glissomonadida	Sandonidae	Neoheteromita	Neoheteromita_sp.	0	0	0	0	0	0	0	0	0	0	0	0	0	0	0	0	0	0	0	0	0	0	0	0	0	0	56	0	52	0	0	0	0	0	0	0	0	0	0	0	0
ASV_2621	Eukaryota	Rhizaria	Cercozoa	Cercozoa;Filosa-Sarcomonadea	Glissomonadida	Sandonidae	Neoheteromita	Neoheteromita_sp.	0	0	0	0	0	0	0	0	0	0	0	0	0	0	0	0	0	0	0	0	0	0	0	0	0	0	77	0	0	0	0	0	0	0	0	0	0	0	0	0	0
ASV_5173	Eukaryota	Rhizaria	Cercozoa	Cercozoa;Filosa-Sarcomonadea	Glissomonadida	Sandonidae	Neoheteromita	Neoheteromita_sp.	0	0	0	0	0	0	0	0	0	0	0	0	0	0	0	0	0	0	0	0	0	0	0	0	0	0	0	0	0	22	0	0	0	0	0	0	0	0	0	0	0
ASV_5095	Eukaryota	Rhizaria	Cercozoa	Cercozoa;Filosa-Sarcomonadea	Glissomonadida	Sandonidae	Neoheteromita	Neoheteromita_unclassified	0	0	0	0	0	0	0	0	0	0	0	0	0	0	0	0	0	0	0	0	0	0	0	0	0	0	0	0	0	0	0	0	0	0	0	0	0	0	0	0	0
ASV_7475	Eukaryota	Rhizaria	Cercozoa	Cercozoa;Filosa-Sarcomonadea	Glissomonadida	Allapsidae	Orciraptor	Orciraptor_agilis	0	0	0	0	0	0	0	0	0	0	0	0	0	0	0	0	0	0	0	0	0	8	0	0	0	0	0	0	0	0	0	0	0	0	0	0	0	0	0	0	0
ASV_7875	Eukaryota	Rhizaria	Cercozoa	Cercozoa;Filosa-Sarcomonadea	Cercomonadida	Paracercomonadidae	Paracercomonadidae_unclassified	Paracercomonadidae_unclassified	0	0	0	0	0	0	0	0	0	0	0	0	0	0	0	0	0	0	0	0	0	0	0	0	0	0	0	0	0	0	0	0	0	0	0	0	0	0	0	0	0
ASV_2496	Eukaryota	Rhizaria	Cercozoa	Cercozoa;Filosa-Sarcomonadea	Cercomonadida	Paracercomonadidae	Paracercomonas	Paracercomonas_compacta	0	0	0	0	0	0	0	0	0	0	0	0	0	0	0	0	0	0	0	0	0	0	0	5	0	0	0	0	0	0	0	0	0	0	0	0	0	0	0	0	0
ASV_8143	Eukaryota	Rhizaria	Cercozoa	Cercozoa;Filosa-Sarcomonadea	Cercomonadida	Paracercomonadidae	Paracercomonas	Paracercomonas_compacta	0	0	0	0	0	0	0	0	0	0	0	0	0	0	0	0	0	0	0	0	0	0	0	0	0	0	0	0	0	0	0	0	0	0	0	0	0	0	0	0	0
ASV_9210	Eukaryota	Rhizaria	Cercozoa	Cercozoa;Filosa-Sarcomonadea	Cercomonadida	Paracercomonadidae	Paracercomonas	Paracercomonas_compacta	0	0	0	0	0	0	0	0	0	0	0	0	0	0	0	0	0	0	0	0	0	0	0	0	0	0	0	0	0	0	0	0	0	0	0	0	0	0	0	3	0
ASV_3971	Eukaryota	Rhizaria	Cercozoa	Cercozoa;Filosa-Sarcomonadea	Cercomonadida	Paracercomonadidae	Paracercomonas	Paracercomonas_sp.	23	14	0	0	0	0	0	0	0	0	0	0	0	0	0	0	0	0	0	0	0	0	0	0	0	0	0	0	0	0	0	0	0	0	0	0	0	0	0	0	0
ASV_4777	Eukaryota	Rhizaria	Cercozoa	Cercozoa;Filosa-Sarcomonadea	Cercomonadida	Paracercomonadidae	Paracercomonas	Paracercomonas_sp.	0	0	0	0	0	0	0	0	0	0	0	0	0	0	0	0	0	0	0	0	0	0	0	26	0	0	0	0	0	0	0	0	0	0	0	0	0	0	0	0	0
ASV_4799	Eukaryota	Rhizaria	Cercozoa	Cercozoa;Filosa-Sarcomonadea	Cercomonadida	Paracercomonadidae	Paracercomonas	Paracercomonas_sp.	0	0	0	0	0	0	0	0	0	0	0	0	0	0	0	0	0	0	0	0	0	0	0	0	0	0	0	0	0	0	0	0	0	0	0	0	0	0	0	0	0
ASV_5766	Eukaryota	Rhizaria	Cercozoa	Cercozoa;Filosa-Sarcomonadea	Cercomonadida	Paracercomonadidae	Paracercomonas	Paracercomonas_sp.	0	17	0	0	0	0	0	0	0	0	0	0	0	0	0	0	0	0	0	0	0	0	0	0	0	0	0	0	0	0	0	0	0	0	0	0	0	0	0	0	0
ASV_6100	Eukaryota	Rhizaria	Cercozoa	Cercozoa;Filosa-Sarcomonadea	Cercomonadida	Paracercomonadidae	Paracercomonas	Paracercomonas_sp.	0	0	0	0	0	0	0	0	0	0	0	0	0	0	0	0	0	0	0	0	0	0	15	0	0	0	0	0	0	0	0	0	0	0	0	0	0	0	0	0	0
ASV_6628	Eukaryota	Rhizaria	Cercozoa	Cercozoa;Filosa-Sarcomonadea	Cercomonadida	Paracercomonadidae	Paracercomonas	Paracercomonas_sp.	0	0	0	0	0	0	0	0	0	0	0	0	0	0	0	0	0	0	0	0	0	0	0	0	0	0	0	0	0	0	0	0	0	0	0	0	0	0	0	0	0
ASV_7460	Eukaryota	Rhizaria	Cercozoa	Cercozoa;Filosa-Sarcomonadea	Cercomonadida	Paracercomonadidae	Paracercomonas	Paracercomonas_sp.	0	0	0	0	0	0	0	0	0	0	0	0	0	0	0	0	0	0	0	0	0	0	0	0	0	0	0	0	0	0	8	0	0	0	0	0	0	0	0	0	0
ASV_4226	Eukaryota	Rhizaria	Cercozoa	Cercozoa;Filosa-Sarcomonadea	Cercomonadida	Paracercomonadidae	Paracercomonas	Paracercomonas_unclassified	0	0	0	0	0	0	0	0	0	0	0	0	0	0	12	0	0	0	0	0	0	0	11	0	0	0	0	0	0	0	0	0	0	0	0	0	0	0	0	0	0
ASV_4403	Eukaryota	Rhizaria	Cercozoa	Cercozoa;Filosa-Sarcomonadea	Cercomonadida	Paracercomonadidae	Paracercomonas	Paracercomonas_unclassified	0	0	0	0	0	0	0	0	0	0	0	0	0	0	0	0	0	0	0	0	0	0	0	0	0	0	0	0	0	0	30	0	0	0	0	0	0	0	0	0	0
ASV_6065	Eukaryota	Rhizaria	Cercozoa	Cercozoa;Filosa-Sarcomonadea	Cercomonadida	Paracercomonadidae	Paracercomonas	Paracercomonas_unclassified	0	0	0	0	0	0	0	0	0	0	0	0	0	0	0	0	0	0	0	0	0	0	0	0	0	0	0	0	0	0	0	0	0	0	0	0	0	0	0	0	0
ASV_7332	Eukaryota	Rhizaria	Cercozoa	Cercozoa;Filosa-Sarcomonadea	Cercomonadida	Paracercomonadidae	Paracercomonas	Paracercomonas_unclassified	0	0	0	0	0	0	0	0	0	0	0	0	0	0	0	0	0	0	0	0	0	0	9	0	0	0	0	0	0	0	0	0	0	0	0	0	0	0	0	0	0
ASV_7499	Eukaryota	Rhizaria	Cercozoa	Cercozoa;Filosa-Sarcomonadea	Cercomonadida	Paracercomonadidae	Paracercomonas	Paracercomonas_unclassified	0	0	0	0	0	0	0	0	0	0	0	0	0	0	0	0	0	0	0	0	0	0	0	0	0	0	0	0	0	0	0	0	0	0	0	0	0	0	0	0	0
ASV_7882	Eukaryota	Rhizaria	Cercozoa	Cercozoa;Filosa-Sarcomonadea	Cercomonadida	Paracercomonadidae	Paracercomonas	Paracercomonas_unclassified	0	0	0	0	0	0	0	0	0	0	0	0	0	0	0	0	0	0	0	0	0	0	0	0	0	0	0	0	0	0	0	0	0	0	0	0	0	0	0	0	0
ASV_7959	Eukaryota	Rhizaria	Cercozoa	Cercozoa;Filosa-Sarcomonadea	Cercomonadida	Paracercomonadidae	Paracercomonas	Paracercomonas_unclassified	0	0	0	0	0	0	0	0	0	0	0	0	0	0	0	0	0	0	0	0	0	0	0	0	0	0	0	0	0	0	0	0	0	0	0	0	0	0	0	0	0
ASV_8076	Eukaryota	Rhizaria	Cercozoa	Cercozoa;Filosa-Sarcomonadea	Cercomonadida	Paracercomonadidae	Paracercomonas	Paracercomonas_unclassified	0	0	0	0	0	0	0	0	0	0	0	0	0	0	0	0	0	0	0	0	0	0	0	0	0	0	0	0	0	0	0	0	0	0	6	0	0	0	0	0	0
ASV_8503	Eukaryota	Rhizaria	Cercozoa	Cercozoa;Filosa-Sarcomonadea	Cercomonadida	Paracercomonadidae	Paracercomonas	Paracercomonas_unclassified	0	0	0	0	0	0	0	0	0	0	0	0	0	0	0	0	0	0	0	0	0	0	0	0	0	0	0	0	0	0	0	0	0	0	0	0	0	0	0	0	0
ASV_8587	Eukaryota	Rhizaria	Cercozoa	Cercozoa;Filosa-Sarcomonadea	Cercomonadida	Paracercomonadidae	Paracercomonas	Paracercomonas_unclassified	0	0	0	0	0	0	0	0	0	0	0	0	0	0	0	0	0	0	0	0	0	0	0	0	0	0	0	0	0	0	0	0	0	0	0	0	0	0	0	0	0
ASV_8674	Eukaryota	Rhizaria	Cercozoa	Cercozoa;Filosa-Sarcomonadea	Cercomonadida	Paracercomonadidae	Paracercomonas	Paracercomonas_unclassified	0	0	0	0	0	0	0	0	0	0	0	0	0	0	0	0	0	0	0	0	0	0	0	0	0	0	0	0	0	0	0	0	0	0	0	0	0	0	0	0	0
ASV_8925	Eukaryota	Rhizaria	Cercozoa	Cercozoa;Filosa-Sarcomonadea	Cercomonadida	Paracercomonadidae	Paracercomonas	Paracercomonas_unclassified	0	0	0	0	0	0	0	0	0	0	0	0	0	0	0	0	0	0	0	0	0	0	0	0	0	0	0	0	0	0	0	0	0	0	0	0	0	0	0	0	0
ASV_6022	Eukaryota	Rhizaria	Cercozoa	Cercozoa;Filosa-Sarcomonadea	Cercomonadida	Paracercomonadidae	Paracercomonas	Paracercomonas_virgaria	0	0	0	0	0	0	0	0	0	0	0	0	0	0	0	0	0	0	0	0	0	0	0	0	0	0	0	0	0	0	0	0	0	0	0	0	0	0	0	0	0
ASV_5242	Eukaryota	Rhizaria	Cercozoa	Cercozoa;Filosa-Sarcomonadea	Glissomonadida	Sandonidae	Sandona	Sandona_aporians	0	0	0	0	0	0	0	0	0	0	0	0	0	0	0	0	0	0	0	0	0	0	0	0	0	0	0	0	0	0	0	0	0	0	0	0	0	0	0	0	0
ASV_542	Eukaryota	Rhizaria	Cercozoa	Cercozoa;Filosa-Sarcomonadea	Glissomonadida	Sandonidae	Sandona	Sandona_sp.	0	0	0	0	0	0	0	0	0	0	0	0	0	0	0	0	0	0	0	0	0	0	0	0	0	0	54	0	0	0	0	0	19	0	0	0	0	0	0	37	0
ASV_693	Eukaryota	Rhizaria	Cercozoa	Cercozoa;Filosa-Sarcomonadea	Glissomonadida	Sandonidae	Sandona	Sandona_sp.	0	0	0	0	0	0	0	0	0	0	0	0	0	0	0	0	0	0	0	0	0	0	0	0	0	0	21	6	33	24	514	0	0	0	0	0	0	0	0	0	0
ASV_712	Eukaryota	Rhizaria	Cercozoa	Cercozoa;Filosa-Sarcomonadea	Glissomonadida	Sandonidae	Sandona	Sandona_sp.	179	0	0	0	34	0	0	0	0	0	0	0	0	0	56	0	0	0	0	0	0	0	0	0	0	0	0	0	0	0	0	0	0	0	0	0	0	0	0	0	0
ASV_816	Eukaryota	Rhizaria	Cercozoa	Cercozoa;Filosa-Sarcomonadea	Glissomonadida	Sandonidae	Sandona	Sandona_sp.	0	0	41	0	0	0	0	0	0	0	0	0	0	0	0	0	0	0	0	0	0	0	0	0	0	0	10	15	0	0	0	0	0	0	0	0	0	0	0	0	0
ASV_976	Eukaryota	Rhizaria	Cercozoa	Cercozoa;Filosa-Sarcomonadea	Glissomonadida	Sandonidae	Sandona	Sandona_sp.	46	0	0	0	0	0	0	0	0	0	0	0	0	0	0	0	0	0	0	0	0	0	0	0	0	0	0	0	0	0	0	0	0	0	0	0	0	0	0	0	0
ASV_1118	Eukaryota	Rhizaria	Cercozoa	Cercozoa;Filosa-Sarcomonadea	Glissomonadida	Sandonidae	Sandona	Sandona_sp.	130	0	0	0	0	0	0	0	0	0	0	0	0	0	0	0	0	0	0	0	0	0	0	0	0	0	0	0	0	0	0	0	0	0	0	0	0	0	0	0	0
ASV_1147	Eukaryota	Rhizaria	Cercozoa	Cercozoa;Filosa-Sarcomonadea	Glissomonadida	Sandonidae	Sandona	Sandona_sp.	0	0	0	0	0	0	0	0	0	0	0	0	0	0	0	0	0	0	0	0	0	0	0	0	0	0	30	0	0	0	0	0	0	0	0	0	0	0	0	0	0
ASV_1172	Eukaryota	Rhizaria	Cercozoa	Cercozoa;Filosa-Sarcomonadea	Glissomonadida	Sandonidae	Sandona	Sandona_sp.	0	0	0	0	0	0	0	0	0	0	0	0	0	0	0	0	0	0	0	0	0	0	0	0	0	0	24	0	0	0	0	0	0	0	0	0	0	0	0	0	0
ASV_1513	Eukaryota	Rhizaria	Cercozoa	Cercozoa;Filosa-Sarcomonadea	Glissomonadida	Sandonidae	Sandona	Sandona_sp.	80	0	0	0	0	0	0	0	0	0	0	0	0	0	0	0	0	43	0	0	0	0	0	0	0	0	0	0	0	0	0	0	0	0	0	0	0	0	0	0	0
ASV_1461	Eukaryota	Rhizaria	Cercozoa	Cercozoa;Filosa-Sarcomonadea	Glissomonadida	Sandonidae	Sandona	Sandona_sp.	0	0	0	0	0	0	0	0	0	0	0	0	0	0	0	0	0	0	0	0	0	0	0	0	0	0	0	0	0	0	0	0	0	0	0	0	0	0	11	0	0
ASV_1799	Eukaryota	Rhizaria	Cercozoa	Cercozoa;Filosa-Sarcomonadea	Glissomonadida	Sandonidae	Sandona	Sandona_sp.	0	0	0	0	0	0	0	0	0	0	0	0	0	0	138	0	0	0	0	0	0	0	0	0	0	0	0	0	0	0	0	0	0	0	0	0	0	0	0	0	0
ASV_1857	Eukaryota	Rhizaria	Cercozoa	Cercozoa;Filosa-Sarcomonadea	Glissomonadida	Sandonidae	Sandona	Sandona_sp.	0	0	0	0	0	0	0	0	0	0	0	0	0	0	0	0	0	0	0	0	0	0	0	0	0	0	0	0	0	0	0	0	0	0	0	0	0	0	0	0	0
ASV_1877	Eukaryota	Rhizaria	Cercozoa	Cercozoa;Filosa-Sarcomonadea	Glissomonadida	Sandonidae	Sandona	Sandona_sp.	0	0	0	0	0	0	0	0	0	0	0	0	0	0	0	0	0	0	0	0	0	0	0	0	0	0	0	0	0	0	58	0	0	0	0	0	70	0	0	0	0
ASV_2281	Eukaryota	Rhizaria	Cercozoa	Cercozoa;Filosa-Sarcomonadea	Glissomonadida	Sandonidae	Sandona	Sandona_sp.	0	0	40	0	0	0	0	0	0	0	0	0	0	0	0	0	0	0	0	0	0	0	0	0	0	0	0	0	0	0	54	0	0	0	0	0	0	0	0	0	0
ASV_2394	Eukaryota	Rhizaria	Cercozoa	Cercozoa;Filosa-Sarcomonadea	Glissomonadida	Sandonidae	Sandona	Sandona_sp.	88	0	0	0	0	0	0	0	0	0	0	0	0	0	0	0	0	0	0	0	0	0	0	0	0	0	0	0	0	0	0	0	0	0	0	0	0	0	0	0	0
ASV_2396	Eukaryota	Rhizaria	Cercozoa	Cercozoa;Filosa-Sarcomonadea	Glissomonadida	Sandonidae	Sandona	Sandona_sp.	0	0	0	0	0	0	0	0	0	0	0	0	0	0	0	0	0	0	0	0	0	0	0	0	0	0	0	0	0	0	0	0	0	0	0	0	0	0	0	0	0
ASV_2641	Eukaryota	Rhizaria	Cercozoa	Cercozoa;Filosa-Sarcomonadea	Glissomonadida	Sandonidae	Sandona	Sandona_sp.	0	0	5	0	0	0	0	0	0	0	0	0	0	0	0	0	0	0	0	0	0	0	4	0	0	0	0	0	0	0	34	0	0	0	0	0	0	0	0	0	0
ASV_2690	Eukaryota	Rhizaria	Cercozoa	Cercozoa;Filosa-Sarcomonadea	Glissomonadida	Sandonidae	Sandona	Sandona_sp.	0	0	0	0	0	0	0	0	0	0	0	0	0	0	0	0	0	0	0	0	0	0	0	0	0	0	0	0	0	0	0	0	0	0	0	0	0	0	0	0	0
ASV_2821	Eukaryota	Rhizaria	Cercozoa	Cercozoa;Filosa-Sarcomonadea	Glissomonadida	Sandonidae	Sandona	Sandona_sp.	0	0	0	0	0	0	0	0	0	0	0	0	0	0	0	0	0	0	0	0	0	0	0	0	0	0	0	0	0	0	0	0	0	0	0	0	0	0	0	0	0
ASV_3109	Eukaryota	Rhizaria	Cercozoa	Cercozoa;Filosa-Sarcomonadea	Glissomonadida	Sandonidae	Sandona	Sandona_sp.	0	0	0	0	0	0	0	0	0	0	0	0	0	0	0	0	0	0	0	0	0	0	58	0	0	0	0	0	0	0	0	0	0	0	0	0	0	0	0	0	0
ASV_3123	Eukaryota	Rhizaria	Cercozoa	Cercozoa;Filosa-Sarcomonadea	Glissomonadida	Sandonidae	Sandona	Sandona_sp.	0	0	0	0	0	0	0	0	0	0	0	0	0	0	0	0	0	0	0	0	0	0	0	0	0	0	0	0	0	0	0	0	0	0	0	0	0	0	0	0	57
ASV_3290	Eukaryota	Rhizaria	Cercozoa	Cercozoa;Filosa-Sarcomonadea	Glissomonadida	Sandonidae	Sandona	Sandona_sp.	0	0	0	0	0	0	0	0	0	0	52	0	0	0	0	0	0	0	0	0	0	0	0	0	0	0	0	0	0	0	0	0	0	0	0	0	0	0	0	0	0
ASV_3459	Eukaryota	Rhizaria	Cercozoa	Cercozoa;Filosa-Sarcomonadea	Glissomonadida	Sandonidae	Sandona	Sandona_sp.	0	0	0	0	0	0	0	0	0	0	0	0	0	0	0	0	0	0	0	0	0	0	0	0	0	0	0	0	0	0	0	0	0	0	0	0	0	0	0	0	0
ASV_3473	Eukaryota	Rhizaria	Cercozoa	Cercozoa;Filosa-Sarcomonadea	Glissomonadida	Sandonidae	Sandona	Sandona_sp.	46	0	0	0	0	0	0	0	0	0	0	0	0	0	0	0	0	0	0	0	0	0	0	0	0	0	0	0	0	0	0	0	0	0	0	0	0	0	0	0	0
ASV_3730	Eukaryota	Rhizaria	Cercozoa	Cercozoa;Filosa-Sarcomonadea	Glissomonadida	Sandonidae	Sandona	Sandona_sp.	0	0	0	0	0	0	0	0	0	0	0	0	0	0	0	0	0	0	0	0	0	0	0	0	0	0	0	0	0	0	0	0	0	0	0	0	0	0	0	0	0
ASV_3851	Eukaryota	Rhizaria	Cercozoa	Cercozoa;Filosa-Sarcomonadea	Glissomonadida	Sandonidae	Sandona	Sandona_sp.	0	0	0	0	0	0	0	0	0	0	0	0	0	0	0	0	0	0	0	0	0	0	0	0	0	0	0	0	0	0	0	0	0	0	0	0	0	0	0	0	0
ASV_3860	Eukaryota	Rhizaria	Cercozoa	Cercozoa;Filosa-Sarcomonadea	Glissomonadida	Sandonidae	Sandona	Sandona_sp.	0	0	0	0	0	0	0	0	0	0	0	0	0	0	39	0	0	0	0	0	0	0	0	0	0	0	0	0	0	0	0	0	0	0	0	0	0	0	0	0	0
ASV_4009	Eukaryota	Rhizaria	Cercozoa	Cercozoa;Filosa-Sarcomonadea	Glissomonadida	Sandonidae	Sandona	Sandona_sp.	0	0	36	0	0	0	0	0	0	0	0	0	0	0	0	0	0	0	0	0	0	0	0	0	0	0	0	0	0	0	0	0	0	0	0	0	0	0	0	0	0
ASV_4026	Eukaryota	Rhizaria	Cercozoa	Cercozoa;Filosa-Sarcomonadea	Glissomonadida	Sandonidae	Sandona	Sandona_sp.	0	0	0	0	0	0	0	0	0	0	0	0	0	0	0	0	0	0	0	0	0	0	0	0	0	0	0	0	0	0	0	0	0	0	0	0	0	0	0	0	0
ASV_4164	Eukaryota	Rhizaria	Cercozoa	Cercozoa;Filosa-Sarcomonadea	Glissomonadida	Sandonidae	Sandona	Sandona_sp.	22	0	0	0	6	0	0	0	0	0	0	0	0	0	0	0	0	0	0	0	0	0	0	0	0	0	0	0	0	0	0	6	0	0	0	0	0	0	0	0	0
ASV_4178	Eukaryota	Rhizaria	Cercozoa	Cercozoa;Filosa-Sarcomonadea	Glissomonadida	Sandonidae	Sandona	Sandona_sp.	0	0	0	0	0	0	0	0	0	0	0	0	0	0	0	0	0	0	0	0	0	0	34	0	0	0	0	0	0	0	0	0	0	0	0	0	0	0	0	0	0
ASV_4235	Eukaryota	Rhizaria	Cercozoa	Cercozoa;Filosa-Sarcomonadea	Glissomonadida	Sandonidae	Sandona	Sandona_sp.	0	0	0	0	0	0	0	0	0	0	0	0	0	0	0	0	0	0	0	0	0	0	0	33	0	0	0	0	0	0	0	0	0	0	0	0	0	0	0	0	0
ASV_4318	Eukaryota	Rhizaria	Cercozoa	Cercozoa;Filosa-Sarcomonadea	Glissomonadida	Sandonidae	Sandona	Sandona_sp.	0	0	0	0	0	0	0	0	0	0	0	0	0	0	0	0	0	0	0	0	0	0	0	0	0	0	0	0	0	0	0	0	0	0	0	0	0	0	0	0	0
ASV_4370	Eukaryota	Rhizaria	Cercozoa	Cercozoa;Filosa-Sarcomonadea	Glissomonadida	Sandonidae	Sandona	Sandona_sp.	0	31	0	0	0	0	0	0	0	0	0	0	0	0	0	0	0	0	0	0	0	0	0	0	0	0	0	0	0	0	0	0	0	0	0	0	0	0	0	0	0
ASV_4394	Eukaryota	Rhizaria	Cercozoa	Cercozoa;Filosa-Sarcomonadea	Glissomonadida	Sandonidae	Sandona	Sandona_sp.	0	0	0	0	0	0	0	0	0	0	0	0	0	0	0	0	0	0	0	0	0	0	0	0	0	0	0	0	0	0	0	0	0	0	0	0	0	0	0	0	0
ASV_4441	Eukaryota	Rhizaria	Cercozoa	Cercozoa;Filosa-Sarcomonadea	Glissomonadida	Sandonidae	Sandona	Sandona_sp.	0	0	0	0	0	0	0	0	0	0	0	0	0	0	0	0	0	0	0	0	0	0	0	0	0	0	30	0	0	0	0	0	0	0	0	0	0	0	0	0	0
ASV_4460	Eukaryota	Rhizaria	Cercozoa	Cercozoa;Filosa-Sarcomonadea	Glissomonadida	Sandonidae	Sandona	Sandona_sp.	0	0	29	0	0	0	0	0	0	0	0	0	0	0	0	0	0	0	0	0	0	0	0	0	0	0	0	0	0	0	0	0	0	0	0	0	0	0	0	0	0
ASV_5014	Eukaryota	Rhizaria	Cercozoa	Cercozoa;Filosa-Sarcomonadea	Glissomonadida	Sandonidae	Sandona	Sandona_sp.	0	0	0	0	0	0	0	0	0	0	0	0	0	0	0	0	0	0	0	0	0	0	0	0	0	0	0	0	0	0	0	0	0	0	0	0	0	0	0	0	0
ASV_5293	Eukaryota	Rhizaria	Cercozoa	Cercozoa;Filosa-Sarcomonadea	Glissomonadida	Sandonidae	Sandona	Sandona_sp.	0	0	0	0	0	0	0	0	0	0	0	0	0	0	0	0	0	0	0	0	0	0	21	0	0	0	0	0	0	0	0	0	0	0	0	0	0	0	0	0	0
ASV_5391	Eukaryota	Rhizaria	Cercozoa	Cercozoa;Filosa-Sarcomonadea	Glissomonadida	Sandonidae	Sandona	Sandona_sp.	0	0	0	0	0	0	0	0	0	0	0	0	0	0	0	0	0	0	0	0	0	0	0	0	0	0	20	0	0	0	0	0	0	0	0	0	0	0	0	0	0
ASV_5406	Eukaryota	Rhizaria	Cercozoa	Cercozoa;Filosa-Sarcomonadea	Glissomonadida	Sandonidae	Sandona	Sandona_sp.	0	0	0	0	0	0	0	0	0	0	0	0	0	0	0	0	0	0	0	0	0	0	0	0	0	0	0	0	0	0	0	0	0	0	0	0	0	0	0	0	0
ASV_3759	Eukaryota	Rhizaria	Cercozoa	Cercozoa;Filosa-Sarcomonadea	Glissomonadida	Sandonidae	Sandona	Sandona_sp.	0	0	0	0	0	0	0	0	0	0	0	0	0	0	0	0	0	0	0	0	0	0	0	0	0	0	0	0	0	0	0	0	0	0	0	0	0	19	0	0	0
ASV_5540	Eukaryota	Rhizaria	Cercozoa	Cercozoa;Filosa-Sarcomonadea	Glissomonadida	Sandonidae	Sandona	Sandona_sp.	0	0	0	0	0	0	0	0	0	0	0	0	0	0	0	0	0	0	0	0	0	0	0	0	0	0	0	0	0	0	0	0	0	0	0	0	0	0	0	0	0
ASV_5624	Eukaryota	Rhizaria	Cercozoa	Cercozoa;Filosa-Sarcomonadea	Glissomonadida	Sandonidae	Sandona	Sandona_sp.	0	0	0	0	0	0	0	0	0	0	0	0	0	0	0	0	0	0	0	0	0	0	0	0	0	0	0	0	0	0	0	0	0	0	0	0	0	0	0	9	0
ASV_5627	Eukaryota	Rhizaria	Cercozoa	Cercozoa;Filosa-Sarcomonadea	Glissomonadida	Sandonidae	Sandona	Sandona_sp.	0	0	0	0	0	0	11	0	0	0	0	0	0	0	0	0	0	0	0	0	0	0	0	0	0	0	0	0	0	0	0	0	0	0	0	0	0	0	0	0	0
ASV_5804	Eukaryota	Rhizaria	Cercozoa	Cercozoa;Filosa-Sarcomonadea	Glissomonadida	Sandonidae	Sandona	Sandona_sp.	0	0	0	0	0	0	0	0	0	0	0	0	0	0	0	0	0	0	0	0	0	0	0	0	0	0	0	0	0	0	0	0	0	0	0	0	0	0	0	0	0
ASV_5820	Eukaryota	Rhizaria	Cercozoa	Cercozoa;Filosa-Sarcomonadea	Glissomonadida	Sandonidae	Sandona	Sandona_sp.	0	0	0	0	0	0	0	0	0	0	0	0	0	0	0	0	0	0	0	0	0	0	0	0	0	0	0	0	0	0	0	0	0	0	0	0	0	0	0	0	0
ASV_5977	Eukaryota	Rhizaria	Cercozoa	Cercozoa;Filosa-Sarcomonadea	Glissomonadida	Sandonidae	Sandona	Sandona_sp.	0	0	0	0	0	0	0	0	0	0	0	0	0	0	0	0	0	0	0	0	0	0	0	0	0	0	0	0	0	0	0	0	0	0	0	0	0	0	0	0	0
ASV_6099	Eukaryota	Rhizaria	Cercozoa	Cercozoa;Filosa-Sarcomonadea	Glissomonadida	Sandonidae	Sandona	Sandona_sp.	0	0	0	0	0	0	0	0	0	0	0	0	0	0	0	0	0	0	0	0	0	0	15	0	0	0	0	0	0	0	0	0	0	0	0	0	0	0	0	0	0
ASV_6215	Eukaryota	Rhizaria	Cercozoa	Cercozoa;Filosa-Sarcomonadea	Glissomonadida	Sandonidae	Sandona	Sandona_sp.	0	0	0	0	0	0	0	0	0	0	0	0	0	0	0	0	0	0	0	0	0	0	0	0	0	0	0	0	0	0	0	0	0	0	0	0	0	0	0	0	0
ASV_6216	Eukaryota	Rhizaria	Cercozoa	Cercozoa;Filosa-Sarcomonadea	Glissomonadida	Sandonidae	Sandona	Sandona_sp.	0	0	0	0	0	0	0	0	0	0	0	0	0	0	0	0	0	0	0	0	0	0	0	0	0	0	0	0	0	0	0	0	0	0	0	0	0	0	0	0	0
ASV_6332	Eukaryota	Rhizaria	Cercozoa	Cercozoa;Filosa-Sarcomonadea	Glissomonadida	Sandonidae	Sandona	Sandona_sp.	0	0	0	0	0	0	0	0	0	0	0	0	0	0	0	0	0	0	0	0	0	0	0	0	0	0	0	0	0	0	0	0	0	0	0	0	0	0	0	0	0
ASV_6473	Eukaryota	Rhizaria	Cercozoa	Cercozoa;Filosa-Sarcomonadea	Glissomonadida	Sandonidae	Sandona	Sandona_sp.	0	0	0	0	0	0	0	0	0	0	0	0	0	0	0	0	0	0	0	0	0	0	13	0	0	0	0	0	0	0	0	0	0	0	0	0	0	0	0	0	0
ASV_4834	Eukaryota	Rhizaria	Cercozoa	Cercozoa;Filosa-Sarcomonadea	Glissomonadida	Sandonidae	Sandona	Sandona_sp.	0	0	0	0	0	0	0	0	0	0	0	0	0	0	0	0	0	0	0	0	0	0	0	0	0	0	0	0	0	0	0	0	0	0	0	0	0	0	0	0	0
ASV_6653	Eukaryota	Rhizaria	Cercozoa	Cercozoa;Filosa-Sarcomonadea	Glissomonadida	Sandonidae	Sandona	Sandona_sp.	0	0	0	0	0	0	12	0	0	0	0	0	0	0	0	0	0	0	0	0	0	0	0	0	0	0	0	0	0	0	0	0	0	0	0	0	0	0	0	0	0
ASV_6749	Eukaryota	Rhizaria	Cercozoa	Cercozoa;Filosa-Sarcomonadea	Glissomonadida	Sandonidae	Sandona	Sandona_sp.	0	0	0	0	0	0	0	0	0	0	0	0	0	0	0	0	0	0	0	0	0	0	0	0	0	0	0	0	0	0	11	0	0	0	0	0	0	0	0	0	0
ASV_6781	Eukaryota	Rhizaria	Cercozoa	Cercozoa;Filosa-Sarcomonadea	Glissomonadida	Sandonidae	Sandona	Sandona_sp.	0	0	0	0	0	0	0	0	0	0	0	0	0	0	0	0	0	0	0	0	0	0	0	0	0	0	0	0	0	0	0	0	0	0	0	0	0	0	0	0	0
ASV_7084	Eukaryota	Rhizaria	Cercozoa	Cercozoa;Filosa-Sarcomonadea	Glissomonadida	Sandonidae	Sandona	Sandona_sp.	0	0	0	0	0	0	10	0	0	0	0	0	0	0	0	0	0	0	0	0	0	0	0	0	0	0	0	0	0	0	0	0	0	0	0	0	0	0	0	0	0
ASV_7304	Eukaryota	Rhizaria	Cercozoa	Cercozoa;Filosa-Sarcomonadea	Glissomonadida	Sandonidae	Sandona	Sandona_sp.	0	0	0	0	0	0	0	0	0	0	0	0	0	0	0	0	0	0	0	0	0	0	0	0	0	0	0	0	0	0	0	0	0	0	0	0	0	0	0	0	0
ASV_7529	Eukaryota	Rhizaria	Cercozoa	Cercozoa;Filosa-Sarcomonadea	Glissomonadida	Sandonidae	Sandona	Sandona_sp.	0	0	0	0	0	0	0	0	0	0	0	0	0	0	0	0	0	0	0	0	0	0	0	0	0	0	0	0	0	0	0	0	0	0	0	0	0	0	0	0	0
ASV_7550	Eukaryota	Rhizaria	Cercozoa	Cercozoa;Filosa-Sarcomonadea	Glissomonadida	Sandonidae	Sandona	Sandona_sp.	0	0	0	0	0	0	0	0	0	0	0	0	0	0	0	0	0	0	0	0	0	0	0	0	0	0	0	0	0	0	0	0	0	0	0	0	0	0	0	0	0
ASV_7594	Eukaryota	Rhizaria	Cercozoa	Cercozoa;Filosa-Sarcomonadea	Glissomonadida	Sandonidae	Sandona	Sandona_sp.	0	0	0	0	0	0	8	0	0	0	0	0	0	0	0	0	0	0	0	0	0	0	0	0	0	0	0	0	0	0	0	0	0	0	0	0	0	0	0	0	0
ASV_7646	Eukaryota	Rhizaria	Cercozoa	Cercozoa;Filosa-Sarcomonadea	Glissomonadida	Sandonidae	Sandona	Sandona_sp.	0	0	0	0	0	0	0	0	0	0	0	0	0	0	0	0	0	0	0	0	0	0	0	0	0	0	8	0	0	0	0	0	0	0	0	0	0	0	0	0	0
ASV_8066	Eukaryota	Rhizaria	Cercozoa	Cercozoa;Filosa-Sarcomonadea	Glissomonadida	Sandonidae	Sandona	Sandona_sp.	0	0	0	0	0	0	0	0	0	0	0	0	0	0	0	0	0	0	0	0	0	0	0	0	0	0	0	6	0	0	0	0	0	0	0	0	0	0	0	0	0
ASV_8126	Eukaryota	Rhizaria	Cercozoa	Cercozoa;Filosa-Sarcomonadea	Glissomonadida	Sandonidae	Sandona	Sandona_sp.	0	0	0	0	0	0	0	0	0	0	0	0	0	0	0	0	0	0	0	0	0	0	0	0	0	0	0	0	0	0	0	0	0	0	0	0	0	0	0	0	0
ASV_8206	Eukaryota	Rhizaria	Cercozoa	Cercozoa;Filosa-Sarcomonadea	Glissomonadida	Sandonidae	Sandona	Sandona_sp.	0	0	0	0	0	0	6	0	0	0	0	0	0	0	0	0	0	0	0	0	0	0	0	0	0	0	0	0	0	0	0	0	0	0	0	0	0	0	0	0	0
ASV_8251	Eukaryota	Rhizaria	Cercozoa	Cercozoa;Filosa-Sarcomonadea	Glissomonadida	Sandonidae	Sandona	Sandona_sp.	0	0	0	0	0	0	0	0	0	0	0	0	0	0	0	0	0	0	0	0	0	0	0	0	0	0	0	0	0	0	0	6	0	0	0	0	0	0	0	0	0
ASV_8745	Eukaryota	Rhizaria	Cercozoa	Cercozoa;Filosa-Sarcomonadea	Glissomonadida	Sandonidae	Sandona	Sandona_sp.	0	0	0	0	0	0	0	0	0	0	0	0	0	0	0	0	0	0	0	0	0	0	0	0	0	0	0	0	0	0	0	0	0	0	0	0	0	0	0	0	0
ASV_8973	Eukaryota	Rhizaria	Cercozoa	Cercozoa;Filosa-Sarcomonadea	Glissomonadida	Sandonidae	Sandona	Sandona_sp.	0	0	0	0	0	0	0	0	0	0	0	0	0	0	0	0	0	0	0	0	0	0	0	0	0	0	0	0	0	0	0	0	0	0	0	0	0	0	0	0	0
ASV_9111	Eukaryota	Rhizaria	Cercozoa	Cercozoa;Filosa-Sarcomonadea	Glissomonadida	Sandonidae	Sandona	Sandona_sp.	0	0	0	0	0	0	0	0	0	0	0	0	0	0	0	0	0	0	0	0	0	0	0	0	0	0	0	0	0	0	0	0	0	0	0	0	0	0	0	0	0
ASV_762	Eukaryota	Rhizaria	Cercozoa	Cercozoa;Filosa-Sarcomonadea	Glissomonadida	Sandonidae	Sandona	Sandona_unclassified	0	0	87	0	0	0	0	0	0	0	0	0	0	0	0	0	0	0	0	0	0	0	0	36	0	0	0	0	12	0	0	0	8	0	0	0	0	0	0	0	0
ASV_1815	Eukaryota	Rhizaria	Cercozoa	Cercozoa;Filosa-Sarcomonadea	Glissomonadida	Sandonidae	Sandona	Sandona_unclassified	135	0	0	0	0	0	0	0	0	0	0	0	0	0	0	0	0	0	0	0	0	0	0	0	0	0	0	0	0	0	0	0	0	0	0	0	0	0	0	0	0
ASV_2305	Eukaryota	Rhizaria	Cercozoa	Cercozoa;Filosa-Sarcomonadea	Glissomonadida	Sandonidae	Sandona	Sandona_unclassified	60	0	0	0	0	0	0	0	0	0	0	0	0	0	0	0	0	0	0	0	0	0	0	0	0	0	0	0	0	0	13	0	0	0	0	0	0	0	0	0	0
ASV_5145	Eukaryota	Rhizaria	Cercozoa	Cercozoa;Filosa-Sarcomonadea	Glissomonadida	Sandonidae	Sandona	Sandona_unclassified	0	0	0	0	0	0	0	0	0	0	0	0	0	0	0	0	0	0	0	0	0	0	0	0	0	0	0	0	0	0	0	0	0	0	0	0	0	0	0	0	0
ASV_5417	Eukaryota	Rhizaria	Cercozoa	Cercozoa;Filosa-Sarcomonadea	Glissomonadida	Sandonidae	Sandona	Sandona_unclassified	0	0	0	0	0	0	0	0	0	0	0	0	0	0	0	0	0	0	0	0	0	0	0	0	0	0	0	0	0	0	0	0	0	0	0	0	0	0	0	0	0
ASV_5582	Eukaryota	Rhizaria	Cercozoa	Cercozoa;Filosa-Sarcomonadea	Glissomonadida	Sandonidae	Sandona	Sandona_unclassified	0	0	0	0	0	0	0	0	0	0	0	0	0	0	0	0	0	0	0	0	0	0	0	0	0	0	0	0	0	0	0	0	0	0	0	0	0	0	0	0	0
ASV_5942	Eukaryota	Rhizaria	Cercozoa	Cercozoa;Filosa-Sarcomonadea	Glissomonadida	Sandonidae	Sandona	Sandona_unclassified	0	0	0	0	0	0	0	0	0	0	0	0	0	0	0	0	0	0	0	0	0	0	0	0	0	0	0	0	0	0	0	16	0	0	0	0	0	0	0	0	0
ASV_6093	Eukaryota	Rhizaria	Cercozoa	Cercozoa;Filosa-Sarcomonadea	Glissomonadida	Sandonidae	Sandona	Sandona_unclassified	0	0	0	0	0	0	0	0	0	0	0	15	0	0	0	0	0	0	0	0	0	0	0	0	0	0	0	0	0	0	0	0	0	0	0	0	0	0	0	0	0
ASV_7935	Eukaryota	Rhizaria	Cercozoa	Cercozoa;Filosa-Sarcomonadea	Glissomonadida	Sandonidae	Sandona	Sandona_unclassified	0	0	0	0	0	0	0	0	0	0	0	0	0	0	0	0	0	0	0	0	0	0	0	7	0	0	0	0	0	0	0	0	0	0	0	0	0	0	0	0	0
ASV_3533	Eukaryota	Rhizaria	Cercozoa	Cercozoa;Filosa-Sarcomonadea	Glissomonadida	Sandonidae	Sandonidae_Clade-N/F-A	Sandonidae_Clade_N/F-A_sp.	0	0	45	0	0	0	0	0	0	0	0	0	0	0	0	0	0	0	0	0	0	0	0	0	0	0	0	0	0	0	0	0	0	0	0	0	0	0	0	0	0
ASV_4538	Eukaryota	Rhizaria	Cercozoa	Cercozoa;Filosa-Sarcomonadea	Glissomonadida	Sandonidae	Sandonidae_Clade-N/F-A	Sandonidae_Clade_N/F-A_sp.	0	0	0	0	0	0	0	0	0	0	0	0	0	0	0	0	0	0	0	0	0	0	0	0	0	0	0	0	0	0	0	0	0	0	0	0	0	0	0	0	0
ASV_6174	Eukaryota	Rhizaria	Cercozoa	Cercozoa;Filosa-Sarcomonadea	Glissomonadida	Sandonidae	Sandonidae_Clade-N/F-A	Sandonidae_Clade_N/F-A_sp.	0	0	0	0	0	0	0	0	0	0	0	0	0	0	0	0	0	0	0	0	0	0	0	0	0	0	0	0	0	0	0	0	0	0	0	0	0	0	0	0	14
ASV_637	Eukaryota	Rhizaria	Cercozoa	Cercozoa;Filosa-Sarcomonadea	Glissomonadida	Sandonidae	Sandonidae_unclassified	Sandonidae_unclassified	193	0	0	0	0	0	0	0	0	0	0	0	29	0	0	0	0	0	0	0	0	0	0	0	0	0	0	43	22	0	0	0	0	0	0	0	0	0	0	0	0
ASV_646	Eukaryota	Rhizaria	Cercozoa	Cercozoa;Filosa-Sarcomonadea	Glissomonadida	Sandonidae	Sandonidae_unclassified	Sandonidae_unclassified	0	0	0	0	0	0	0	0	0	0	0	0	0	0	0	0	0	0	0	0	0	0	51	0	0	0	31	0	0	0	0	0	0	0	0	0	0	0	0	0	0
ASV_1090	Eukaryota	Rhizaria	Cercozoa	Cercozoa;Filosa-Sarcomonadea	Glissomonadida	Sandonidae	Sandonidae_unclassified	Sandonidae_unclassified	0	0	0	47	0	0	0	0	0	149	0	0	0	0	0	0	0	0	0	0	0	0	0	0	0	0	0	0	0	0	0	0	0	0	0	0	0	0	0	0	0
ASV_1081	Eukaryota	Rhizaria	Cercozoa	Cercozoa;Filosa-Sarcomonadea	Glissomonadida	Sandonidae	Sandonidae_unclassified	Sandonidae_unclassified	106	0	0	0	0	0	0	0	0	0	46	0	0	0	0	0	0	0	0	0	0	0	0	0	0	0	0	0	0	0	0	35	0	0	0	0	0	0	0	0	0
ASV_1321	Eukaryota	Rhizaria	Cercozoa	Cercozoa;Filosa-Sarcomonadea	Glissomonadida	Sandonidae	Sandonidae_unclassified	Sandonidae_unclassified	0	0	0	0	0	0	0	0	0	0	0	0	0	0	0	0	0	0	0	0	0	0	0	0	0	0	0	0	0	0	220	0	0	0	0	0	0	0	0	0	0
ASV_1478	Eukaryota	Rhizaria	Cercozoa	Cercozoa;Filosa-Sarcomonadea	Glissomonadida	Sandonidae	Sandonidae_unclassified	Sandonidae_unclassified	0	0	0	0	0	0	0	0	0	0	0	0	0	0	0	0	0	0	0	0	0	0	0	0	0	0	75	0	0	0	0	0	0	0	0	0	0	0	0	0	0
ASV_1503	Eukaryota	Rhizaria	Cercozoa	Cercozoa;Filosa-Sarcomonadea	Glissomonadida	Sandonidae	Sandonidae_unclassified	Sandonidae_unclassified	0	0	0	0	0	0	0	0	0	0	0	0	0	0	0	0	0	0	0	0	0	0	0	0	0	0	0	0	0	0	0	0	0	0	0	0	0	0	0	0	0
ASV_1516	Eukaryota	Rhizaria	Cercozoa	Cercozoa;Filosa-Sarcomonadea	Glissomonadida	Sandonidae	Sandonidae_unclassified	Sandonidae_unclassified	0	0	0	0	0	0	0	0	0	0	0	0	0	0	0	0	0	0	0	0	0	0	0	0	0	0	0	0	0	0	178	0	0	0	0	0	0	0	0	0	0
ASV_1681	Eukaryota	Rhizaria	Cercozoa	Cercozoa;Filosa-Sarcomonadea	Glissomonadida	Sandonidae	Sandonidae_unclassified	Sandonidae_unclassified	0	0	0	0	0	0	141	0	0	0	0	0	0	0	0	0	0	0	0	0	0	0	0	0	0	0	0	0	0	0	0	0	0	0	0	0	0	0	0	0	0
ASV_1688	Eukaryota	Rhizaria	Cercozoa	Cercozoa;Filosa-Sarcomonadea	Glissomonadida	Sandonidae	Sandonidae_unclassified	Sandonidae_unclassified	0	22	0	0	0	0	0	0	0	0	0	0	0	0	0	0	0	0	0	0	0	0	0	0	0	0	0	0	0	0	0	0	0	0	0	0	0	0	0	0	0
ASV_1542	Eukaryota	Rhizaria	Cercozoa	Cercozoa;Filosa-Sarcomonadea	Glissomonadida	Sandonidae	Sandonidae_unclassified	Sandonidae_unclassified	0	0	0	0	0	0	0	0	0	0	0	0	0	0	0	0	0	0	0	0	0	0	0	0	0	0	93	0	0	0	0	0	0	0	0	0	0	0	0	0	0
ASV_1880	Eukaryota	Rhizaria	Cercozoa	Cercozoa;Filosa-Sarcomonadea	Glissomonadida	Sandonidae	Sandonidae_unclassified	Sandonidae_unclassified	0	0	0	0	40	0	0	0	0	0	0	0	0	0	0	0	0	0	0	0	0	0	0	0	0	0	0	0	0	0	0	0	0	0	0	0	0	0	0	0	0
ASV_1897	Eukaryota	Rhizaria	Cercozoa	Cercozoa;Filosa-Sarcomonadea	Glissomonadida	Sandonidae	Sandonidae_unclassified	Sandonidae_unclassified	0	0	0	0	0	0	0	0	0	0	0	0	0	0	0	0	0	0	0	0	0	0	68	0	0	0	0	0	0	0	0	0	0	0	0	0	0	0	0	0	0
ASV_1933	Eukaryota	Rhizaria	Cercozoa	Cercozoa;Filosa-Sarcomonadea	Glissomonadida	Sandonidae	Sandonidae_unclassified	Sandonidae_unclassified	54	0	0	0	0	0	0	0	0	0	0	0	0	0	0	0	0	0	0	0	0	0	0	0	0	0	0	0	0	0	0	0	0	0	0	0	0	0	0	32	0
ASV_1460	Eukaryota	Rhizaria	Cercozoa	Cercozoa;Filosa-Sarcomonadea	Glissomonadida	Sandonidae	Sandonidae_unclassified	Sandonidae_unclassified	0	0	0	0	0	0	0	0	0	0	0	0	0	0	0	0	0	0	0	0	0	0	0	0	0	0	0	0	0	0	47	0	0	0	0	0	0	0	0	0	0
ASV_2048	Eukaryota	Rhizaria	Cercozoa	Cercozoa;Filosa-Sarcomonadea	Glissomonadida	Sandonidae	Sandonidae_unclassified	Sandonidae_unclassified	0	0	0	0	0	0	113	0	0	0	0	0	0	0	0	0	0	0	0	0	0	0	0	0	0	0	0	0	0	0	0	0	0	0	0	0	0	0	0	0	0
ASV_2113	Eukaryota	Rhizaria	Cercozoa	Cercozoa;Filosa-Sarcomonadea	Glissomonadida	Sandonidae	Sandonidae_unclassified	Sandonidae_unclassified	0	0	0	0	0	0	0	0	0	0	0	0	0	0	0	0	0	0	0	0	0	0	0	0	0	0	0	0	0	0	0	0	0	0	0	0	0	0	0	0	0
ASV_1317	Eukaryota	Rhizaria	Cercozoa	Cercozoa;Filosa-Sarcomonadea	Glissomonadida	Sandonidae	Sandonidae_unclassified	Sandonidae_unclassified	0	0	0	0	0	0	0	0	0	0	0	0	0	0	0	0	0	0	0	0	0	0	0	0	0	0	0	0	0	0	0	0	0	0	0	0	0	0	0	0	0
ASV_2175	Eukaryota	Rhizaria	Cercozoa	Cercozoa;Filosa-Sarcomonadea	Glissomonadida	Sandonidae	Sandonidae_unclassified	Sandonidae_unclassified	48	0	0	0	0	0	0	0	0	0	0	0	0	0	0	0	0	0	0	0	0	0	0	0	0	0	0	0	0	0	0	13	0	0	33	0	0	0	0	0	0
ASV_2045	Eukaryota	Rhizaria	Cercozoa	Cercozoa;Filosa-Sarcomonadea	Glissomonadida	Sandonidae	Sandonidae_unclassified	Sandonidae_unclassified	0	0	0	0	0	0	0	0	0	0	0	0	0	0	0	0	0	0	0	0	0	0	48	0	0	0	0	0	0	0	0	0	0	0	0	0	0	0	0	0	0
ASV_2399	Eukaryota	Rhizaria	Cercozoa	Cercozoa;Filosa-Sarcomonadea	Glissomonadida	Sandonidae	Sandonidae_unclassified	Sandonidae_unclassified	0	0	0	0	0	0	0	0	0	0	0	0	0	0	0	0	0	0	0	0	0	0	0	0	0	0	0	0	0	0	0	0	0	0	0	0	0	0	0	0	0
ASV_2433	Eukaryota	Rhizaria	Cercozoa	Cercozoa;Filosa-Sarcomonadea	Glissomonadida	Sandonidae	Sandonidae_unclassified	Sandonidae_unclassified	0	0	0	0	0	0	0	0	0	0	0	0	0	0	0	0	0	0	0	0	0	0	0	0	0	0	0	0	0	0	0	0	0	0	0	0	0	0	0	0	0
ASV_2238	Eukaryota	Rhizaria	Cercozoa	Cercozoa;Filosa-Sarcomonadea	Glissomonadida	Sandonidae	Sandonidae_unclassified	Sandonidae_unclassified	0	0	0	0	0	0	0	0	0	0	0	0	0	0	0	0	0	0	0	0	0	0	0	0	0	0	0	0	0	0	0	0	0	0	0	0	0	0	0	0	0
ASV_2497	Eukaryota	Rhizaria	Cercozoa	Cercozoa;Filosa-Sarcomonadea	Glissomonadida	Sandonidae	Sandonidae_unclassified	Sandonidae_unclassified	0	0	13	0	0	0	0	0	0	0	0	0	0	0	0	0	0	0	0	0	0	0	0	0	0	0	0	0	0	0	0	0	0	0	0	0	0	0	0	0	0
ASV_1982	Eukaryota	Rhizaria	Cercozoa	Cercozoa;Filosa-Sarcomonadea	Glissomonadida	Sandonidae	Sandonidae_unclassified	Sandonidae_unclassified	0	0	0	0	0	0	0	0	0	0	0	0	0	0	0	0	0	0	0	0	0	0	0	0	0	0	0	0	0	0	0	0	0	0	0	0	0	0	0	0	0
ASV_1757	Eukaryota	Rhizaria	Cercozoa	Cercozoa;Filosa-Sarcomonadea	Glissomonadida	Sandonidae	Sandonidae_unclassified	Sandonidae_unclassified	0	0	0	0	0	0	0	0	0	0	0	0	0	0	0	0	0	0	0	0	0	0	0	0	0	0	0	0	0	0	0	0	0	0	0	0	0	0	0	0	0
ASV_2588	Eukaryota	Rhizaria	Cercozoa	Cercozoa;Filosa-Sarcomonadea	Glissomonadida	Sandonidae	Sandonidae_unclassified	Sandonidae_unclassified	0	0	0	0	0	0	0	0	0	0	0	0	0	0	0	0	0	0	0	0	0	0	0	0	0	0	0	0	0	0	0	0	0	0	0	0	0	0	0	0	0
ASV_2591	Eukaryota	Rhizaria	Cercozoa	Cercozoa;Filosa-Sarcomonadea	Glissomonadida	Sandonidae	Sandonidae_unclassified	Sandonidae_unclassified	0	16	0	0	0	0	0	0	0	0	0	0	0	0	0	0	0	0	0	0	0	0	0	0	0	0	0	0	0	0	0	0	0	0	0	0	0	0	0	0	0
ASV_2593	Eukaryota	Rhizaria	Cercozoa	Cercozoa;Filosa-Sarcomonadea	Glissomonadida	Sandonidae	Sandonidae_unclassified	Sandonidae_unclassified	0	0	0	0	0	0	0	0	0	0	0	0	0	0	0	0	0	0	0	0	0	0	0	0	0	0	0	0	0	0	0	0	0	0	0	0	0	0	0	0	0
ASV_2654	Eukaryota	Rhizaria	Cercozoa	Cercozoa;Filosa-Sarcomonadea	Glissomonadida	Sandonidae	Sandonidae_unclassified	Sandonidae_unclassified	0	0	0	0	0	0	0	0	0	0	0	0	0	0	0	0	0	0	0	0	0	0	0	0	0	0	0	0	0	0	0	0	0	0	75	0	0	0	0	0	0
ASV_2661	Eukaryota	Rhizaria	Cercozoa	Cercozoa;Filosa-Sarcomonadea	Glissomonadida	Sandonidae	Sandonidae_unclassified	Sandonidae_unclassified	0	0	0	0	0	0	0	0	0	0	0	0	0	0	0	0	0	0	0	0	0	0	0	0	0	0	0	0	0	0	0	0	0	0	0	0	0	0	0	0	0
ASV_2456	Eukaryota	Rhizaria	Cercozoa	Cercozoa;Filosa-Sarcomonadea	Glissomonadida	Sandonidae	Sandonidae_unclassified	Sandonidae_unclassified	0	0	0	0	0	0	0	0	0	0	0	0	0	0	0	0	0	0	0	0	0	0	0	0	0	0	0	0	0	0	0	0	0	0	0	0	0	0	0	0	0
ASV_2909	Eukaryota	Rhizaria	Cercozoa	Cercozoa;Filosa-Sarcomonadea	Glissomonadida	Sandonidae	Sandonidae_unclassified	Sandonidae_unclassified	0	0	0	0	0	0	65	0	0	0	0	0	0	0	0	0	0	0	0	0	0	0	0	0	0	0	0	0	0	0	0	0	0	0	0	0	0	0	0	0	0
ASV_2948	Eukaryota	Rhizaria	Cercozoa	Cercozoa;Filosa-Sarcomonadea	Glissomonadida	Sandonidae	Sandonidae_unclassified	Sandonidae_unclassified	0	0	0	0	0	0	0	0	0	0	0	0	0	0	0	0	0	0	0	0	0	0	0	0	0	0	0	0	0	0	29	0	0	0	0	0	0	0	0	0	0
ASV_3014	Eukaryota	Rhizaria	Cercozoa	Cercozoa;Filosa-Sarcomonadea	Glissomonadida	Sandonidae	Sandonidae_unclassified	Sandonidae_unclassified	0	0	0	0	0	0	0	0	0	0	0	0	0	0	0	0	0	0	0	0	0	0	0	0	0	0	0	0	22	0	0	0	0	0	0	0	0	0	0	0	0
ASV_3066	Eukaryota	Rhizaria	Cercozoa	Cercozoa;Filosa-Sarcomonadea	Glissomonadida	Sandonidae	Sandonidae_unclassified	Sandonidae_unclassified	0	0	0	0	0	0	0	0	0	0	0	0	0	0	59	0	0	0	0	0	0	0	0	0	0	0	0	0	0	0	0	0	0	0	0	0	0	0	0	0	0
ASV_3102	Eukaryota	Rhizaria	Cercozoa	Cercozoa;Filosa-Sarcomonadea	Glissomonadida	Sandonidae	Sandonidae_unclassified	Sandonidae_unclassified	0	0	0	0	0	0	0	0	0	0	0	0	0	0	0	0	0	0	0	0	0	0	9	0	0	0	0	0	0	0	0	0	0	0	0	0	0	0	0	0	0
ASV_3212	Eukaryota	Rhizaria	Cercozoa	Cercozoa;Filosa-Sarcomonadea	Glissomonadida	Sandonidae	Sandonidae_unclassified	Sandonidae_unclassified	0	0	0	0	0	0	0	0	0	0	0	0	0	0	0	0	0	0	0	0	0	0	0	0	0	0	0	0	0	0	0	0	0	0	0	0	0	0	0	0	0
ASV_3344	Eukaryota	Rhizaria	Cercozoa	Cercozoa;Filosa-Sarcomonadea	Glissomonadida	Sandonidae	Sandonidae_unclassified	Sandonidae_unclassified	0	0	0	0	0	0	0	0	0	0	0	0	0	0	0	0	0	0	0	0	0	0	0	0	0	0	0	50	0	0	0	0	0	0	0	0	0	0	0	0	0
ASV_3348	Eukaryota	Rhizaria	Cercozoa	Cercozoa;Filosa-Sarcomonadea	Glissomonadida	Sandonidae	Sandonidae_unclassified	Sandonidae_unclassified	0	0	0	0	0	0	0	0	0	0	0	0	0	0	0	0	0	0	0	0	0	0	0	0	0	0	0	0	0	0	0	0	0	0	0	0	0	0	0	0	0
ASV_3361	Eukaryota	Rhizaria	Cercozoa	Cercozoa;Filosa-Sarcomonadea	Glissomonadida	Sandonidae	Sandonidae_unclassified	Sandonidae_unclassified	28	6	0	0	0	0	0	0	0	0	0	0	0	0	0	0	0	0	0	0	0	0	0	0	0	0	0	0	0	0	0	0	0	0	0	0	0	0	0	0	0
ASV_3371	Eukaryota	Rhizaria	Cercozoa	Cercozoa;Filosa-Sarcomonadea	Glissomonadida	Sandonidae	Sandonidae_unclassified	Sandonidae_unclassified	0	0	0	0	0	0	0	0	0	0	0	0	0	0	0	0	0	0	0	0	0	0	0	0	0	0	0	0	0	0	0	0	0	0	0	0	0	0	0	0	0
ASV_3372	Eukaryota	Rhizaria	Cercozoa	Cercozoa;Filosa-Sarcomonadea	Glissomonadida	Sandonidae	Sandonidae_unclassified	Sandonidae_unclassified	0	0	0	0	0	0	0	0	0	0	0	0	0	0	0	0	0	0	0	0	0	0	0	0	0	0	0	0	0	0	0	0	0	0	0	0	0	0	0	0	0
ASV_3377	Eukaryota	Rhizaria	Cercozoa	Cercozoa;Filosa-Sarcomonadea	Glissomonadida	Sandonidae	Sandonidae_unclassified	Sandonidae_unclassified	0	0	0	0	0	0	0	0	0	0	0	0	0	0	0	0	0	0	0	0	0	0	0	0	0	0	0	0	0	0	49	0	0	0	0	0	0	0	0	0	0
ASV_3420	Eukaryota	Rhizaria	Cercozoa	Cercozoa;Filosa-Sarcomonadea	Glissomonadida	Sandonidae	Sandonidae_unclassified	Sandonidae_unclassified	0	0	0	0	0	0	0	0	0	0	0	0	0	0	0	0	0	0	0	0	0	0	0	0	0	0	0	0	0	0	0	0	0	0	0	0	0	0	0	0	0
ASV_3480	Eukaryota	Rhizaria	Cercozoa	Cercozoa;Filosa-Sarcomonadea	Glissomonadida	Sandonidae	Sandonidae_unclassified	Sandonidae_unclassified	0	0	0	0	0	0	0	0	0	0	0	0	0	0	0	0	0	0	0	0	0	0	0	0	0	0	0	0	0	0	0	0	0	0	8	0	0	0	0	0	0
ASV_3500	Eukaryota	Rhizaria	Cercozoa	Cercozoa;Filosa-Sarcomonadea	Glissomonadida	Sandonidae	Sandonidae_unclassified	Sandonidae_unclassified	0	0	0	0	0	0	18	0	0	0	0	0	0	0	0	0	0	0	0	0	0	0	0	0	0	0	0	0	0	0	0	0	0	0	0	0	0	0	0	0	0
ASV_3543	Eukaryota	Rhizaria	Cercozoa	Cercozoa;Filosa-Sarcomonadea	Glissomonadida	Sandonidae	Sandonidae_unclassified	Sandonidae_unclassified	0	0	0	0	0	0	0	0	0	0	0	0	0	0	0	0	0	0	0	0	0	0	0	0	0	0	0	0	0	0	0	0	0	0	0	0	0	0	0	0	0
ASV_2931	Eukaryota	Rhizaria	Cercozoa	Cercozoa;Filosa-Sarcomonadea	Glissomonadida	Sandonidae	Sandonidae_unclassified	Sandonidae_unclassified	0	0	0	0	0	0	0	0	0	0	0	0	0	0	0	0	0	0	0	0	0	0	0	0	0	0	0	0	0	0	0	0	0	0	0	0	0	0	0	0	0
ASV_3699	Eukaryota	Rhizaria	Cercozoa	Cercozoa;Filosa-Sarcomonadea	Glissomonadida	Sandonidae	Sandonidae_unclassified	Sandonidae_unclassified	0	0	0	0	0	0	0	0	0	0	0	0	0	0	0	0	0	0	0	0	0	0	0	0	0	0	0	0	0	0	0	42	0	0	0	0	0	0	0	0	0
ASV_3772	Eukaryota	Rhizaria	Cercozoa	Cercozoa;Filosa-Sarcomonadea	Glissomonadida	Sandonidae	Sandonidae_unclassified	Sandonidae_unclassified	0	0	0	0	0	0	0	0	0	0	0	0	0	0	0	0	0	0	0	0	0	0	0	0	0	0	0	0	0	0	40	0	0	0	0	0	0	0	0	0	0
ASV_3792	Eukaryota	Rhizaria	Cercozoa	Cercozoa;Filosa-Sarcomonadea	Glissomonadida	Sandonidae	Sandonidae_unclassified	Sandonidae_unclassified	0	0	0	0	0	0	0	0	0	0	0	0	0	0	0	0	0	0	0	0	0	0	0	0	0	0	0	0	0	0	0	0	0	0	0	0	0	0	0	0	0
ASV_3884	Eukaryota	Rhizaria	Cercozoa	Cercozoa;Filosa-Sarcomonadea	Glissomonadida	Sandonidae	Sandonidae_unclassified	Sandonidae_unclassified	0	0	0	0	0	0	0	0	0	0	0	0	0	0	0	0	0	0	0	0	0	0	0	0	0	0	0	0	0	0	0	0	0	0	0	0	0	0	0	0	0
ASV_3910	Eukaryota	Rhizaria	Cercozoa	Cercozoa;Filosa-Sarcomonadea	Glissomonadida	Sandonidae	Sandonidae_unclassified	Sandonidae_unclassified	0	0	0	0	0	0	0	0	0	0	0	0	0	0	0	0	0	0	0	0	0	0	0	0	0	0	0	0	0	0	0	0	0	0	0	0	0	0	0	0	0
ASV_3953	Eukaryota	Rhizaria	Cercozoa	Cercozoa;Filosa-Sarcomonadea	Glissomonadida	Sandonidae	Sandonidae_unclassified	Sandonidae_unclassified	0	0	0	0	0	0	0	0	0	0	0	0	0	0	0	0	0	0	0	0	0	0	0	0	0	0	0	0	0	0	0	0	0	0	0	0	0	0	0	0	0
ASV_4037	Eukaryota	Rhizaria	Cercozoa	Cercozoa;Filosa-Sarcomonadea	Glissomonadida	Sandonidae	Sandonidae_unclassified	Sandonidae_unclassified	0	0	0	0	0	0	0	0	0	0	0	0	0	0	0	0	0	0	0	0	0	0	0	0	0	0	0	0	0	0	0	0	0	0	0	0	0	0	0	0	0
ASV_4045	Eukaryota	Rhizaria	Cercozoa	Cercozoa;Filosa-Sarcomonadea	Glissomonadida	Sandonidae	Sandonidae_unclassified	Sandonidae_unclassified	0	0	0	0	0	0	0	0	0	0	0	0	0	0	0	0	0	0	0	0	0	0	0	36	0	0	0	0	0	0	0	0	0	0	0	0	0	0	0	0	0
ASV_4077	Eukaryota	Rhizaria	Cercozoa	Cercozoa;Filosa-Sarcomonadea	Glissomonadida	Sandonidae	Sandonidae_unclassified	Sandonidae_unclassified	0	0	0	0	0	0	0	0	0	0	0	0	0	0	0	0	0	0	0	0	0	0	0	0	0	0	0	0	0	0	0	0	0	0	0	0	0	0	0	0	0
ASV_4150	Eukaryota	Rhizaria	Cercozoa	Cercozoa;Filosa-Sarcomonadea	Glissomonadida	Sandonidae	Sandonidae_unclassified	Sandonidae_unclassified	0	0	0	0	0	0	0	0	0	0	0	0	0	0	0	0	0	0	0	0	0	0	0	0	0	0	0	0	0	0	0	0	0	0	0	0	0	0	0	0	0
ASV_4152	Eukaryota	Rhizaria	Cercozoa	Cercozoa;Filosa-Sarcomonadea	Glissomonadida	Sandonidae	Sandonidae_unclassified	Sandonidae_unclassified	0	0	0	0	0	0	0	0	0	0	0	0	0	0	0	0	0	0	0	0	0	0	0	0	0	0	0	0	0	0	0	0	0	0	0	0	0	0	0	0	0
ASV_3994	Eukaryota	Rhizaria	Cercozoa	Cercozoa;Filosa-Sarcomonadea	Glissomonadida	Sandonidae	Sandonidae_unclassified	Sandonidae_unclassified	0	0	0	0	0	0	0	0	0	0	0	0	0	0	0	0	0	0	0	0	0	0	0	0	0	0	0	0	0	0	0	0	0	0	0	0	0	0	0	0	0
ASV_4203	Eukaryota	Rhizaria	Cercozoa	Cercozoa;Filosa-Sarcomonadea	Glissomonadida	Sandonidae	Sandonidae_unclassified	Sandonidae_unclassified	0	0	0	0	0	0	0	0	0	0	0	0	0	0	0	0	0	0	0	0	0	0	0	0	0	0	0	0	0	0	0	0	0	0	0	0	0	0	0	0	0
ASV_4250	Eukaryota	Rhizaria	Cercozoa	Cercozoa;Filosa-Sarcomonadea	Glissomonadida	Sandonidae	Sandonidae_unclassified	Sandonidae_unclassified	0	0	0	0	0	0	0	0	0	0	0	0	0	0	0	0	0	0	0	0	0	0	0	0	0	0	0	0	0	0	0	0	0	0	0	0	0	0	0	0	0
ASV_4255	Eukaryota	Rhizaria	Cercozoa	Cercozoa;Filosa-Sarcomonadea	Glissomonadida	Sandonidae	Sandonidae_unclassified	Sandonidae_unclassified	0	0	0	0	0	0	0	0	0	0	0	0	0	0	0	0	0	0	0	0	0	0	0	0	0	0	0	0	0	0	0	0	0	0	0	0	0	0	0	0	0
ASV_4271	Eukaryota	Rhizaria	Cercozoa	Cercozoa;Filosa-Sarcomonadea	Glissomonadida	Sandonidae	Sandonidae_unclassified	Sandonidae_unclassified	0	0	0	0	0	0	0	0	0	0	0	0	0	0	0	0	0	0	0	0	0	0	0	0	0	0	0	0	0	0	0	0	0	0	0	0	0	0	0	0	0
ASV_4287	Eukaryota	Rhizaria	Cercozoa	Cercozoa;Filosa-Sarcomonadea	Glissomonadida	Sandonidae	Sandonidae_unclassified	Sandonidae_unclassified	0	0	0	0	0	0	0	0	0	0	0	0	0	0	0	0	0	0	0	0	0	0	0	0	0	0	0	0	0	0	0	0	0	0	0	0	0	0	0	0	0
ASV_4391	Eukaryota	Rhizaria	Cercozoa	Cercozoa;Filosa-Sarcomonadea	Glissomonadida	Sandonidae	Sandonidae_unclassified	Sandonidae_unclassified	0	0	0	0	0	0	0	0	0	0	0	0	0	0	0	0	0	0	0	0	0	0	0	0	0	0	0	0	0	0	0	0	0	0	0	0	0	0	0	0	0
ASV_4392	Eukaryota	Rhizaria	Cercozoa	Cercozoa;Filosa-Sarcomonadea	Glissomonadida	Sandonidae	Sandonidae_unclassified	Sandonidae_unclassified	0	0	0	0	0	0	0	0	0	0	0	0	0	0	0	0	0	0	0	0	0	0	0	0	0	0	0	0	0	0	0	0	0	0	0	0	0	0	0	0	0
ASV_4430	Eukaryota	Rhizaria	Cercozoa	Cercozoa;Filosa-Sarcomonadea	Glissomonadida	Sandonidae	Sandonidae_unclassified	Sandonidae_unclassified	0	0	0	0	0	0	0	0	0	0	0	0	0	0	0	0	0	0	0	0	0	0	0	0	0	0	10	0	0	0	0	0	0	0	0	0	0	0	0	0	0
ASV_4498	Eukaryota	Rhizaria	Cercozoa	Cercozoa;Filosa-Sarcomonadea	Glissomonadida	Sandonidae	Sandonidae_unclassified	Sandonidae_unclassified	0	0	0	0	0	0	0	0	0	0	0	0	0	0	0	0	0	0	0	0	0	0	16	0	0	0	0	0	0	0	0	0	0	0	0	0	0	0	0	0	0
ASV_4524	Eukaryota	Rhizaria	Cercozoa	Cercozoa;Filosa-Sarcomonadea	Glissomonadida	Sandonidae	Sandonidae_unclassified	Sandonidae_unclassified	0	0	0	0	0	0	0	0	0	0	0	0	0	0	0	0	0	0	0	0	0	0	0	0	0	0	0	0	0	0	0	0	0	0	0	0	0	0	0	0	0
ASV_4546	Eukaryota	Rhizaria	Cercozoa	Cercozoa;Filosa-Sarcomonadea	Glissomonadida	Sandonidae	Sandonidae_unclassified	Sandonidae_unclassified	0	0	0	0	0	0	0	0	0	0	0	0	0	0	0	0	0	0	0	0	0	0	0	0	0	0	0	0	0	0	0	0	0	0	0	0	0	0	0	0	0
ASV_4654	Eukaryota	Rhizaria	Cercozoa	Cercozoa;Filosa-Sarcomonadea	Glissomonadida	Sandonidae	Sandonidae_unclassified	Sandonidae_unclassified	0	0	0	0	0	0	0	0	0	0	0	0	0	0	0	0	0	0	0	0	0	0	0	0	0	0	0	0	0	0	0	0	0	0	0	0	0	0	0	0	0
ASV_4669	Eukaryota	Rhizaria	Cercozoa	Cercozoa;Filosa-Sarcomonadea	Glissomonadida	Sandonidae	Sandonidae_unclassified	Sandonidae_unclassified	0	0	0	0	0	0	0	0	0	0	0	0	0	0	0	0	0	0	0	0	0	0	0	0	0	0	0	0	0	0	0	11	0	0	16	0	0	0	0	0	0
ASV_4693	Eukaryota	Rhizaria	Cercozoa	Cercozoa;Filosa-Sarcomonadea	Glissomonadida	Sandonidae	Sandonidae_unclassified	Sandonidae_unclassified	0	0	0	0	0	0	0	0	0	0	0	0	0	0	0	0	0	0	0	0	0	0	0	0	0	0	27	0	0	0	0	0	0	0	0	0	0	0	0	0	0
ASV_4756	Eukaryota	Rhizaria	Cercozoa	Cercozoa;Filosa-Sarcomonadea	Glissomonadida	Sandonidae	Sandonidae_unclassified	Sandonidae_unclassified	0	0	0	0	0	0	0	0	0	0	0	0	0	0	0	0	0	0	0	0	0	0	0	0	0	0	0	0	0	0	0	0	0	0	0	0	0	10	0	0	0
ASV_4757	Eukaryota	Rhizaria	Cercozoa	Cercozoa;Filosa-Sarcomonadea	Glissomonadida	Sandonidae	Sandonidae_unclassified	Sandonidae_unclassified	0	0	0	0	0	0	0	0	0	0	0	0	0	0	0	0	0	0	0	0	0	0	0	0	0	0	0	0	0	0	0	0	0	0	0	0	0	0	0	0	0
ASV_4807	Eukaryota	Rhizaria	Cercozoa	Cercozoa;Filosa-Sarcomonadea	Glissomonadida	Sandonidae	Sandonidae_unclassified	Sandonidae_unclassified	0	0	0	0	0	0	0	0	0	0	0	0	0	0	0	0	0	0	0	0	0	0	0	0	0	0	0	0	0	0	0	0	0	0	0	0	0	0	0	0	0
ASV_4445	Eukaryota	Rhizaria	Cercozoa	Cercozoa;Filosa-Sarcomonadea	Glissomonadida	Sandonidae	Sandonidae_unclassified	Sandonidae_unclassified	0	0	0	0	0	0	0	0	0	0	0	0	0	0	0	0	0	0	0	0	0	0	0	0	0	0	0	0	0	0	0	0	0	0	0	0	0	0	0	0	0
ASV_4845	Eukaryota	Rhizaria	Cercozoa	Cercozoa;Filosa-Sarcomonadea	Glissomonadida	Sandonidae	Sandonidae_unclassified	Sandonidae_unclassified	0	0	0	0	0	0	0	0	0	0	0	0	0	0	0	0	0	0	0	0	0	0	0	0	0	0	0	0	0	0	0	0	0	0	0	0	0	0	0	0	0
ASV_4915	Eukaryota	Rhizaria	Cercozoa	Cercozoa;Filosa-Sarcomonadea	Glissomonadida	Sandonidae	Sandonidae_unclassified	Sandonidae_unclassified	0	0	0	0	0	0	0	0	0	0	0	0	0	0	0	0	0	0	0	0	0	0	0	0	0	0	0	0	0	0	0	0	0	0	0	0	0	0	0	0	0
ASV_5050	Eukaryota	Rhizaria	Cercozoa	Cercozoa;Filosa-Sarcomonadea	Glissomonadida	Sandonidae	Sandonidae_unclassified	Sandonidae_unclassified	0	0	0	0	0	0	23	0	0	0	0	0	0	0	0	0	0	0	0	0	0	0	0	0	0	0	0	0	0	0	0	0	0	0	0	0	0	0	0	0	0
ASV_5207	Eukaryota	Rhizaria	Cercozoa	Cercozoa;Filosa-Sarcomonadea	Glissomonadida	Sandonidae	Sandonidae_unclassified	Sandonidae_unclassified	0	0	0	0	0	0	0	0	0	0	0	0	0	0	0	0	0	0	0	0	0	0	0	0	0	0	0	0	0	0	0	0	0	0	0	0	0	0	0	0	0
ASV_5217	Eukaryota	Rhizaria	Cercozoa	Cercozoa;Filosa-Sarcomonadea	Glissomonadida	Sandonidae	Sandonidae_unclassified	Sandonidae_unclassified	0	0	0	0	0	0	0	0	21	0	0	0	0	0	0	0	0	0	0	0	0	0	0	0	0	0	0	0	0	0	0	0	0	0	0	0	0	0	0	0	0
ASV_5264	Eukaryota	Rhizaria	Cercozoa	Cercozoa;Filosa-Sarcomonadea	Glissomonadida	Sandonidae	Sandonidae_unclassified	Sandonidae_unclassified	0	0	0	0	0	0	0	0	0	0	0	0	0	0	0	0	0	0	0	0	0	0	0	0	0	0	0	0	0	0	0	0	0	0	0	0	0	0	0	0	0
ASV_5292	Eukaryota	Rhizaria	Cercozoa	Cercozoa;Filosa-Sarcomonadea	Glissomonadida	Sandonidae	Sandonidae_unclassified	Sandonidae_unclassified	0	0	0	0	0	0	0	0	0	0	0	0	0	0	0	0	0	0	0	0	0	0	21	0	0	0	0	0	0	0	0	0	0	0	0	0	0	0	0	0	0
ASV_5328	Eukaryota	Rhizaria	Cercozoa	Cercozoa;Filosa-Sarcomonadea	Glissomonadida	Sandonidae	Sandonidae_unclassified	Sandonidae_unclassified	0	0	0	0	0	0	0	0	0	0	0	0	0	0	0	0	0	0	0	0	0	0	0	0	0	0	0	0	0	0	0	0	0	0	0	0	0	0	0	0	0
ASV_5334	Eukaryota	Rhizaria	Cercozoa	Cercozoa;Filosa-Sarcomonadea	Glissomonadida	Sandonidae	Sandonidae_unclassified	Sandonidae_unclassified	0	0	0	0	0	0	0	0	0	0	0	0	0	0	0	0	0	0	0	0	0	0	0	0	0	20	0	0	0	0	0	0	0	0	0	0	0	0	0	0	0
ASV_5342	Eukaryota	Rhizaria	Cercozoa	Cercozoa;Filosa-Sarcomonadea	Glissomonadida	Sandonidae	Sandonidae_unclassified	Sandonidae_unclassified	0	0	0	0	0	0	0	0	0	0	0	0	0	0	0	0	0	0	0	0	0	0	0	0	0	0	0	0	0	0	0	0	0	0	0	0	0	0	0	0	0
ASV_5386	Eukaryota	Rhizaria	Cercozoa	Cercozoa;Filosa-Sarcomonadea	Glissomonadida	Sandonidae	Sandonidae_unclassified	Sandonidae_unclassified	0	0	0	0	0	0	0	0	0	0	0	0	0	0	0	0	0	0	0	0	0	0	20	0	0	0	0	0	0	0	0	0	0	0	0	0	0	0	0	0	0
ASV_5470	Eukaryota	Rhizaria	Cercozoa	Cercozoa;Filosa-Sarcomonadea	Glissomonadida	Sandonidae	Sandonidae_unclassified	Sandonidae_unclassified	0	0	0	0	0	0	0	0	0	0	0	0	0	0	0	0	0	0	0	0	0	0	0	0	0	0	0	0	0	0	0	0	0	0	0	0	0	0	0	0	0
ASV_4939	Eukaryota	Rhizaria	Cercozoa	Cercozoa;Filosa-Sarcomonadea	Glissomonadida	Sandonidae	Sandonidae_unclassified	Sandonidae_unclassified	0	0	0	0	0	0	0	0	0	0	0	0	0	0	0	0	0	0	0	0	0	0	0	0	0	0	0	0	0	0	0	0	0	0	0	0	0	0	0	0	0
ASV_5650	Eukaryota	Rhizaria	Cercozoa	Cercozoa;Filosa-Sarcomonadea	Glissomonadida	Sandonidae	Sandonidae_unclassified	Sandonidae_unclassified	0	0	0	0	0	0	0	0	0	0	0	0	0	0	0	0	0	0	0	0	0	0	0	0	0	0	0	0	0	0	0	18	0	0	0	0	0	0	0	0	0
ASV_5688	Eukaryota	Rhizaria	Cercozoa	Cercozoa;Filosa-Sarcomonadea	Glissomonadida	Sandonidae	Sandonidae_unclassified	Sandonidae_unclassified	0	0	17	0	0	0	0	0	0	0	0	0	0	0	0	0	0	0	0	0	0	0	0	0	0	0	0	0	0	0	0	0	0	0	0	0	0	0	0	0	0
ASV_5704	Eukaryota	Rhizaria	Cercozoa	Cercozoa;Filosa-Sarcomonadea	Glissomonadida	Sandonidae	Sandonidae_unclassified	Sandonidae_unclassified	0	0	0	0	0	0	0	0	0	0	0	0	0	0	0	0	0	0	0	0	0	0	0	0	0	0	0	0	0	0	0	0	0	0	0	0	0	0	0	0	0
ASV_5813	Eukaryota	Rhizaria	Cercozoa	Cercozoa;Filosa-Sarcomonadea	Glissomonadida	Sandonidae	Sandonidae_unclassified	Sandonidae_unclassified	0	0	0	0	0	0	0	0	0	0	0	0	0	0	0	0	0	0	0	0	0	0	0	0	0	0	0	0	0	0	0	0	0	0	0	0	0	0	0	0	0
ASV_5830	Eukaryota	Rhizaria	Cercozoa	Cercozoa;Filosa-Sarcomonadea	Glissomonadida	Sandonidae	Sandonidae_unclassified	Sandonidae_unclassified	0	0	0	0	0	0	0	0	0	0	0	0	0	0	0	0	0	0	0	0	0	0	0	0	0	0	0	0	0	0	0	0	0	0	0	0	0	0	0	0	0
ASV_5837	Eukaryota	Rhizaria	Cercozoa	Cercozoa;Filosa-Sarcomonadea	Glissomonadida	Sandonidae	Sandonidae_unclassified	Sandonidae_unclassified	0	0	16	0	0	0	0	0	0	0	0	0	0	0	0	0	0	0	0	0	0	0	0	0	0	0	0	0	0	0	0	0	0	0	0	0	0	0	0	0	0
ASV_5931	Eukaryota	Rhizaria	Cercozoa	Cercozoa;Filosa-Sarcomonadea	Glissomonadida	Sandonidae	Sandonidae_unclassified	Sandonidae_unclassified	0	0	0	0	0	0	0	0	0	0	0	0	0	0	0	0	0	0	0	0	0	0	16	0	0	0	0	0	0	0	0	0	0	0	0	0	0	0	0	0	0
ASV_6019	Eukaryota	Rhizaria	Cercozoa	Cercozoa;Filosa-Sarcomonadea	Glissomonadida	Sandonidae	Sandonidae_unclassified	Sandonidae_unclassified	0	0	0	0	0	0	0	0	0	0	0	0	0	0	0	0	0	0	0	0	0	0	0	0	0	0	0	0	0	0	0	0	0	0	0	0	0	0	0	0	0
ASV_6033	Eukaryota	Rhizaria	Cercozoa	Cercozoa;Filosa-Sarcomonadea	Glissomonadida	Sandonidae	Sandonidae_unclassified	Sandonidae_unclassified	0	0	0	0	0	0	0	0	0	0	0	0	0	0	0	0	0	0	0	0	0	0	0	0	0	0	0	0	0	0	0	0	0	0	0	0	0	0	0	0	0
ASV_6070	Eukaryota	Rhizaria	Cercozoa	Cercozoa;Filosa-Sarcomonadea	Glissomonadida	Sandonidae	Sandonidae_unclassified	Sandonidae_unclassified	0	0	0	0	0	0	0	0	0	0	0	0	0	0	0	0	0	0	0	0	0	0	0	0	0	0	0	0	0	0	0	0	0	0	0	0	0	0	0	0	0
ASV_6071	Eukaryota	Rhizaria	Cercozoa	Cercozoa;Filosa-Sarcomonadea	Glissomonadida	Sandonidae	Sandonidae_unclassified	Sandonidae_unclassified	0	0	0	0	0	0	0	0	0	0	0	0	0	0	0	0	0	0	0	0	0	0	0	0	0	0	0	0	0	0	0	0	0	0	0	0	0	0	0	0	0
ASV_6104	Eukaryota	Rhizaria	Cercozoa	Cercozoa;Filosa-Sarcomonadea	Glissomonadida	Sandonidae	Sandonidae_unclassified	Sandonidae_unclassified	0	0	0	0	0	0	0	0	0	0	0	0	0	0	0	0	0	0	0	0	0	0	0	0	0	0	15	0	0	0	0	0	0	0	0	0	0	0	0	0	0
ASV_6105	Eukaryota	Rhizaria	Cercozoa	Cercozoa;Filosa-Sarcomonadea	Glissomonadida	Sandonidae	Sandonidae_unclassified	Sandonidae_unclassified	0	0	0	0	0	0	0	0	0	0	0	0	0	0	0	0	0	0	0	0	0	0	0	0	0	0	15	0	0	0	0	0	0	0	0	0	0	0	0	0	0
ASV_6126	Eukaryota	Rhizaria	Cercozoa	Cercozoa;Filosa-Sarcomonadea	Glissomonadida	Sandonidae	Sandonidae_unclassified	Sandonidae_unclassified	0	0	0	0	0	0	0	0	0	0	0	0	0	0	0	0	0	0	0	0	0	0	0	0	0	0	0	0	0	0	0	0	0	0	0	0	0	0	0	0	0
ASV_6154	Eukaryota	Rhizaria	Cercozoa	Cercozoa;Filosa-Sarcomonadea	Glissomonadida	Sandonidae	Sandonidae_unclassified	Sandonidae_unclassified	14	0	0	0	0	0	0	0	0	0	0	0	0	0	0	0	0	0	0	0	0	0	0	0	0	0	0	0	0	0	0	0	0	0	0	0	0	0	0	0	0
ASV_6342	Eukaryota	Rhizaria	Cercozoa	Cercozoa;Filosa-Sarcomonadea	Glissomonadida	Sandonidae	Sandonidae_unclassified	Sandonidae_unclassified	0	0	0	0	0	0	0	0	0	0	0	0	0	0	0	0	0	0	0	0	0	0	0	0	0	0	0	0	0	0	0	0	0	0	0	0	0	0	0	0	0
ASV_6362	Eukaryota	Rhizaria	Cercozoa	Cercozoa;Filosa-Sarcomonadea	Glissomonadida	Sandonidae	Sandonidae_unclassified	Sandonidae_unclassified	0	0	0	0	0	0	0	0	0	0	0	0	0	0	0	0	0	0	0	0	0	0	0	0	0	0	0	0	0	0	13	0	0	0	0	0	0	0	0	0	0
ASV_6411	Eukaryota	Rhizaria	Cercozoa	Cercozoa;Filosa-Sarcomonadea	Glissomonadida	Sandonidae	Sandonidae_unclassified	Sandonidae_unclassified	0	0	0	0	0	0	0	0	0	0	0	0	0	0	0	0	0	0	0	0	0	0	0	0	0	0	0	0	0	0	0	0	0	0	0	0	0	0	0	0	0
ASV_6585	Eukaryota	Rhizaria	Cercozoa	Cercozoa;Filosa-Sarcomonadea	Glissomonadida	Sandonidae	Sandonidae_unclassified	Sandonidae_unclassified	0	0	0	0	0	0	0	0	0	0	0	0	0	0	0	0	0	0	0	0	0	0	0	0	0	0	0	0	0	0	0	0	0	0	0	0	0	0	0	0	0
ASV_6717	Eukaryota	Rhizaria	Cercozoa	Cercozoa;Filosa-Sarcomonadea	Glissomonadida	Sandonidae	Sandonidae_unclassified	Sandonidae_unclassified	0	0	0	0	0	0	0	0	0	0	0	0	0	0	0	0	0	0	0	0	0	0	0	0	0	0	0	0	0	0	0	0	0	0	0	0	0	0	0	0	0
ASV_6885	Eukaryota	Rhizaria	Cercozoa	Cercozoa;Filosa-Sarcomonadea	Glissomonadida	Sandonidae	Sandonidae_unclassified	Sandonidae_unclassified	0	0	0	0	0	0	0	0	0	0	0	0	0	0	0	0	0	0	0	0	0	0	0	11	0	0	0	0	0	0	0	0	0	0	0	0	0	0	0	0	0
ASV_6895	Eukaryota	Rhizaria	Cercozoa	Cercozoa;Filosa-Sarcomonadea	Glissomonadida	Sandonidae	Sandonidae_unclassified	Sandonidae_unclassified	0	0	0	0	0	0	0	0	0	0	0	0	0	0	0	0	0	0	0	0	0	0	0	0	0	0	0	0	0	0	0	11	0	0	0	0	0	0	0	0	0
ASV_6951	Eukaryota	Rhizaria	Cercozoa	Cercozoa;Filosa-Sarcomonadea	Glissomonadida	Sandonidae	Sandonidae_unclassified	Sandonidae_unclassified	0	0	0	0	0	0	0	0	0	0	0	0	0	0	0	0	0	0	0	0	0	0	0	0	0	0	0	0	0	0	0	0	0	0	0	0	0	0	0	0	0
ASV_6976	Eukaryota	Rhizaria	Cercozoa	Cercozoa;Filosa-Sarcomonadea	Glissomonadida	Sandonidae	Sandonidae_unclassified	Sandonidae_unclassified	0	0	0	0	0	0	0	0	0	0	0	0	0	0	0	0	0	0	0	0	0	0	0	0	0	0	0	0	0	0	10	0	0	0	0	0	0	0	0	0	0
ASV_7121	Eukaryota	Rhizaria	Cercozoa	Cercozoa;Filosa-Sarcomonadea	Glissomonadida	Sandonidae	Sandonidae_unclassified	Sandonidae_unclassified	0	0	0	0	0	0	0	0	0	0	0	0	0	0	0	0	0	0	0	0	0	0	0	0	0	0	0	0	0	10	0	0	0	0	0	0	0	0	0	0	0
ASV_7172	Eukaryota	Rhizaria	Cercozoa	Cercozoa;Filosa-Sarcomonadea	Glissomonadida	Sandonidae	Sandonidae_unclassified	Sandonidae_unclassified	0	0	0	0	0	0	0	0	0	0	0	0	0	0	0	0	0	0	0	0	0	0	0	0	0	0	0	0	0	0	0	0	0	0	0	0	0	0	0	0	0
ASV_7343	Eukaryota	Rhizaria	Cercozoa	Cercozoa;Filosa-Sarcomonadea	Glissomonadida	Sandonidae	Sandonidae_unclassified	Sandonidae_unclassified	0	0	0	0	0	0	0	0	0	0	0	0	0	0	0	0	0	0	0	0	0	0	0	0	0	0	9	0	0	0	0	0	0	0	0	0	0	0	0	0	0
ASV_7409	Eukaryota	Rhizaria	Cercozoa	Cercozoa;Filosa-Sarcomonadea	Glissomonadida	Sandonidae	Sandonidae_unclassified	Sandonidae_unclassified	0	0	0	0	0	0	0	0	0	0	0	0	0	0	0	0	0	0	0	0	0	0	0	0	0	0	0	0	0	0	0	0	0	0	0	0	0	0	0	0	0
ASV_7501	Eukaryota	Rhizaria	Cercozoa	Cercozoa;Filosa-Sarcomonadea	Glissomonadida	Sandonidae	Sandonidae_unclassified	Sandonidae_unclassified	0	0	0	0	0	0	0	0	0	0	0	0	0	0	0	0	0	0	0	0	0	0	0	0	0	0	0	0	0	0	0	0	0	0	0	0	0	0	0	0	0
ASV_7513	Eukaryota	Rhizaria	Cercozoa	Cercozoa;Filosa-Sarcomonadea	Glissomonadida	Sandonidae	Sandonidae_unclassified	Sandonidae_unclassified	0	0	0	0	0	0	0	0	0	0	0	0	0	0	0	0	0	0	0	0	0	0	0	0	0	0	0	0	0	0	0	0	0	0	0	0	0	0	0	0	0
ASV_7533	Eukaryota	Rhizaria	Cercozoa	Cercozoa;Filosa-Sarcomonadea	Glissomonadida	Sandonidae	Sandonidae_unclassified	Sandonidae_unclassified	0	0	0	0	0	0	0	0	0	0	0	0	0	0	0	0	0	0	0	0	0	0	0	0	0	0	0	0	0	0	0	0	0	0	0	0	0	0	0	0	0
ASV_7559	Eukaryota	Rhizaria	Cercozoa	Cercozoa;Filosa-Sarcomonadea	Glissomonadida	Sandonidae	Sandonidae_unclassified	Sandonidae_unclassified	0	0	0	0	0	0	0	0	0	0	0	0	0	0	0	0	0	0	0	0	0	0	0	0	0	0	0	0	0	0	0	0	0	0	0	0	0	0	0	0	0
ASV_7675	Eukaryota	Rhizaria	Cercozoa	Cercozoa;Filosa-Sarcomonadea	Glissomonadida	Sandonidae	Sandonidae_unclassified	Sandonidae_unclassified	0	0	0	0	0	0	0	0	0	0	0	0	0	0	0	0	0	0	0	0	0	0	0	0	0	0	0	0	0	0	0	0	0	0	0	0	0	0	0	0	0
ASV_7683	Eukaryota	Rhizaria	Cercozoa	Cercozoa;Filosa-Sarcomonadea	Glissomonadida	Sandonidae	Sandonidae_unclassified	Sandonidae_unclassified	0	0	0	0	0	0	0	0	0	0	0	0	0	0	0	0	0	0	0	0	0	0	0	0	0	0	0	0	0	0	0	0	0	0	0	0	0	0	0	0	0
ASV_7751	Eukaryota	Rhizaria	Cercozoa	Cercozoa;Filosa-Sarcomonadea	Glissomonadida	Sandonidae	Sandonidae_unclassified	Sandonidae_unclassified	0	0	0	0	0	0	0	0	0	0	0	0	0	0	0	0	0	0	0	0	0	0	0	0	0	0	0	0	0	0	0	0	0	0	0	0	0	0	0	0	0
ASV_7820	Eukaryota	Rhizaria	Cercozoa	Cercozoa;Filosa-Sarcomonadea	Glissomonadida	Sandonidae	Sandonidae_unclassified	Sandonidae_unclassified	0	0	0	0	0	0	0	0	0	0	0	0	0	0	0	0	0	0	0	0	0	0	0	0	0	0	0	0	0	0	0	0	0	0	0	0	0	0	0	0	0
ASV_8113	Eukaryota	Rhizaria	Cercozoa	Cercozoa;Filosa-Sarcomonadea	Glissomonadida	Sandonidae	Sandonidae_unclassified	Sandonidae_unclassified	0	0	0	0	0	0	0	0	0	0	0	0	0	0	0	0	0	0	0	0	0	0	0	0	0	0	0	0	0	0	0	0	0	0	0	0	0	0	0	0	0
ASV_8135	Eukaryota	Rhizaria	Cercozoa	Cercozoa;Filosa-Sarcomonadea	Glissomonadida	Sandonidae	Sandonidae_unclassified	Sandonidae_unclassified	0	0	0	0	0	0	0	0	0	0	0	0	0	0	0	0	0	0	0	0	0	0	0	0	0	0	0	0	0	0	0	0	0	0	0	0	0	0	0	0	0
ASV_8154	Eukaryota	Rhizaria	Cercozoa	Cercozoa;Filosa-Sarcomonadea	Glissomonadida	Sandonidae	Sandonidae_unclassified	Sandonidae_unclassified	0	0	0	0	0	0	0	0	0	0	0	0	0	0	0	0	0	0	0	0	0	0	0	0	0	0	0	0	0	0	0	0	0	0	0	0	0	0	0	0	0
ASV_8155	Eukaryota	Rhizaria	Cercozoa	Cercozoa;Filosa-Sarcomonadea	Glissomonadida	Sandonidae	Sandonidae_unclassified	Sandonidae_unclassified	0	0	0	0	0	0	0	0	0	0	0	0	0	0	0	0	0	0	0	0	0	0	0	0	0	0	0	0	0	0	0	0	0	0	0	0	0	0	0	0	0
ASV_8367	Eukaryota	Rhizaria	Cercozoa	Cercozoa;Filosa-Sarcomonadea	Glissomonadida	Sandonidae	Sandonidae_unclassified	Sandonidae_unclassified	0	0	0	0	0	0	0	0	0	0	0	0	0	0	0	0	0	0	0	0	0	0	0	0	0	0	0	0	0	0	0	0	0	0	0	0	0	0	0	0	0
ASV_8446	Eukaryota	Rhizaria	Cercozoa	Cercozoa;Filosa-Sarcomonadea	Glissomonadida	Sandonidae	Sandonidae_unclassified	Sandonidae_unclassified	0	0	0	0	0	0	0	0	0	0	0	0	0	0	0	0	0	0	0	0	0	0	0	0	0	0	0	0	0	0	0	0	0	0	0	0	0	0	0	0	0
ASV_8453	Eukaryota	Rhizaria	Cercozoa	Cercozoa;Filosa-Sarcomonadea	Glissomonadida	Sandonidae	Sandonidae_unclassified	Sandonidae_unclassified	0	0	0	0	0	0	0	0	0	0	0	0	0	0	0	0	0	0	0	0	0	0	0	0	0	0	0	0	0	0	0	0	0	0	0	0	0	0	0	0	0
ASV_8511	Eukaryota	Rhizaria	Cercozoa	Cercozoa;Filosa-Sarcomonadea	Glissomonadida	Sandonidae	Sandonidae_unclassified	Sandonidae_unclassified	0	0	0	0	0	0	0	0	0	0	0	0	0	0	0	0	0	0	0	0	0	0	0	0	0	0	0	0	0	0	0	0	0	0	0	0	0	0	0	0	0
ASV_8534	Eukaryota	Rhizaria	Cercozoa	Cercozoa;Filosa-Sarcomonadea	Glissomonadida	Sandonidae	Sandonidae_unclassified	Sandonidae_unclassified	0	0	0	0	0	0	0	0	0	0	5	0	0	0	0	0	0	0	0	0	0	0	0	0	0	0	0	0	0	0	0	0	0	0	0	0	0	0	0	0	0
ASV_8562	Eukaryota	Rhizaria	Cercozoa	Cercozoa;Filosa-Sarcomonadea	Glissomonadida	Sandonidae	Sandonidae_unclassified	Sandonidae_unclassified	0	0	0	0	0	0	0	0	0	0	0	0	0	0	0	0	0	0	0	0	0	0	5	0	0	0	0	0	0	0	0	0	0	0	0	0	0	0	0	0	0
ASV_8618	Eukaryota	Rhizaria	Cercozoa	Cercozoa;Filosa-Sarcomonadea	Glissomonadida	Sandonidae	Sandonidae_unclassified	Sandonidae_unclassified	0	0	0	0	0	0	0	0	0	0	0	0	0	0	0	0	0	0	0	0	0	0	0	0	0	0	0	0	0	0	0	0	0	0	0	0	0	0	0	0	0
ASV_8727	Eukaryota	Rhizaria	Cercozoa	Cercozoa;Filosa-Sarcomonadea	Glissomonadida	Sandonidae	Sandonidae_unclassified	Sandonidae_unclassified	0	0	0	0	0	0	0	0	0	0	0	0	0	0	0	0	0	0	0	0	0	0	0	0	0	0	0	0	0	0	0	0	0	0	0	0	0	0	0	0	0
ASV_8729	Eukaryota	Rhizaria	Cercozoa	Cercozoa;Filosa-Sarcomonadea	Glissomonadida	Sandonidae	Sandonidae_unclassified	Sandonidae_unclassified	0	0	0	0	0	0	0	0	0	0	0	0	0	0	0	0	0	0	0	0	0	0	0	0	0	0	0	0	0	0	0	0	0	0	0	0	0	0	0	0	0
ASV_8755	Eukaryota	Rhizaria	Cercozoa	Cercozoa;Filosa-Sarcomonadea	Glissomonadida	Sandonidae	Sandonidae_unclassified	Sandonidae_unclassified	0	0	0	0	0	0	0	0	0	0	0	0	0	0	0	0	0	0	0	0	0	0	0	0	0	0	0	0	0	0	0	0	0	0	0	0	0	0	0	0	0
ASV_8843	Eukaryota	Rhizaria	Cercozoa	Cercozoa;Filosa-Sarcomonadea	Glissomonadida	Sandonidae	Sandonidae_unclassified	Sandonidae_unclassified	0	0	0	0	0	0	0	0	0	0	0	0	0	0	0	0	0	0	0	0	0	0	0	0	0	0	0	0	0	0	0	0	0	0	0	0	0	0	0	0	0
ASV_8844	Eukaryota	Rhizaria	Cercozoa	Cercozoa;Filosa-Sarcomonadea	Glissomonadida	Sandonidae	Sandonidae_unclassified	Sandonidae_unclassified	0	0	0	0	0	0	0	0	0	0	0	0	0	0	0	0	0	0	0	0	0	0	0	0	0	0	0	0	0	0	0	0	0	0	0	0	0	0	0	0	0
ASV_8985	Eukaryota	Rhizaria	Cercozoa	Cercozoa;Filosa-Sarcomonadea	Glissomonadida	Sandonidae	Sandonidae_unclassified	Sandonidae_unclassified	0	0	0	0	0	0	0	0	0	0	0	0	0	0	0	0	0	0	0	0	0	0	0	0	0	0	0	0	0	0	0	0	0	0	0	0	0	0	0	0	0
ASV_8996	Eukaryota	Rhizaria	Cercozoa	Cercozoa;Filosa-Sarcomonadea	Glissomonadida	Sandonidae	Sandonidae_unclassified	Sandonidae_unclassified	0	0	0	0	0	0	0	0	0	0	0	0	0	0	0	0	0	0	0	0	0	0	0	0	0	0	0	0	0	0	0	0	0	0	0	0	0	0	0	0	0
ASV_9170	Eukaryota	Rhizaria	Cercozoa	Cercozoa;Filosa-Sarcomonadea	Glissomonadida	Sandonidae	Sandonidae_unclassified	Sandonidae_unclassified	0	0	0	0	0	0	0	0	0	0	3	0	0	0	0	0	0	0	0	0	0	0	0	0	0	0	0	0	0	0	0	0	0	0	0	0	0	0	0	0	0
ASV_9175	Eukaryota	Rhizaria	Cercozoa	Cercozoa;Filosa-Sarcomonadea	Glissomonadida	Sandonidae	Sandonidae_unclassified	Sandonidae_unclassified	0	0	0	0	0	0	0	0	0	0	0	0	3	0	0	0	0	0	0	0	0	0	0	0	0	0	0	0	0	0	0	0	0	0	0	0	0	0	0	0	0
ASV_9261	Eukaryota	Rhizaria	Cercozoa	Cercozoa;Filosa-Sarcomonadea	Glissomonadida	Sandonidae	Sandonidae_unclassified	Sandonidae_unclassified	0	0	0	0	0	0	0	0	0	0	0	0	0	0	0	0	0	0	0	0	0	0	0	0	0	0	0	0	0	0	0	0	0	0	0	0	0	0	0	0	0
ASV_9303	Eukaryota	Rhizaria	Cercozoa	Cercozoa;Filosa-Sarcomonadea	Glissomonadida	Sandonidae	Sandonidae_unclassified	Sandonidae_unclassified	0	0	0	0	0	0	0	0	0	0	0	0	0	0	0	0	0	0	0	0	0	0	0	0	0	0	0	0	0	0	0	0	0	0	0	0	0	0	0	0	0
ASV_543	Eukaryota	Rhizaria	Cercozoa	Cercozoa;Filosa-Sarcomonadea	Glissomonadida	Sandonidae	Sandonidae_X	Sandonidae_X_sp.	66	21	0	0	0	0	0	0	0	0	0	0	0	0	0	0	0	0	0	18	0	0	0	0	0	0	15	0	15	0	0	13	0	0	0	0	0	0	0	0	0
ASV_589	Eukaryota	Rhizaria	Cercozoa	Cercozoa;Filosa-Sarcomonadea	Glissomonadida	Sandonidae	Sandonidae_X	Sandonidae_X_sp.	0	0	0	0	0	0	685	0	0	0	0	0	0	0	0	0	0	0	0	0	0	0	0	0	0	0	0	0	0	0	78	0	0	0	0	0	0	0	0	0	0
ASV_731	Eukaryota	Rhizaria	Cercozoa	Cercozoa;Filosa-Sarcomonadea	Glissomonadida	Sandonidae	Sandonidae_X	Sandonidae_X_sp.	0	0	0	0	0	0	71	0	0	0	0	0	0	0	10	0	0	0	0	0	0	0	0	0	0	0	0	0	46	0	112	0	6	0	0	0	0	0	0	0	0
ASV_792	Eukaryota	Rhizaria	Cercozoa	Cercozoa;Filosa-Sarcomonadea	Glissomonadida	Sandonidae	Sandonidae_X	Sandonidae_X_sp.	455	0	0	0	0	21	0	0	0	0	0	0	0	0	0	0	0	0	0	0	0	0	0	0	0	0	0	0	0	0	0	4	0	0	0	0	0	0	0	0	0
ASV_1140	Eukaryota	Rhizaria	Cercozoa	Cercozoa;Filosa-Sarcomonadea	Glissomonadida	Sandonidae	Sandonidae_X	Sandonidae_X_sp.	0	0	0	0	0	0	0	0	0	0	0	0	0	0	0	0	0	0	0	0	0	0	0	0	0	0	0	0	0	0	0	0	0	0	0	0	0	0	0	0	0
ASV_1444	Eukaryota	Rhizaria	Cercozoa	Cercozoa;Filosa-Sarcomonadea	Glissomonadida	Sandonidae	Sandonidae_X	Sandonidae_X_sp.	0	0	0	0	0	0	133	0	0	0	0	0	0	0	0	0	0	0	0	0	0	0	27	0	0	0	0	0	0	0	0	0	0	0	0	0	0	0	0	0	0
ASV_1566	Eukaryota	Rhizaria	Cercozoa	Cercozoa;Filosa-Sarcomonadea	Glissomonadida	Sandonidae	Sandonidae_X	Sandonidae_X_sp.	0	0	0	0	0	0	0	0	0	0	0	0	0	0	0	0	0	0	0	0	0	0	0	0	0	0	171	0	0	0	0	0	0	0	0	0	0	0	0	0	0
ASV_1810	Eukaryota	Rhizaria	Cercozoa	Cercozoa;Filosa-Sarcomonadea	Glissomonadida	Sandonidae	Sandonidae_X	Sandonidae_X_sp.	0	0	0	0	0	0	136	0	0	0	0	0	0	0	0	0	0	0	0	0	0	0	0	0	0	0	0	0	0	0	0	0	0	0	0	0	0	0	0	0	0
ASV_1992	Eukaryota	Rhizaria	Cercozoa	Cercozoa;Filosa-Sarcomonadea	Glissomonadida	Sandonidae	Sandonidae_X	Sandonidae_X_sp.	0	0	0	0	0	0	74	0	0	0	0	0	0	0	0	0	0	0	0	0	0	0	0	0	0	0	0	0	0	0	0	0	0	0	0	0	0	0	0	0	0
ASV_1529	Eukaryota	Rhizaria	Cercozoa	Cercozoa;Filosa-Sarcomonadea	Glissomonadida	Sandonidae	Sandonidae_X	Sandonidae_X_sp.	0	0	0	0	0	0	0	0	0	0	0	0	0	0	0	0	0	0	0	0	0	0	30	0	0	0	0	0	0	0	0	0	0	0	0	0	0	0	0	0	0
ASV_1858	Eukaryota	Rhizaria	Cercozoa	Cercozoa;Filosa-Sarcomonadea	Glissomonadida	Sandonidae	Sandonidae_X	Sandonidae_X_sp.	0	0	0	0	0	0	0	0	0	0	0	0	0	0	0	0	0	0	0	0	0	0	9	0	0	0	0	0	0	0	0	0	0	0	0	0	0	0	16	0	0
ASV_2075	Eukaryota	Rhizaria	Cercozoa	Cercozoa;Filosa-Sarcomonadea	Glissomonadida	Sandonidae	Sandonidae_X	Sandonidae_X_sp.	0	0	0	0	0	0	0	0	0	0	0	0	0	0	0	0	0	0	0	0	0	0	0	0	0	0	0	0	0	0	0	0	0	0	0	0	0	0	0	0	0
ASV_2192	Eukaryota	Rhizaria	Cercozoa	Cercozoa;Filosa-Sarcomonadea	Glissomonadida	Sandonidae	Sandonidae_X	Sandonidae_X_sp.	0	0	0	0	0	0	0	0	0	0	0	0	0	0	9	0	0	0	0	0	0	0	0	0	0	0	0	0	0	0	0	0	0	0	0	0	0	0	0	0	0
ASV_3062	Eukaryota	Rhizaria	Cercozoa	Cercozoa;Filosa-Sarcomonadea	Glissomonadida	Sandonidae	Sandonidae_X	Sandonidae_X_sp.	0	0	0	0	0	0	0	0	0	0	0	0	0	0	0	0	0	0	0	0	0	0	39	0	0	0	0	0	0	0	0	0	0	0	0	0	0	0	0	0	0
ASV_3405	Eukaryota	Rhizaria	Cercozoa	Cercozoa;Filosa-Sarcomonadea	Glissomonadida	Sandonidae	Sandonidae_X	Sandonidae_X_sp.	0	0	0	0	0	0	0	0	0	0	0	0	0	0	0	0	0	0	0	0	0	0	0	0	0	0	0	0	0	0	0	0	0	0	0	0	0	0	0	0	0
ASV_3412	Eukaryota	Rhizaria	Cercozoa	Cercozoa;Filosa-Sarcomonadea	Glissomonadida	Sandonidae	Sandonidae_X	Sandonidae_X_sp.	0	0	0	0	0	0	0	0	0	0	0	0	0	0	0	0	0	0	0	0	0	0	0	0	0	0	0	0	0	0	0	0	0	0	0	0	0	0	0	0	0
ASV_3768	Eukaryota	Rhizaria	Cercozoa	Cercozoa;Filosa-Sarcomonadea	Glissomonadida	Sandonidae	Sandonidae_X	Sandonidae_X_sp.	0	0	0	0	0	0	0	0	0	0	0	0	0	0	0	0	0	0	0	0	0	0	0	0	0	0	0	0	0	0	0	0	0	0	0	0	0	0	0	0	0
ASV_3866	Eukaryota	Rhizaria	Cercozoa	Cercozoa;Filosa-Sarcomonadea	Glissomonadida	Sandonidae	Sandonidae_X	Sandonidae_X_sp.	0	0	0	0	0	0	0	0	0	0	0	0	0	0	0	0	0	0	0	0	0	0	0	0	0	0	0	0	0	0	0	0	0	0	0	0	0	0	0	39	0
ASV_3932	Eukaryota	Rhizaria	Cercozoa	Cercozoa;Filosa-Sarcomonadea	Glissomonadida	Sandonidae	Sandonidae_X	Sandonidae_X_sp.	0	0	0	0	0	0	0	0	0	0	0	0	0	0	0	0	0	0	0	0	0	0	0	0	0	0	0	0	0	0	0	0	0	0	0	0	0	0	0	0	0
ASV_4038	Eukaryota	Rhizaria	Cercozoa	Cercozoa;Filosa-Sarcomonadea	Glissomonadida	Sandonidae	Sandonidae_X	Sandonidae_X_sp.	0	7	0	0	0	0	0	0	0	0	0	0	0	0	0	0	0	0	0	0	0	0	0	0	0	0	0	0	0	0	0	0	0	0	0	0	0	0	4	0	0
ASV_4143	Eukaryota	Rhizaria	Cercozoa	Cercozoa;Filosa-Sarcomonadea	Glissomonadida	Sandonidae	Sandonidae_X	Sandonidae_X_sp.	0	0	0	0	0	0	0	0	0	0	0	0	0	0	0	0	0	0	0	0	0	0	0	0	0	0	0	0	0	0	0	0	0	0	0	0	0	0	0	0	0
ASV_4172	Eukaryota	Rhizaria	Cercozoa	Cercozoa;Filosa-Sarcomonadea	Glissomonadida	Sandonidae	Sandonidae_X	Sandonidae_X_sp.	0	0	0	0	0	0	34	0	0	0	0	0	0	0	0	0	0	0	0	0	0	0	0	0	0	0	0	0	0	0	0	0	0	0	0	0	0	0	0	0	0
ASV_4196	Eukaryota	Rhizaria	Cercozoa	Cercozoa;Filosa-Sarcomonadea	Glissomonadida	Sandonidae	Sandonidae_X	Sandonidae_X_sp.	0	0	33	0	0	0	0	0	0	0	0	0	0	0	0	0	0	0	0	0	0	0	0	0	0	0	0	0	0	0	0	0	0	0	0	0	0	0	0	0	0
ASV_4225	Eukaryota	Rhizaria	Cercozoa	Cercozoa;Filosa-Sarcomonadea	Glissomonadida	Sandonidae	Sandonidae_X	Sandonidae_X_sp.	0	0	0	0	0	0	0	0	0	0	0	0	0	0	0	0	0	0	0	0	0	0	0	0	0	0	0	0	0	0	0	0	0	0	0	0	0	0	0	0	0
ASV_4555	Eukaryota	Rhizaria	Cercozoa	Cercozoa;Filosa-Sarcomonadea	Glissomonadida	Sandonidae	Sandonidae_X	Sandonidae_X_sp.	0	0	0	0	0	0	0	0	0	0	0	0	0	0	0	0	0	0	0	0	0	0	0	0	0	0	0	0	0	0	28	0	0	0	0	0	0	0	0	0	0
ASV_4613	Eukaryota	Rhizaria	Cercozoa	Cercozoa;Filosa-Sarcomonadea	Glissomonadida	Sandonidae	Sandonidae_X	Sandonidae_X_sp.	0	0	0	0	0	0	0	0	0	0	0	0	0	0	0	0	0	0	0	0	0	0	0	0	0	0	0	0	0	0	0	0	0	0	0	0	0	0	0	0	0
ASV_4729	Eukaryota	Rhizaria	Cercozoa	Cercozoa;Filosa-Sarcomonadea	Glissomonadida	Sandonidae	Sandonidae_X	Sandonidae_X_sp.	0	0	0	0	0	0	0	0	0	0	0	0	0	0	0	0	0	0	0	0	0	0	0	0	0	0	0	0	0	0	0	0	0	0	0	0	0	0	0	0	0
ASV_4973	Eukaryota	Rhizaria	Cercozoa	Cercozoa;Filosa-Sarcomonadea	Glissomonadida	Sandonidae	Sandonidae_X	Sandonidae_X_sp.	0	0	0	0	0	0	0	0	0	0	0	0	0	0	0	0	0	0	0	0	0	0	0	0	0	0	0	0	0	0	0	0	0	0	0	0	0	0	0	0	0
ASV_5091	Eukaryota	Rhizaria	Cercozoa	Cercozoa;Filosa-Sarcomonadea	Glissomonadida	Sandonidae	Sandonidae_X	Sandonidae_X_sp.	0	0	0	0	0	0	0	0	0	0	0	0	0	0	0	0	0	0	0	0	0	0	0	0	0	0	0	0	0	0	0	0	0	0	0	0	0	0	0	0	0
ASV_5333	Eukaryota	Rhizaria	Cercozoa	Cercozoa;Filosa-Sarcomonadea	Glissomonadida	Sandonidae	Sandonidae_X	Sandonidae_X_sp.	0	0	0	0	0	0	0	0	0	0	0	0	0	0	0	0	0	0	0	0	0	0	0	0	20	0	0	0	0	0	0	0	0	0	0	0	0	0	0	0	0
ASV_5561	Eukaryota	Rhizaria	Cercozoa	Cercozoa;Filosa-Sarcomonadea	Glissomonadida	Sandonidae	Sandonidae_X	Sandonidae_X_sp.	0	0	0	0	0	0	0	0	0	0	0	0	0	0	0	0	0	0	0	0	0	0	0	0	0	0	0	0	0	0	0	0	12	0	0	0	0	0	0	0	0
ASV_5876	Eukaryota	Rhizaria	Cercozoa	Cercozoa;Filosa-Sarcomonadea	Glissomonadida	Sandonidae	Sandonidae_X	Sandonidae_X_sp.	0	0	0	0	0	0	0	0	0	0	0	0	0	0	0	0	0	0	0	0	0	0	0	0	0	0	0	0	0	0	0	0	0	0	0	0	0	0	0	0	0
ASV_6041	Eukaryota	Rhizaria	Cercozoa	Cercozoa;Filosa-Sarcomonadea	Glissomonadida	Sandonidae	Sandonidae_X	Sandonidae_X_sp.	0	0	0	0	0	0	0	0	0	0	0	0	0	0	0	0	0	0	0	0	0	0	0	0	0	0	0	0	0	0	0	0	0	0	0	0	0	0	0	0	0
ASV_6402	Eukaryota	Rhizaria	Cercozoa	Cercozoa;Filosa-Sarcomonadea	Glissomonadida	Sandonidae	Sandonidae_X	Sandonidae_X_sp.	0	0	0	0	0	0	0	0	0	0	0	0	0	0	0	0	0	0	0	0	0	0	0	0	0	0	0	0	0	0	0	0	0	0	0	0	0	0	0	0	0
ASV_6458	Eukaryota	Rhizaria	Cercozoa	Cercozoa;Filosa-Sarcomonadea	Glissomonadida	Sandonidae	Sandonidae_X	Sandonidae_X_sp.	0	13	0	0	0	0	0	0	0	0	0	0	0	0	0	0	0	0	0	0	0	0	0	0	0	0	0	0	0	0	0	0	0	0	0	0	0	0	0	0	0
ASV_6644	Eukaryota	Rhizaria	Cercozoa	Cercozoa;Filosa-Sarcomonadea	Glissomonadida	Sandonidae	Sandonidae_X	Sandonidae_X_sp.	0	0	0	0	0	0	0	0	0	0	0	0	0	0	0	0	0	0	0	0	0	0	0	0	0	0	0	0	0	0	0	0	0	0	0	0	0	0	0	0	0
ASV_6794	Eukaryota	Rhizaria	Cercozoa	Cercozoa;Filosa-Sarcomonadea	Glissomonadida	Sandonidae	Sandonidae_X	Sandonidae_X_sp.	0	0	0	0	0	0	0	0	0	0	0	0	0	0	0	0	0	0	0	0	0	0	0	0	0	0	0	0	0	0	0	0	0	0	0	0	0	0	0	0	0
ASV_6924	Eukaryota	Rhizaria	Cercozoa	Cercozoa;Filosa-Sarcomonadea	Glissomonadida	Sandonidae	Sandonidae_X	Sandonidae_X_sp.	0	0	0	0	0	0	0	0	0	0	0	0	0	0	0	0	0	0	0	0	0	0	0	0	0	0	0	0	0	0	0	0	0	0	0	0	0	0	0	0	0
ASV_7333	Eukaryota	Rhizaria	Cercozoa	Cercozoa;Filosa-Sarcomonadea	Glissomonadida	Sandonidae	Sandonidae_X	Sandonidae_X_sp.	0	0	0	0	0	0	0	0	0	0	0	0	0	0	0	0	0	0	0	0	0	0	9	0	0	0	0	0	0	0	0	0	0	0	0	0	0	0	0	0	0
ASV_7717	Eukaryota	Rhizaria	Cercozoa	Cercozoa;Filosa-Sarcomonadea	Glissomonadida	Sandonidae	Sandonidae_X	Sandonidae_X_sp.	0	0	0	0	0	0	0	0	0	0	0	0	0	0	0	0	0	0	0	0	0	0	0	0	0	0	0	0	0	0	0	0	0	0	0	0	0	0	0	0	0
ASV_8319	Eukaryota	Rhizaria	Cercozoa	Cercozoa;Filosa-Sarcomonadea	Glissomonadida	Sandonidae	Sandonidae_X	Sandonidae_X_sp.	0	0	0	0	0	0	0	0	0	0	0	0	0	0	0	0	0	0	0	0	0	0	0	0	0	0	0	0	0	0	0	0	0	0	0	0	0	0	0	0	0
ASV_2359	Eukaryota	Rhizaria	Cercozoa	Cercozoa;Filosa-Sarcomonadea	Glissomonadida	Allapsidae	Teretomonas	Teretomonas_rotunda	0	0	0	0	0	0	0	0	0	0	0	0	0	0	0	0	0	0	0	0	0	0	0	0	0	0	0	0	0	0	0	0	0	0	0	0	0	0	0	0	0
ASV_3852	Eukaryota	Rhizaria	Cercozoa	Cercozoa;Filosa-Sarcomonadea	Glissomonadida	Allapsidae	Teretomonas	Teretomonas_rotunda	0	0	21	0	0	0	0	0	0	0	0	0	0	0	0	0	0	0	0	0	0	0	0	0	0	0	0	0	0	0	5	0	0	0	0	0	0	0	0	0	0
ASV_4145	Eukaryota	Rhizaria	Cercozoa	Cercozoa;Filosa-Sarcomonadea	Glissomonadida	Allapsidae	Teretomonas	Teretomonas_rotunda	0	0	0	0	0	0	0	0	0	0	0	0	0	0	0	0	0	0	0	0	0	0	0	0	0	0	0	0	0	0	0	0	0	0	0	0	0	0	0	0	0
ASV_6952	Eukaryota	Rhizaria	Cercozoa	Cercozoa;Filosa-Sarcomonadea	Glissomonadida	Allapsidae	Teretomonas	Teretomonas_rotunda	0	0	0	0	0	0	0	0	0	0	0	0	0	0	0	0	0	0	0	0	0	0	0	0	0	0	0	0	0	0	0	0	0	0	0	0	0	0	0	0	0
ASV_7814	Eukaryota	Rhizaria	Cercozoa	Cercozoa;Filosa-Sarcomonadea	Glissomonadida	Allapsidae	Teretomonas	Teretomonas_rotunda	0	0	0	0	0	0	0	0	0	0	0	0	0	0	0	0	0	0	0	0	0	0	0	0	0	0	0	0	0	0	0	0	0	0	0	0	0	0	0	0	0
ASV_5615	Eukaryota	Rhizaria	Cercozoa	Cercozoa;Filosa-Sarcomonadea	Glissomonadida	Allapsidae	Viridiraptor	Viridiraptor_invadens	0	0	0	0	0	0	0	0	0	0	0	0	0	0	0	0	0	0	0	0	0	0	0	0	0	0	0	0	0	0	0	0	0	0	0	0	0	0	0	0	0
ASV_3005	Eukaryota	Rhizaria	Cercozoa	Cercozoa;Filosa-Thecofilosea	Cryomonadida	Cryomonadida_unclassified	Cryomonadida_unclassified	Cryomonadida_unclassified	0	0	0	0	0	0	0	0	0	0	0	0	0	0	0	0	0	0	0	0	0	0	0	0	0	0	0	0	0	0	0	0	0	0	0	0	0	0	0	0	0
ASV_1357	Eukaryota	Rhizaria	Cercozoa	Cercozoa;Filosa-Thecofilosea	Filosa-Thecofilosea_unclassified	Filosa-Thecofilosea_unclassified	Filosa-Thecofilosea_unclassified	Filosa-Thecofilosea_unclassified	0	0	0	0	0	0	0	0	0	0	0	0	0	0	0	0	0	0	0	0	0	0	0	0	0	0	0	0	0	0	0	0	0	0	0	0	0	0	0	0	0
ASV_2331	Eukaryota	Rhizaria	Cercozoa	Cercozoa;Filosa-Thecofilosea	Filosa-Thecofilosea_unclassified	Filosa-Thecofilosea_unclassified	Filosa-Thecofilosea_unclassified	Filosa-Thecofilosea_unclassified	0	0	0	0	0	0	0	0	0	0	0	0	0	0	0	0	0	0	0	0	0	0	0	0	0	0	0	0	0	0	0	0	0	0	0	0	0	0	0	0	0
ASV_4890	Eukaryota	Rhizaria	Cercozoa	Cercozoa;Filosa-Thecofilosea	Filosa-Thecofilosea_X	Filosa-Thecofilosea_XX	Filosa-Thecofilosea_XXX	Filosa-Thecofilosea_XXX_sp.	0	0	0	0	0	0	0	0	0	0	0	0	0	0	0	0	0	0	0	0	0	0	0	0	0	0	0	0	0	0	24	0	0	0	0	0	0	0	0	0	0
ASV_4359	Eukaryota	Rhizaria	Cercozoa	Cercozoa;Filosa-Thecofilosea	Cryomonadida	Protaspa-lineage	Protaspa-lineage_unclassified	Protaspa-lineage_unclassified	0	0	0	0	0	0	0	0	0	0	0	0	0	0	0	0	0	0	0	0	0	0	0	0	0	0	0	0	0	0	0	0	0	0	0	0	0	0	0	0	0
ASV_7376	Eukaryota	Rhizaria	Cercozoa	Cercozoa;Filosa-Thecofilosea	Cryomonadida	Protaspa-lineage	Protaspa-lineage_X	Protaspa-lineage_X_sp.	0	0	0	0	0	0	0	0	0	0	0	0	0	0	0	0	0	0	0	0	0	0	0	0	0	0	0	0	0	0	0	0	0	0	0	0	0	0	0	0	0
ASV_7888	Eukaryota	Rhizaria	Cercozoa	Cercozoa;Filosa-Thecofilosea	Cryomonadida	Protaspa-lineage	Protaspa-lineage_X	Protaspa-lineage_X_sp.	0	0	0	0	0	0	0	0	0	0	0	0	0	0	0	0	0	0	0	0	0	0	0	0	0	0	0	0	0	0	0	0	0	0	0	0	0	0	0	0	0
ASV_182	Eukaryota	Rhizaria	Cercozoa	Cercozoa;Filosa-Thecofilosea	Cryomonadida	Rhogostoma-lineage	Rhogostoma-lineage_unclassified	Rhogostoma-lineage_unclassified	0	0	0	0	0	0	0	0	0	0	0	0	0	0	0	0	0	0	0	0	0	0	0	0	0	0	0	0	0	0	0	0	0	0	0	0	0	0	0	0	0
ASV_355	Eukaryota	Rhizaria	Cercozoa	Cercozoa;Filosa-Thecofilosea	Cryomonadida	Rhogostoma-lineage	Rhogostoma-lineage_unclassified	Rhogostoma-lineage_unclassified	0	0	0	0	0	0	0	0	0	0	0	0	219	0	0	0	0	0	0	0	0	0	0	0	0	0	0	0	0	0	0	0	0	0	0	0	0	0	0	0	53
ASV_587	Eukaryota	Rhizaria	Cercozoa	Cercozoa;Filosa-Thecofilosea	Cryomonadida	Rhogostoma-lineage	Rhogostoma-lineage_unclassified	Rhogostoma-lineage_unclassified	0	0	0	0	0	0	0	0	0	0	0	0	0	0	0	0	0	0	0	0	0	0	0	0	0	0	0	0	0	0	0	0	0	0	0	0	0	0	0	0	0
ASV_640	Eukaryota	Rhizaria	Cercozoa	Cercozoa;Filosa-Thecofilosea	Cryomonadida	Rhogostoma-lineage	Rhogostoma-lineage_unclassified	Rhogostoma-lineage_unclassified	0	0	0	682	0	0	0	0	0	0	0	0	0	0	0	0	0	0	0	0	0	0	0	0	0	0	0	0	0	0	0	0	0	0	0	0	0	0	0	0	0
ASV_735	Eukaryota	Rhizaria	Cercozoa	Cercozoa;Filosa-Thecofilosea	Cryomonadida	Rhogostoma-lineage	Rhogostoma-lineage_unclassified	Rhogostoma-lineage_unclassified	0	0	0	0	0	0	0	0	0	0	0	0	0	0	0	0	0	0	0	0	0	0	0	0	0	0	0	0	0	372	0	0	0	0	0	0	0	0	0	0	0
ASV_1902	Eukaryota	Rhizaria	Cercozoa	Cercozoa;Filosa-Thecofilosea	Cryomonadida	Rhogostoma-lineage	Rhogostoma-lineage_unclassified	Rhogostoma-lineage_unclassified	0	0	0	0	0	0	0	0	0	0	0	0	0	0	0	0	0	0	0	0	0	0	0	42	0	0	0	0	0	0	0	0	0	0	83	0	0	0	0	0	0
ASV_2356	Eukaryota	Rhizaria	Cercozoa	Cercozoa;Filosa-Thecofilosea	Cryomonadida	Rhogostoma-lineage	Rhogostoma-lineage_unclassified	Rhogostoma-lineage_unclassified	0	0	0	0	0	0	0	0	0	0	0	0	0	0	0	0	0	0	0	0	0	0	0	0	0	0	0	0	0	0	0	0	0	0	0	0	0	0	0	0	0
ASV_2077	Eukaryota	Rhizaria	Cercozoa	Cercozoa;Filosa-Thecofilosea	Cryomonadida	Rhogostoma-lineage	Rhogostoma-lineage_unclassified	Rhogostoma-lineage_unclassified	0	0	0	0	0	0	0	0	0	0	0	0	0	0	0	0	0	0	0	0	0	0	0	0	0	0	9	0	0	0	0	0	0	0	0	0	0	0	0	0	0
ASV_3824	Eukaryota	Rhizaria	Cercozoa	Cercozoa;Filosa-Thecofilosea	Cryomonadida	Rhogostoma-lineage	Rhogostoma-lineage_unclassified	Rhogostoma-lineage_unclassified	0	0	0	0	0	0	0	0	0	0	0	0	0	0	0	0	0	0	0	0	0	0	0	0	0	0	0	0	0	0	0	0	0	0	0	0	0	0	0	0	0
ASV_4620	Eukaryota	Rhizaria	Cercozoa	Cercozoa;Filosa-Thecofilosea	Cryomonadida	Rhogostoma-lineage	Rhogostoma-lineage_unclassified	Rhogostoma-lineage_unclassified	0	0	0	0	0	0	0	0	0	0	0	0	0	0	0	0	0	0	0	0	0	0	0	0	0	0	0	0	0	0	0	0	0	0	0	0	0	0	0	0	0
ASV_4733	Eukaryota	Rhizaria	Cercozoa	Cercozoa;Filosa-Thecofilosea	Cryomonadida	Rhogostoma-lineage	Rhogostoma-lineage_unclassified	Rhogostoma-lineage_unclassified	0	0	0	0	0	0	0	0	0	0	0	0	0	0	0	0	0	0	0	0	0	0	0	0	0	0	0	0	0	0	0	0	0	0	0	0	0	0	0	0	0
ASV_6119	Eukaryota	Rhizaria	Cercozoa	Cercozoa;Filosa-Thecofilosea	Cryomonadida	Rhogostoma-lineage	Rhogostoma-lineage_unclassified	Rhogostoma-lineage_unclassified	0	0	0	0	0	0	0	0	0	0	0	0	0	0	0	0	0	0	0	0	0	0	0	0	0	0	0	0	0	0	0	0	0	0	0	0	0	0	0	0	0
ASV_7095	Eukaryota	Rhizaria	Cercozoa	Cercozoa;Filosa-Thecofilosea	Cryomonadida	Rhogostoma-lineage	Rhogostoma-lineage_unclassified	Rhogostoma-lineage_unclassified	0	0	0	0	0	0	0	0	0	0	0	0	0	0	10	0	0	0	0	0	0	0	0	0	0	0	0	0	0	0	0	0	0	0	0	0	0	0	0	0	0
ASV_8062	Eukaryota	Rhizaria	Cercozoa	Cercozoa;Filosa-Thecofilosea	Cryomonadida	Rhogostoma-lineage	Rhogostoma-lineage_unclassified	Rhogostoma-lineage_unclassified	0	0	0	0	0	0	0	0	0	0	0	0	0	6	0	0	0	0	0	0	0	0	0	0	0	0	0	0	0	0	0	0	0	0	0	0	0	0	0	0	0
ASV_8942	Eukaryota	Rhizaria	Cercozoa	Cercozoa;Filosa-Thecofilosea	Cryomonadida	Rhogostoma-lineage	Rhogostoma-lineage_unclassified	Rhogostoma-lineage_unclassified	0	0	0	0	0	0	0	0	0	0	0	0	0	0	0	0	0	0	0	0	0	0	0	0	0	0	0	0	0	0	0	0	0	0	0	0	0	0	0	0	0
ASV_22	Eukaryota	Rhizaria	Cercozoa	Cercozoa;Filosa-Thecofilosea	Cryomonadida	Rhogostoma-lineage	Rhogostoma-lineage_X	Rhogostoma-lineage_X_sp.	30	0	0	20	187	0	0	0	0	0	0	74	141	0	0	0	0	0	0	96	0	30	246	0	177	0	142	74	162	0	16	40	0	0	59	21	0	38	0	0	0
ASV_102	Eukaryota	Rhizaria	Cercozoa	Cercozoa;Filosa-Thecofilosea	Cryomonadida	Rhogostoma-lineage	Rhogostoma-lineage_X	Rhogostoma-lineage_X_sp.	0	0	0	0	0	0	0	0	0	0	0	0	0	0	0	0	0	0	0	0	0	0	0	0	0	0	0	0	0	0	0	0	0	0	0	0	0	0	0	0	0
ASV_141	Eukaryota	Rhizaria	Cercozoa	Cercozoa;Filosa-Thecofilosea	Cryomonadida	Rhogostoma-lineage	Rhogostoma-lineage_X	Rhogostoma-lineage_X_sp.	0	0	96	0	76	0	0	0	0	0	0	0	0	0	0	0	0	0	0	0	0	0	48	34	156	0	0	0	0	0	0	0	0	0	0	0	0	0	0	0	0
ASV_145	Eukaryota	Rhizaria	Cercozoa	Cercozoa;Filosa-Thecofilosea	Cryomonadida	Rhogostoma-lineage	Rhogostoma-lineage_X	Rhogostoma-lineage_X_sp.	0	0	0	24	174	0	0	0	0	0	0	0	45	0	0	0	0	0	0	0	0	0	57	0	76	0	0	0	0	0	0	4	0	0	54	0	0	0	0	0	0
ASV_209	Eukaryota	Rhizaria	Cercozoa	Cercozoa;Filosa-Thecofilosea	Cryomonadida	Rhogostoma-lineage	Rhogostoma-lineage_X	Rhogostoma-lineage_X_sp.	0	0	0	92	76	0	0	0	0	0	5	0	0	0	0	0	0	0	0	0	0	0	0	0	15	0	0	0	0	0	0	12	0	0	163	0	0	0	0	0	0
ASV_223	Eukaryota	Rhizaria	Cercozoa	Cercozoa;Filosa-Thecofilosea	Cryomonadida	Rhogostoma-lineage	Rhogostoma-lineage_X	Rhogostoma-lineage_X_sp.	0	0	0	0	0	0	0	0	0	0	0	0	0	0	0	0	0	0	0	0	0	0	0	0	0	0	0	0	0	0	0	0	0	0	28	0	0	0	0	0	33
ASV_322	Eukaryota	Rhizaria	Cercozoa	Cercozoa;Filosa-Thecofilosea	Cryomonadida	Rhogostoma-lineage	Rhogostoma-lineage_X	Rhogostoma-lineage_X_sp.	0	0	0	0	0	0	0	0	0	0	0	0	0	0	0	47	0	0	0	0	0	0	164	0	0	0	0	0	0	0	0	0	0	19	0	0	0	0	103	0	0
ASV_391	Eukaryota	Rhizaria	Cercozoa	Cercozoa;Filosa-Thecofilosea	Cryomonadida	Rhogostoma-lineage	Rhogostoma-lineage_X	Rhogostoma-lineage_X_sp.	0	0	0	0	0	0	0	0	0	0	0	0	0	0	0	0	0	0	0	0	0	0	0	0	0	0	0	0	0	0	0	0	0	0	0	0	0	0	0	0	0
ASV_404	Eukaryota	Rhizaria	Cercozoa	Cercozoa;Filosa-Thecofilosea	Cryomonadida	Rhogostoma-lineage	Rhogostoma-lineage_X	Rhogostoma-lineage_X_sp.	0	0	0	0	0	0	0	0	0	0	0	0	0	0	0	0	0	0	0	0	0	0	0	0	0	0	0	0	0	0	0	0	0	0	0	0	0	0	0	0	234
ASV_390	Eukaryota	Rhizaria	Cercozoa	Cercozoa;Filosa-Thecofilosea	Cryomonadida	Rhogostoma-lineage	Rhogostoma-lineage_X	Rhogostoma-lineage_X_sp.	0	0	0	0	116	0	0	0	0	0	0	0	0	0	0	0	0	0	0	0	0	0	43	15	37	0	0	0	0	0	0	0	0	0	0	0	0	0	0	0	0
ASV_423	Eukaryota	Rhizaria	Cercozoa	Cercozoa;Filosa-Thecofilosea	Cryomonadida	Rhogostoma-lineage	Rhogostoma-lineage_X	Rhogostoma-lineage_X_sp.	0	0	0	0	0	0	0	0	0	0	0	0	0	0	0	0	0	0	0	0	0	0	79	0	0	0	0	0	0	0	0	0	0	0	0	0	0	86	0	0	0
ASV_450	Eukaryota	Rhizaria	Cercozoa	Cercozoa;Filosa-Thecofilosea	Cryomonadida	Rhogostoma-lineage	Rhogostoma-lineage_X	Rhogostoma-lineage_X_sp.	0	0	0	6	32	0	0	0	0	0	0	0	0	0	23	0	0	0	0	0	0	0	0	0	8	0	0	0	0	0	0	0	0	0	30	0	0	0	0	0	0
ASV_504	Eukaryota	Rhizaria	Cercozoa	Cercozoa;Filosa-Thecofilosea	Cryomonadida	Rhogostoma-lineage	Rhogostoma-lineage_X	Rhogostoma-lineage_X_sp.	0	124	0	0	0	0	0	0	0	0	0	0	0	0	0	0	0	0	0	0	0	0	0	0	0	0	0	0	0	0	0	0	0	0	0	0	0	0	0	0	0
ASV_539	Eukaryota	Rhizaria	Cercozoa	Cercozoa;Filosa-Thecofilosea	Cryomonadida	Rhogostoma-lineage	Rhogostoma-lineage_X	Rhogostoma-lineage_X_sp.	0	0	0	0	0	0	0	0	0	0	0	0	0	0	0	0	0	0	0	0	0	0	252	0	0	0	0	0	0	0	0	0	0	0	0	0	0	0	0	0	0
ASV_563	Eukaryota	Rhizaria	Cercozoa	Cercozoa;Filosa-Thecofilosea	Cryomonadida	Rhogostoma-lineage	Rhogostoma-lineage_X	Rhogostoma-lineage_X_sp.	0	0	0	0	0	0	0	0	0	0	0	0	0	0	0	0	0	0	0	0	0	0	0	0	0	0	0	0	0	0	0	0	0	0	0	0	0	0	0	0	74
ASV_567	Eukaryota	Rhizaria	Cercozoa	Cercozoa;Filosa-Thecofilosea	Cryomonadida	Rhogostoma-lineage	Rhogostoma-lineage_X	Rhogostoma-lineage_X_sp.	0	0	0	0	0	0	0	0	0	0	0	0	0	0	0	0	0	0	0	0	0	0	68	0	0	0	0	0	0	0	0	0	0	0	0	0	0	0	0	0	0
ASV_566	Eukaryota	Rhizaria	Cercozoa	Cercozoa;Filosa-Thecofilosea	Cryomonadida	Rhogostoma-lineage	Rhogostoma-lineage_X	Rhogostoma-lineage_X_sp.	0	0	0	0	0	0	0	0	0	0	0	0	0	0	0	0	0	0	0	0	0	0	0	0	0	0	0	0	0	0	0	0	0	0	0	0	0	0	0	0	0
ASV_593	Eukaryota	Rhizaria	Cercozoa	Cercozoa;Filosa-Thecofilosea	Cryomonadida	Rhogostoma-lineage	Rhogostoma-lineage_X	Rhogostoma-lineage_X_sp.	0	0	0	0	0	0	0	0	0	0	0	0	0	0	0	0	0	0	0	0	0	0	0	0	0	0	0	0	0	0	0	0	0	0	0	0	0	0	0	0	0
ASV_594	Eukaryota	Rhizaria	Cercozoa	Cercozoa;Filosa-Thecofilosea	Cryomonadida	Rhogostoma-lineage	Rhogostoma-lineage_X	Rhogostoma-lineage_X_sp.	0	0	0	0	0	0	0	0	0	0	0	0	0	0	0	0	0	0	0	0	0	0	0	0	0	0	0	0	0	0	0	0	0	0	0	0	0	0	0	0	0
ASV_603	Eukaryota	Rhizaria	Cercozoa	Cercozoa;Filosa-Thecofilosea	Cryomonadida	Rhogostoma-lineage	Rhogostoma-lineage_X	Rhogostoma-lineage_X_sp.	0	0	0	83	0	0	0	0	0	0	0	0	0	0	0	0	0	0	0	0	0	0	0	0	0	0	0	0	0	0	0	0	0	0	0	0	0	0	0	0	0
ASV_750	Eukaryota	Rhizaria	Cercozoa	Cercozoa;Filosa-Thecofilosea	Cryomonadida	Rhogostoma-lineage	Rhogostoma-lineage_X	Rhogostoma-lineage_X_sp.	0	0	0	0	0	0	0	0	0	0	80	0	0	0	0	0	0	0	0	0	0	0	0	0	0	0	0	0	0	194	0	0	0	0	0	0	0	0	0	0	0
ASV_686	Eukaryota	Rhizaria	Cercozoa	Cercozoa;Filosa-Thecofilosea	Cryomonadida	Rhogostoma-lineage	Rhogostoma-lineage_X	Rhogostoma-lineage_X_sp.	0	0	0	0	0	0	0	0	0	0	0	0	0	0	0	0	0	0	0	0	0	0	0	0	38	0	0	0	0	0	0	0	0	0	0	0	0	0	0	0	0
ASV_743	Eukaryota	Rhizaria	Cercozoa	Cercozoa;Filosa-Thecofilosea	Cryomonadida	Rhogostoma-lineage	Rhogostoma-lineage_X	Rhogostoma-lineage_X_sp.	0	0	0	0	0	0	0	0	0	0	0	0	0	0	0	0	0	0	0	0	0	0	0	0	0	0	0	0	0	0	0	0	0	0	0	0	0	0	0	0	0
ASV_866	Eukaryota	Rhizaria	Cercozoa	Cercozoa;Filosa-Thecofilosea	Cryomonadida	Rhogostoma-lineage	Rhogostoma-lineage_X	Rhogostoma-lineage_X_sp.	0	0	0	0	0	0	0	0	0	0	0	0	0	0	0	0	0	0	0	0	0	0	0	0	0	0	0	0	0	0	0	0	0	0	0	0	0	0	0	0	0
ASV_694	Eukaryota	Rhizaria	Cercozoa	Cercozoa;Filosa-Thecofilosea	Cryomonadida	Rhogostoma-lineage	Rhogostoma-lineage_X	Rhogostoma-lineage_X_sp.	0	0	0	0	0	0	0	0	0	0	0	0	0	0	0	0	0	0	0	0	0	0	0	0	0	0	0	0	0	0	0	0	0	0	0	0	0	0	0	0	0
ASV_891	Eukaryota	Rhizaria	Cercozoa	Cercozoa;Filosa-Thecofilosea	Cryomonadida	Rhogostoma-lineage	Rhogostoma-lineage_X	Rhogostoma-lineage_X_sp.	0	0	0	0	0	0	0	0	0	0	0	0	0	0	0	0	0	0	0	0	0	0	0	0	0	0	0	0	0	0	0	0	0	0	0	0	0	0	0	0	0
ASV_865	Eukaryota	Rhizaria	Cercozoa	Cercozoa;Filosa-Thecofilosea	Cryomonadida	Rhogostoma-lineage	Rhogostoma-lineage_X	Rhogostoma-lineage_X_sp.	0	0	0	0	22	0	0	0	0	0	0	0	0	0	0	0	0	0	0	0	0	0	5	0	0	0	0	0	0	0	0	0	0	0	0	0	0	0	0	0	0
ASV_922	Eukaryota	Rhizaria	Cercozoa	Cercozoa;Filosa-Thecofilosea	Cryomonadida	Rhogostoma-lineage	Rhogostoma-lineage_X	Rhogostoma-lineage_X_sp.	0	0	0	0	0	0	0	0	0	0	0	0	0	0	387	0	0	0	0	0	0	0	0	0	0	0	0	0	0	0	0	0	0	0	0	0	0	0	0	0	0
ASV_937	Eukaryota	Rhizaria	Cercozoa	Cercozoa;Filosa-Thecofilosea	Cryomonadida	Rhogostoma-lineage	Rhogostoma-lineage_X	Rhogostoma-lineage_X_sp.	0	0	0	0	0	0	0	0	0	0	0	0	0	0	0	0	0	0	0	0	0	0	0	0	0	0	0	0	0	0	0	0	0	0	0	0	0	0	0	0	0
ASV_1008	Eukaryota	Rhizaria	Cercozoa	Cercozoa;Filosa-Thecofilosea	Cryomonadida	Rhogostoma-lineage	Rhogostoma-lineage_X	Rhogostoma-lineage_X_sp.	0	0	0	0	0	0	0	0	0	0	0	0	0	0	0	0	0	0	0	0	0	0	0	0	0	0	0	0	0	0	0	0	0	0	0	0	0	0	0	0	0
ASV_1042	Eukaryota	Rhizaria	Cercozoa	Cercozoa;Filosa-Thecofilosea	Cryomonadida	Rhogostoma-lineage	Rhogostoma-lineage_X	Rhogostoma-lineage_X_sp.	0	0	0	29	169	0	0	0	0	0	0	0	0	0	0	0	0	0	0	0	0	0	11	0	0	0	0	0	0	0	0	0	0	0	0	0	0	0	0	0	0
ASV_1064	Eukaryota	Rhizaria	Cercozoa	Cercozoa;Filosa-Thecofilosea	Cryomonadida	Rhogostoma-lineage	Rhogostoma-lineage_X	Rhogostoma-lineage_X_sp.	0	0	0	16	0	0	0	0	0	0	0	0	0	0	0	0	0	0	0	0	0	0	0	0	0	0	0	0	0	0	0	0	0	0	0	0	0	0	0	8	0
ASV_944	Eukaryota	Rhizaria	Cercozoa	Cercozoa;Filosa-Thecofilosea	Cryomonadida	Rhogostoma-lineage	Rhogostoma-lineage_X	Rhogostoma-lineage_X_sp.	0	0	0	0	0	0	0	0	0	0	0	0	0	0	0	0	0	0	0	0	0	0	0	0	24	0	0	0	0	0	0	0	0	0	0	0	0	0	0	0	0
ASV_1134	Eukaryota	Rhizaria	Cercozoa	Cercozoa;Filosa-Thecofilosea	Cryomonadida	Rhogostoma-lineage	Rhogostoma-lineage_X	Rhogostoma-lineage_X_sp.	0	0	0	0	0	0	0	0	0	0	0	0	0	0	0	0	0	0	0	0	0	0	0	0	0	0	0	0	0	0	0	0	0	0	0	0	0	0	0	0	0
ASV_1221	Eukaryota	Rhizaria	Cercozoa	Cercozoa;Filosa-Thecofilosea	Cryomonadida	Rhogostoma-lineage	Rhogostoma-lineage_X	Rhogostoma-lineage_X_sp.	0	0	0	0	0	0	0	0	0	0	0	0	0	0	0	0	0	0	0	0	0	0	0	0	10	0	0	0	0	0	0	0	0	0	0	0	0	0	0	0	0
ASV_1007	Eukaryota	Rhizaria	Cercozoa	Cercozoa;Filosa-Thecofilosea	Cryomonadida	Rhogostoma-lineage	Rhogostoma-lineage_X	Rhogostoma-lineage_X_sp.	0	0	0	0	0	0	0	0	0	0	0	0	0	0	0	0	0	0	0	0	0	0	0	0	0	0	0	0	0	0	0	0	0	0	0	0	0	0	0	0	0
ASV_1305	Eukaryota	Rhizaria	Cercozoa	Cercozoa;Filosa-Thecofilosea	Cryomonadida	Rhogostoma-lineage	Rhogostoma-lineage_X	Rhogostoma-lineage_X_sp.	0	0	0	0	0	0	0	0	0	0	0	0	0	0	0	0	0	0	0	0	0	0	0	0	0	0	0	0	0	0	0	0	0	0	0	0	0	0	0	0	0
ASV_1110	Eukaryota	Rhizaria	Cercozoa	Cercozoa;Filosa-Thecofilosea	Cryomonadida	Rhogostoma-lineage	Rhogostoma-lineage_X	Rhogostoma-lineage_X_sp.	0	0	0	0	0	0	0	0	0	0	0	0	61	0	0	0	0	0	0	0	0	0	0	0	0	0	0	0	0	0	0	0	0	0	0	0	0	0	0	0	0
ASV_1345	Eukaryota	Rhizaria	Cercozoa	Cercozoa;Filosa-Thecofilosea	Cryomonadida	Rhogostoma-lineage	Rhogostoma-lineage_X	Rhogostoma-lineage_X_sp.	0	0	0	0	0	0	0	0	0	0	0	0	0	0	0	0	0	0	0	0	0	0	11	0	0	0	0	0	0	0	0	0	0	0	0	0	0	0	0	0	0
ASV_1499	Eukaryota	Rhizaria	Cercozoa	Cercozoa;Filosa-Thecofilosea	Cryomonadida	Rhogostoma-lineage	Rhogostoma-lineage_X	Rhogostoma-lineage_X_sp.	0	0	0	0	46	0	0	0	0	0	0	0	0	0	0	0	0	0	0	0	0	0	0	0	0	0	0	0	0	0	0	0	0	0	0	0	0	0	0	0	0
ASV_1634	Eukaryota	Rhizaria	Cercozoa	Cercozoa;Filosa-Thecofilosea	Cryomonadida	Rhogostoma-lineage	Rhogostoma-lineage_X	Rhogostoma-lineage_X_sp.	0	0	0	0	0	0	0	0	0	0	0	0	0	0	0	0	0	0	0	0	0	0	0	0	0	0	0	0	0	0	0	0	0	0	0	0	0	0	0	0	0
ASV_1619	Eukaryota	Rhizaria	Cercozoa	Cercozoa;Filosa-Thecofilosea	Cryomonadida	Rhogostoma-lineage	Rhogostoma-lineage_X	Rhogostoma-lineage_X_sp.	0	0	0	0	0	0	0	0	0	0	0	0	0	0	0	0	0	0	0	0	0	0	0	0	0	0	0	0	0	0	0	0	0	0	0	0	0	0	0	0	0
ASV_1381	Eukaryota	Rhizaria	Cercozoa	Cercozoa;Filosa-Thecofilosea	Cryomonadida	Rhogostoma-lineage	Rhogostoma-lineage_X	Rhogostoma-lineage_X_sp.	0	0	0	0	0	0	0	0	0	0	0	0	0	0	0	0	0	0	0	0	0	0	0	0	0	0	0	0	0	0	0	0	0	0	0	0	0	0	0	0	152
ASV_1701	Eukaryota	Rhizaria	Cercozoa	Cercozoa;Filosa-Thecofilosea	Cryomonadida	Rhogostoma-lineage	Rhogostoma-lineage_X	Rhogostoma-lineage_X_sp.	0	0	0	0	0	0	0	0	0	0	0	0	0	0	0	0	0	0	0	0	0	0	0	0	0	0	0	0	0	0	0	0	0	0	0	0	0	0	0	0	0
ASV_1843	Eukaryota	Rhizaria	Cercozoa	Cercozoa;Filosa-Thecofilosea	Cryomonadida	Rhogostoma-lineage	Rhogostoma-lineage_X	Rhogostoma-lineage_X_sp.	0	0	0	0	0	0	0	0	0	0	0	0	0	0	0	0	0	0	0	0	0	0	0	0	0	0	0	0	0	0	0	0	0	0	0	0	0	0	0	0	0
ASV_1896	Eukaryota	Rhizaria	Cercozoa	Cercozoa;Filosa-Thecofilosea	Cryomonadida	Rhogostoma-lineage	Rhogostoma-lineage_X	Rhogostoma-lineage_X_sp.	0	0	0	0	0	0	0	0	0	0	0	0	0	0	0	0	0	0	0	0	0	0	0	0	0	0	0	0	0	0	0	0	0	0	0	0	0	0	0	0	0
ASV_1935	Eukaryota	Rhizaria	Cercozoa	Cercozoa;Filosa-Thecofilosea	Cryomonadida	Rhogostoma-lineage	Rhogostoma-lineage_X	Rhogostoma-lineage_X_sp.	0	0	0	0	0	0	0	0	0	0	0	0	0	0	0	0	0	0	0	0	0	0	0	0	12	0	0	0	0	0	0	0	0	0	0	0	0	0	0	0	0
ASV_2201	Eukaryota	Rhizaria	Cercozoa	Cercozoa;Filosa-Thecofilosea	Cryomonadida	Rhogostoma-lineage	Rhogostoma-lineage_X	Rhogostoma-lineage_X_sp.	0	0	0	0	0	0	0	0	0	0	0	0	0	0	0	0	0	0	0	0	0	0	0	0	0	0	0	0	0	0	0	0	0	0	0	0	0	0	0	0	0
ASV_2100	Eukaryota	Rhizaria	Cercozoa	Cercozoa;Filosa-Thecofilosea	Cryomonadida	Rhogostoma-lineage	Rhogostoma-lineage_X	Rhogostoma-lineage_X_sp.	0	0	0	0	0	0	0	0	0	0	0	0	0	0	0	0	0	0	0	0	0	0	0	0	0	0	0	0	0	0	0	0	0	0	0	0	0	0	0	0	0
ASV_2322	Eukaryota	Rhizaria	Cercozoa	Cercozoa;Filosa-Thecofilosea	Cryomonadida	Rhogostoma-lineage	Rhogostoma-lineage_X	Rhogostoma-lineage_X_sp.	0	0	0	0	92	0	0	0	0	0	0	0	0	0	0	0	0	0	0	0	0	0	0	0	0	0	0	0	0	0	0	0	0	0	0	0	0	0	0	0	0
ASV_2386	Eukaryota	Rhizaria	Cercozoa	Cercozoa;Filosa-Thecofilosea	Cryomonadida	Rhogostoma-lineage	Rhogostoma-lineage_X	Rhogostoma-lineage_X_sp.	0	0	0	0	0	0	0	0	0	0	0	0	0	0	0	0	0	0	0	0	0	0	0	0	0	0	0	0	0	0	0	0	0	0	0	0	0	0	0	0	0
ASV_2488	Eukaryota	Rhizaria	Cercozoa	Cercozoa;Filosa-Thecofilosea	Cryomonadida	Rhogostoma-lineage	Rhogostoma-lineage_X	Rhogostoma-lineage_X_sp.	0	0	0	0	83	0	0	0	0	0	0	0	0	0	0	0	0	0	0	0	0	0	0	0	0	0	0	0	0	0	0	0	0	0	0	0	0	0	0	0	0
ASV_2521	Eukaryota	Rhizaria	Cercozoa	Cercozoa;Filosa-Thecofilosea	Cryomonadida	Rhogostoma-lineage	Rhogostoma-lineage_X	Rhogostoma-lineage_X_sp.	0	0	0	0	0	0	0	0	0	0	0	0	0	0	0	0	0	0	0	0	0	0	0	0	0	0	0	0	0	0	0	0	0	0	0	0	0	0	0	0	0
ASV_1825	Eukaryota	Rhizaria	Cercozoa	Cercozoa;Filosa-Thecofilosea	Cryomonadida	Rhogostoma-lineage	Rhogostoma-lineage_X	Rhogostoma-lineage_X_sp.	0	0	0	0	0	0	0	0	0	0	0	0	0	0	0	0	0	0	0	0	0	0	0	0	0	0	0	0	0	0	0	0	0	0	0	0	0	0	0	0	0
ASV_2601	Eukaryota	Rhizaria	Cercozoa	Cercozoa;Filosa-Thecofilosea	Cryomonadida	Rhogostoma-lineage	Rhogostoma-lineage_X	Rhogostoma-lineage_X_sp.	0	0	0	0	0	0	0	0	0	0	0	0	0	0	0	0	0	0	0	0	0	0	53	0	0	0	0	0	0	0	0	0	0	0	0	0	0	0	0	0	0
ASV_1876	Eukaryota	Rhizaria	Cercozoa	Cercozoa;Filosa-Thecofilosea	Cryomonadida	Rhogostoma-lineage	Rhogostoma-lineage_X	Rhogostoma-lineage_X_sp.	0	0	0	0	0	0	0	0	0	0	0	0	0	0	0	0	0	0	0	0	0	0	0	0	0	0	0	0	0	0	0	0	0	0	0	0	0	0	0	0	0
ASV_2678	Eukaryota	Rhizaria	Cercozoa	Cercozoa;Filosa-Thecofilosea	Cryomonadida	Rhogostoma-lineage	Rhogostoma-lineage_X	Rhogostoma-lineage_X_sp.	0	0	0	0	0	0	0	0	0	0	0	0	0	0	0	0	0	0	0	0	0	0	0	0	0	0	0	0	0	0	0	0	0	0	0	0	0	0	0	0	0
ASV_2860	Eukaryota	Rhizaria	Cercozoa	Cercozoa;Filosa-Thecofilosea	Cryomonadida	Rhogostoma-lineage	Rhogostoma-lineage_X	Rhogostoma-lineage_X_sp.	0	0	0	0	0	0	0	0	0	0	0	0	0	0	0	0	0	0	0	0	0	0	0	0	0	0	0	0	0	0	0	0	0	0	0	0	0	0	0	0	0
ASV_2861	Eukaryota	Rhizaria	Cercozoa	Cercozoa;Filosa-Thecofilosea	Cryomonadida	Rhogostoma-lineage	Rhogostoma-lineage_X	Rhogostoma-lineage_X_sp.	0	0	0	0	0	0	0	0	0	0	0	0	0	0	0	0	0	0	0	0	0	0	0	0	0	0	0	0	0	0	0	0	0	0	0	0	0	0	0	0	0
ASV_3146	Eukaryota	Rhizaria	Cercozoa	Cercozoa;Filosa-Thecofilosea	Cryomonadida	Rhogostoma-lineage	Rhogostoma-lineage_X	Rhogostoma-lineage_X_sp.	0	0	0	0	0	0	0	0	0	0	0	0	0	0	0	0	0	0	0	0	0	0	0	0	0	0	0	0	0	0	0	0	0	0	0	0	0	0	0	0	0
ASV_3166	Eukaryota	Rhizaria	Cercozoa	Cercozoa;Filosa-Thecofilosea	Cryomonadida	Rhogostoma-lineage	Rhogostoma-lineage_X	Rhogostoma-lineage_X_sp.	0	0	0	0	0	0	0	0	0	0	0	0	0	0	0	0	0	0	0	0	0	0	0	0	0	0	0	0	0	0	0	0	0	0	0	0	0	0	0	0	0
ASV_3167	Eukaryota	Rhizaria	Cercozoa	Cercozoa;Filosa-Thecofilosea	Cryomonadida	Rhogostoma-lineage	Rhogostoma-lineage_X	Rhogostoma-lineage_X_sp.	0	0	0	0	0	0	0	0	0	0	0	0	0	0	0	0	0	0	0	0	0	0	0	0	0	0	0	0	0	0	0	0	0	0	0	0	0	0	0	0	0
ASV_3173	Eukaryota	Rhizaria	Cercozoa	Cercozoa;Filosa-Thecofilosea	Cryomonadida	Rhogostoma-lineage	Rhogostoma-lineage_X	Rhogostoma-lineage_X_sp.	0	0	0	0	0	0	0	0	0	0	0	0	0	0	0	0	0	0	0	0	0	0	0	0	0	0	0	0	0	0	0	0	0	0	0	0	0	0	0	0	0
ASV_3179	Eukaryota	Rhizaria	Cercozoa	Cercozoa;Filosa-Thecofilosea	Cryomonadida	Rhogostoma-lineage	Rhogostoma-lineage_X	Rhogostoma-lineage_X_sp.	0	0	0	0	0	0	0	0	0	0	0	0	0	0	0	0	0	0	0	0	0	0	0	0	0	0	0	0	0	0	0	0	0	0	0	0	0	0	0	0	0
ASV_2844	Eukaryota	Rhizaria	Cercozoa	Cercozoa;Filosa-Thecofilosea	Cryomonadida	Rhogostoma-lineage	Rhogostoma-lineage_X	Rhogostoma-lineage_X_sp.	0	0	0	0	0	0	0	0	0	0	0	0	0	0	0	0	0	0	0	0	0	0	0	0	0	0	0	0	0	0	0	0	0	0	0	0	0	0	0	0	0
ASV_3392	Eukaryota	Rhizaria	Cercozoa	Cercozoa;Filosa-Thecofilosea	Cryomonadida	Rhogostoma-lineage	Rhogostoma-lineage_X	Rhogostoma-lineage_X_sp.	0	0	0	0	0	0	0	0	0	0	0	0	0	0	0	0	0	0	0	0	0	0	0	0	0	0	0	0	0	0	0	0	0	0	0	0	0	0	0	0	0
ASV_3418	Eukaryota	Rhizaria	Cercozoa	Cercozoa;Filosa-Thecofilosea	Cryomonadida	Rhogostoma-lineage	Rhogostoma-lineage_X	Rhogostoma-lineage_X_sp.	0	0	0	0	0	0	0	0	0	0	0	0	0	0	0	0	0	0	0	0	0	0	0	0	0	0	0	0	0	0	0	0	0	0	0	0	0	0	0	0	0
ASV_3430	Eukaryota	Rhizaria	Cercozoa	Cercozoa;Filosa-Thecofilosea	Cryomonadida	Rhogostoma-lineage	Rhogostoma-lineage_X	Rhogostoma-lineage_X_sp.	0	0	0	0	0	0	0	0	0	0	0	0	0	0	0	0	0	0	0	0	0	0	48	0	0	0	0	0	0	0	0	0	0	0	0	0	0	0	0	0	0
ASV_3524	Eukaryota	Rhizaria	Cercozoa	Cercozoa;Filosa-Thecofilosea	Cryomonadida	Rhogostoma-lineage	Rhogostoma-lineage_X	Rhogostoma-lineage_X_sp.	0	0	0	0	0	0	0	0	0	0	0	0	0	0	0	0	0	0	0	0	0	0	0	0	0	0	0	0	0	0	0	0	0	0	0	0	0	0	0	0	0
ASV_3573	Eukaryota	Rhizaria	Cercozoa	Cercozoa;Filosa-Thecofilosea	Cryomonadida	Rhogostoma-lineage	Rhogostoma-lineage_X	Rhogostoma-lineage_X_sp.	0	0	0	0	0	0	0	0	0	0	0	0	0	0	0	0	0	0	0	0	0	0	0	0	0	0	0	0	0	0	0	0	0	0	0	0	0	0	0	0	0
ASV_3611	Eukaryota	Rhizaria	Cercozoa	Cercozoa;Filosa-Thecofilosea	Cryomonadida	Rhogostoma-lineage	Rhogostoma-lineage_X	Rhogostoma-lineage_X_sp.	0	0	0	0	0	0	0	0	0	0	0	0	0	0	0	0	0	0	0	0	0	0	0	0	0	0	0	0	0	0	0	0	0	0	0	0	0	0	0	0	0
ASV_3676	Eukaryota	Rhizaria	Cercozoa	Cercozoa;Filosa-Thecofilosea	Cryomonadida	Rhogostoma-lineage	Rhogostoma-lineage_X	Rhogostoma-lineage_X_sp.	0	0	0	0	0	0	0	0	0	0	0	0	0	0	0	0	0	0	0	0	0	0	0	0	0	0	0	0	0	0	0	0	0	0	0	0	0	0	0	0	0
ASV_3679	Eukaryota	Rhizaria	Cercozoa	Cercozoa;Filosa-Thecofilosea	Cryomonadida	Rhogostoma-lineage	Rhogostoma-lineage_X	Rhogostoma-lineage_X_sp.	0	0	0	0	0	0	0	0	0	0	0	0	0	0	0	0	0	0	0	0	0	0	0	0	0	0	0	0	0	0	0	0	0	0	0	0	0	0	0	0	0
ASV_3680	Eukaryota	Rhizaria	Cercozoa	Cercozoa;Filosa-Thecofilosea	Cryomonadida	Rhogostoma-lineage	Rhogostoma-lineage_X	Rhogostoma-lineage_X_sp.	0	0	0	0	0	0	0	0	0	0	0	0	0	0	0	0	0	0	0	0	0	0	0	0	0	0	0	0	0	0	0	0	0	0	0	0	0	0	0	0	0
ASV_3726	Eukaryota	Rhizaria	Cercozoa	Cercozoa;Filosa-Thecofilosea	Cryomonadida	Rhogostoma-lineage	Rhogostoma-lineage_X	Rhogostoma-lineage_X_sp.	0	0	0	0	0	0	0	0	0	0	0	0	0	0	0	0	0	0	0	0	0	0	0	0	0	0	0	0	0	0	0	0	0	0	0	0	0	0	0	0	0
ASV_3770	Eukaryota	Rhizaria	Cercozoa	Cercozoa;Filosa-Thecofilosea	Cryomonadida	Rhogostoma-lineage	Rhogostoma-lineage_X	Rhogostoma-lineage_X_sp.	0	0	0	0	0	0	0	0	40	0	0	0	0	0	0	0	0	0	0	0	0	0	0	0	0	0	0	0	0	0	0	0	0	0	0	0	0	0	0	0	0
ASV_3801	Eukaryota	Rhizaria	Cercozoa	Cercozoa;Filosa-Thecofilosea	Cryomonadida	Rhogostoma-lineage	Rhogostoma-lineage_X	Rhogostoma-lineage_X_sp.	0	0	0	0	0	0	0	0	0	0	0	0	0	0	0	0	0	0	0	0	0	0	0	0	0	0	0	0	0	40	0	0	0	0	0	0	0	0	0	0	0
ASV_3842	Eukaryota	Rhizaria	Cercozoa	Cercozoa;Filosa-Thecofilosea	Cryomonadida	Rhogostoma-lineage	Rhogostoma-lineage_X	Rhogostoma-lineage_X_sp.	0	0	0	0	0	0	0	0	0	0	0	0	0	0	0	0	0	0	0	0	0	0	0	0	0	0	0	0	0	0	0	0	0	0	0	0	0	0	0	0	0
ASV_3945	Eukaryota	Rhizaria	Cercozoa	Cercozoa;Filosa-Thecofilosea	Cryomonadida	Rhogostoma-lineage	Rhogostoma-lineage_X	Rhogostoma-lineage_X_sp.	0	0	0	0	37	0	0	0	0	0	0	0	0	0	0	0	0	0	0	0	0	0	0	0	0	0	0	0	0	0	0	0	0	0	0	0	0	0	0	0	0
ASV_4060	Eukaryota	Rhizaria	Cercozoa	Cercozoa;Filosa-Thecofilosea	Cryomonadida	Rhogostoma-lineage	Rhogostoma-lineage_X	Rhogostoma-lineage_X_sp.	0	0	0	0	0	0	0	0	0	0	0	0	0	0	0	0	0	0	0	0	0	0	0	0	0	0	0	0	0	0	0	0	0	0	0	0	0	0	0	0	0
ASV_4428	Eukaryota	Rhizaria	Cercozoa	Cercozoa;Filosa-Thecofilosea	Cryomonadida	Rhogostoma-lineage	Rhogostoma-lineage_X	Rhogostoma-lineage_X_sp.	0	0	0	0	0	0	0	0	0	0	0	0	0	0	0	0	0	0	0	0	0	0	0	0	0	0	0	0	0	0	0	0	0	0	0	0	0	0	0	0	0
ASV_4442	Eukaryota	Rhizaria	Cercozoa	Cercozoa;Filosa-Thecofilosea	Cryomonadida	Rhogostoma-lineage	Rhogostoma-lineage_X	Rhogostoma-lineage_X_sp.	0	0	0	0	0	0	0	0	0	0	0	0	0	0	0	0	0	0	0	0	0	0	0	0	0	0	0	0	0	30	0	0	0	0	0	0	0	0	0	0	0
ASV_4521	Eukaryota	Rhizaria	Cercozoa	Cercozoa;Filosa-Thecofilosea	Cryomonadida	Rhogostoma-lineage	Rhogostoma-lineage_X	Rhogostoma-lineage_X_sp.	0	0	0	0	0	0	0	0	0	0	0	0	0	0	0	0	0	0	0	0	0	0	0	0	0	0	0	0	0	0	0	0	0	0	0	0	0	0	0	0	0
ASV_4566	Eukaryota	Rhizaria	Cercozoa	Cercozoa;Filosa-Thecofilosea	Cryomonadida	Rhogostoma-lineage	Rhogostoma-lineage_X	Rhogostoma-lineage_X_sp.	0	0	0	0	0	0	0	0	0	0	0	0	0	0	0	0	0	0	0	0	0	0	0	0	0	0	0	0	0	0	0	0	0	0	0	0	0	0	0	0	0
ASV_3211	Eukaryota	Rhizaria	Cercozoa	Cercozoa;Filosa-Thecofilosea	Cryomonadida	Rhogostoma-lineage	Rhogostoma-lineage_X	Rhogostoma-lineage_X_sp.	0	0	0	0	0	0	0	0	0	0	0	0	0	0	0	0	0	0	0	0	0	0	0	0	0	0	0	0	0	0	0	0	0	0	0	0	0	0	0	0	0
ASV_4709	Eukaryota	Rhizaria	Cercozoa	Cercozoa;Filosa-Thecofilosea	Cryomonadida	Rhogostoma-lineage	Rhogostoma-lineage_X	Rhogostoma-lineage_X_sp.	0	0	0	0	0	0	0	0	0	0	0	0	0	0	0	0	0	0	0	0	0	0	0	0	0	0	0	0	0	0	0	0	0	0	0	0	0	0	0	0	0
ASV_4782	Eukaryota	Rhizaria	Cercozoa	Cercozoa;Filosa-Thecofilosea	Cryomonadida	Rhogostoma-lineage	Rhogostoma-lineage_X	Rhogostoma-lineage_X_sp.	0	0	0	0	0	0	0	0	0	0	0	0	0	0	0	0	0	0	0	0	0	0	0	0	0	0	0	0	0	0	0	26	0	0	0	0	0	0	0	0	0
ASV_4788	Eukaryota	Rhizaria	Cercozoa	Cercozoa;Filosa-Thecofilosea	Cryomonadida	Rhogostoma-lineage	Rhogostoma-lineage_X	Rhogostoma-lineage_X_sp.	0	0	0	0	0	0	0	0	0	0	0	0	0	0	0	0	0	0	0	0	0	0	0	0	0	0	0	0	0	0	0	0	0	0	0	0	0	0	0	0	0
ASV_5073	Eukaryota	Rhizaria	Cercozoa	Cercozoa;Filosa-Thecofilosea	Cryomonadida	Rhogostoma-lineage	Rhogostoma-lineage_X	Rhogostoma-lineage_X_sp.	0	0	0	0	0	0	0	0	0	0	0	0	0	0	0	0	0	0	0	0	0	0	0	0	0	0	0	0	0	0	0	0	0	0	0	0	0	0	0	0	0
ASV_5121	Eukaryota	Rhizaria	Cercozoa	Cercozoa;Filosa-Thecofilosea	Cryomonadida	Rhogostoma-lineage	Rhogostoma-lineage_X	Rhogostoma-lineage_X_sp.	0	0	0	0	0	0	0	0	0	0	0	0	0	0	0	0	0	0	0	0	0	0	0	0	0	0	0	0	0	0	0	0	0	0	0	0	0	0	0	0	0
ASV_5187	Eukaryota	Rhizaria	Cercozoa	Cercozoa;Filosa-Thecofilosea	Cryomonadida	Rhogostoma-lineage	Rhogostoma-lineage_X	Rhogostoma-lineage_X_sp.	0	0	0	0	0	0	0	0	0	0	0	0	0	0	0	0	0	0	0	0	0	0	0	0	0	0	0	0	0	0	0	0	0	0	0	0	0	0	0	0	0
ASV_5221	Eukaryota	Rhizaria	Cercozoa	Cercozoa;Filosa-Thecofilosea	Cryomonadida	Rhogostoma-lineage	Rhogostoma-lineage_X	Rhogostoma-lineage_X_sp.	0	0	0	0	0	0	0	0	0	0	0	0	0	21	0	0	0	0	0	0	0	0	0	0	0	0	0	0	0	0	0	0	0	0	0	0	0	0	0	0	0
ASV_5284	Eukaryota	Rhizaria	Cercozoa	Cercozoa;Filosa-Thecofilosea	Cryomonadida	Rhogostoma-lineage	Rhogostoma-lineage_X	Rhogostoma-lineage_X_sp.	0	0	0	21	0	0	0	0	0	0	0	0	0	0	0	0	0	0	0	0	0	0	0	0	0	0	0	0	0	0	0	0	0	0	0	0	0	0	0	0	0
ASV_5346	Eukaryota	Rhizaria	Cercozoa	Cercozoa;Filosa-Thecofilosea	Cryomonadida	Rhogostoma-lineage	Rhogostoma-lineage_X	Rhogostoma-lineage_X_sp.	0	0	0	0	0	0	0	0	0	0	0	0	0	0	0	0	0	0	0	0	0	0	0	0	0	0	0	0	0	0	0	0	0	0	0	0	0	0	0	0	0
ASV_5357	Eukaryota	Rhizaria	Cercozoa	Cercozoa;Filosa-Thecofilosea	Cryomonadida	Rhogostoma-lineage	Rhogostoma-lineage_X	Rhogostoma-lineage_X_sp.	0	0	0	0	0	0	0	0	0	0	0	0	0	0	0	0	0	0	0	0	0	0	0	0	0	0	0	0	0	0	0	0	0	0	0	0	0	0	0	0	0
ASV_5520	Eukaryota	Rhizaria	Cercozoa	Cercozoa;Filosa-Thecofilosea	Cryomonadida	Rhogostoma-lineage	Rhogostoma-lineage_X	Rhogostoma-lineage_X_sp.	0	0	0	0	0	0	0	0	0	0	0	0	0	0	0	0	0	0	0	0	0	0	0	0	0	0	0	0	0	0	0	0	0	0	0	0	0	0	0	0	0
ASV_5643	Eukaryota	Rhizaria	Cercozoa	Cercozoa;Filosa-Thecofilosea	Cryomonadida	Rhogostoma-lineage	Rhogostoma-lineage_X	Rhogostoma-lineage_X_sp.	0	0	0	0	0	0	0	0	0	0	0	0	0	0	0	0	0	0	0	0	0	0	18	0	0	0	0	0	0	0	0	0	0	0	0	0	0	0	0	0	0
ASV_5649	Eukaryota	Rhizaria	Cercozoa	Cercozoa;Filosa-Thecofilosea	Cryomonadida	Rhogostoma-lineage	Rhogostoma-lineage_X	Rhogostoma-lineage_X_sp.	0	0	0	0	0	0	0	0	0	0	0	0	0	0	0	0	0	0	0	0	0	0	0	0	0	0	0	0	0	18	0	0	0	0	0	0	0	0	0	0	0
ASV_5888	Eukaryota	Rhizaria	Cercozoa	Cercozoa;Filosa-Thecofilosea	Cryomonadida	Rhogostoma-lineage	Rhogostoma-lineage_X	Rhogostoma-lineage_X_sp.	0	0	0	0	0	0	0	0	0	0	0	0	0	0	0	0	0	0	0	0	0	0	0	0	0	0	0	0	0	0	0	0	0	0	0	0	0	0	0	0	0
ASV_5890	Eukaryota	Rhizaria	Cercozoa	Cercozoa;Filosa-Thecofilosea	Cryomonadida	Rhogostoma-lineage	Rhogostoma-lineage_X	Rhogostoma-lineage_X_sp.	0	0	0	0	0	0	0	0	0	0	0	0	0	0	0	0	0	0	0	0	0	0	0	0	0	0	0	0	0	0	0	0	0	0	0	0	0	0	0	0	0
ASV_5924	Eukaryota	Rhizaria	Cercozoa	Cercozoa;Filosa-Thecofilosea	Cryomonadida	Rhogostoma-lineage	Rhogostoma-lineage_X	Rhogostoma-lineage_X_sp.	0	0	0	0	0	0	0	0	0	0	0	0	0	0	16	0	0	0	0	0	0	0	0	0	0	0	0	0	0	0	0	0	0	0	0	0	0	0	0	0	0
ASV_5936	Eukaryota	Rhizaria	Cercozoa	Cercozoa;Filosa-Thecofilosea	Cryomonadida	Rhogostoma-lineage	Rhogostoma-lineage_X	Rhogostoma-lineage_X_sp.	0	0	0	0	0	0	0	0	0	0	0	0	0	0	0	0	0	0	0	0	0	0	16	0	0	0	0	0	0	0	0	0	0	0	0	0	0	0	0	0	0
ASV_6257	Eukaryota	Rhizaria	Cercozoa	Cercozoa;Filosa-Thecofilosea	Cryomonadida	Rhogostoma-lineage	Rhogostoma-lineage_X	Rhogostoma-lineage_X_sp.	0	0	0	0	0	0	0	0	0	0	0	0	0	0	0	0	0	0	0	0	0	0	0	0	0	0	0	0	0	0	0	0	0	0	0	0	0	0	0	0	0
ASV_6393	Eukaryota	Rhizaria	Cercozoa	Cercozoa;Filosa-Thecofilosea	Cryomonadida	Rhogostoma-lineage	Rhogostoma-lineage_X	Rhogostoma-lineage_X_sp.	0	0	0	0	0	0	0	0	0	0	0	0	0	0	0	0	0	0	0	0	0	0	0	0	0	0	0	0	0	0	0	0	0	0	0	0	0	0	0	0	0
ASV_6445	Eukaryota	Rhizaria	Cercozoa	Cercozoa;Filosa-Thecofilosea	Cryomonadida	Rhogostoma-lineage	Rhogostoma-lineage_X	Rhogostoma-lineage_X_sp.	0	0	0	0	0	0	0	0	0	0	0	0	0	0	0	0	0	0	0	0	0	0	0	0	0	0	0	0	0	0	0	0	0	0	0	0	0	0	0	0	0
ASV_6495	Eukaryota	Rhizaria	Cercozoa	Cercozoa;Filosa-Thecofilosea	Cryomonadida	Rhogostoma-lineage	Rhogostoma-lineage_X	Rhogostoma-lineage_X_sp.	0	0	0	0	0	0	0	0	0	0	0	0	0	0	0	0	0	0	0	0	0	0	0	0	0	0	0	0	0	0	0	0	0	0	0	0	0	0	0	0	0
ASV_6499	Eukaryota	Rhizaria	Cercozoa	Cercozoa;Filosa-Thecofilosea	Cryomonadida	Rhogostoma-lineage	Rhogostoma-lineage_X	Rhogostoma-lineage_X_sp.	0	0	0	0	0	0	0	0	0	0	0	0	0	0	0	0	0	0	0	0	0	0	0	0	0	0	0	0	0	0	0	0	0	0	0	0	0	0	0	0	0
ASV_6586	Eukaryota	Rhizaria	Cercozoa	Cercozoa;Filosa-Thecofilosea	Cryomonadida	Rhogostoma-lineage	Rhogostoma-lineage_X	Rhogostoma-lineage_X_sp.	0	0	0	0	0	0	0	0	0	0	0	0	0	0	0	0	0	0	0	0	0	0	0	0	0	0	0	0	0	0	0	0	0	0	0	0	0	0	0	0	0
ASV_6587	Eukaryota	Rhizaria	Cercozoa	Cercozoa;Filosa-Thecofilosea	Cryomonadida	Rhogostoma-lineage	Rhogostoma-lineage_X	Rhogostoma-lineage_X_sp.	0	0	0	0	0	0	0	0	0	0	0	0	0	0	0	0	0	0	0	0	0	0	0	0	0	0	0	0	0	0	0	0	0	0	0	0	0	0	0	0	0
ASV_6721	Eukaryota	Rhizaria	Cercozoa	Cercozoa;Filosa-Thecofilosea	Cryomonadida	Rhogostoma-lineage	Rhogostoma-lineage_X	Rhogostoma-lineage_X_sp.	0	0	0	0	0	0	0	0	0	0	0	0	0	0	0	0	0	0	0	0	0	0	0	0	0	0	0	0	0	0	0	0	0	0	0	0	0	0	0	0	0
ASV_7085	Eukaryota	Rhizaria	Cercozoa	Cercozoa;Filosa-Thecofilosea	Cryomonadida	Rhogostoma-lineage	Rhogostoma-lineage_X	Rhogostoma-lineage_X_sp.	0	0	0	0	0	0	10	0	0	0	0	0	0	0	0	0	0	0	0	0	0	0	0	0	0	0	0	0	0	0	0	0	0	0	0	0	0	0	0	0	0
ASV_7135	Eukaryota	Rhizaria	Cercozoa	Cercozoa;Filosa-Thecofilosea	Cryomonadida	Rhogostoma-lineage	Rhogostoma-lineage_X	Rhogostoma-lineage_X_sp.	0	0	0	0	0	0	0	0	0	0	0	0	0	0	0	0	0	0	0	0	0	0	0	0	0	0	0	0	0	0	0	0	0	0	0	0	0	0	0	0	0
ASV_7391	Eukaryota	Rhizaria	Cercozoa	Cercozoa;Filosa-Thecofilosea	Cryomonadida	Rhogostoma-lineage	Rhogostoma-lineage_X	Rhogostoma-lineage_X_sp.	0	0	0	0	0	0	0	0	0	0	0	0	0	0	0	0	0	0	0	0	0	0	0	0	0	0	0	0	0	0	0	0	0	0	0	0	0	0	0	0	0
ASV_7398	Eukaryota	Rhizaria	Cercozoa	Cercozoa;Filosa-Thecofilosea	Cryomonadida	Rhogostoma-lineage	Rhogostoma-lineage_X	Rhogostoma-lineage_X_sp.	0	0	0	0	0	0	0	0	0	0	0	0	0	0	0	0	0	0	0	0	0	0	0	0	0	0	0	0	0	0	0	0	0	0	0	0	0	0	0	0	0
ASV_7510	Eukaryota	Rhizaria	Cercozoa	Cercozoa;Filosa-Thecofilosea	Cryomonadida	Rhogostoma-lineage	Rhogostoma-lineage_X	Rhogostoma-lineage_X_sp.	0	0	0	0	0	0	0	0	0	0	0	0	0	0	0	0	0	0	0	0	0	0	0	0	0	0	0	0	0	0	0	0	0	0	0	0	0	0	0	0	0
ASV_7635	Eukaryota	Rhizaria	Cercozoa	Cercozoa;Filosa-Thecofilosea	Cryomonadida	Rhogostoma-lineage	Rhogostoma-lineage_X	Rhogostoma-lineage_X_sp.	0	0	0	0	0	0	0	0	0	0	0	0	0	0	0	0	0	0	0	0	0	0	0	8	0	0	0	0	0	0	0	0	0	0	0	0	0	0	0	0	0
ASV_8056	Eukaryota	Rhizaria	Cercozoa	Cercozoa;Filosa-Thecofilosea	Cryomonadida	Rhogostoma-lineage	Rhogostoma-lineage_X	Rhogostoma-lineage_X_sp.	0	0	0	0	6	0	0	0	0	0	0	0	0	0	0	0	0	0	0	0	0	0	0	0	0	0	0	0	0	0	0	0	0	0	0	0	0	0	0	0	0
ASV_8285	Eukaryota	Rhizaria	Cercozoa	Cercozoa;Filosa-Thecofilosea	Cryomonadida	Rhogostoma-lineage	Rhogostoma-lineage_X	Rhogostoma-lineage_X_sp.	0	0	0	0	0	0	0	0	0	0	0	0	0	0	0	0	0	0	0	0	0	0	0	0	0	0	0	0	0	0	0	0	0	0	0	0	0	0	0	0	0
ASV_8293	Eukaryota	Rhizaria	Cercozoa	Cercozoa;Filosa-Thecofilosea	Cryomonadida	Rhogostoma-lineage	Rhogostoma-lineage_X	Rhogostoma-lineage_X_sp.	0	0	0	0	0	0	0	0	0	0	0	0	0	0	0	0	0	0	0	0	0	0	0	0	0	0	0	0	0	0	0	0	0	0	0	0	0	0	0	0	0
ASV_8312	Eukaryota	Rhizaria	Cercozoa	Cercozoa;Filosa-Thecofilosea	Cryomonadida	Rhogostoma-lineage	Rhogostoma-lineage_X	Rhogostoma-lineage_X_sp.	0	0	0	0	0	0	0	0	0	0	0	0	0	0	0	0	0	0	0	0	0	0	0	0	0	0	0	0	0	0	0	0	0	0	0	0	0	0	0	0	0
ASV_8432	Eukaryota	Rhizaria	Cercozoa	Cercozoa;Filosa-Thecofilosea	Cryomonadida	Rhogostoma-lineage	Rhogostoma-lineage_X	Rhogostoma-lineage_X_sp.	0	0	0	0	0	0	0	0	0	0	0	0	0	0	0	0	0	0	0	0	0	0	0	0	0	0	0	0	0	0	0	0	0	0	0	0	0	0	0	0	0
ASV_8472	Eukaryota	Rhizaria	Cercozoa	Cercozoa;Filosa-Thecofilosea	Cryomonadida	Rhogostoma-lineage	Rhogostoma-lineage_X	Rhogostoma-lineage_X_sp.	0	0	0	0	0	0	0	0	0	0	0	0	0	0	0	0	0	0	0	0	0	0	0	0	0	0	0	0	0	0	0	0	0	0	0	0	0	0	0	0	0
ASV_8499	Eukaryota	Rhizaria	Cercozoa	Cercozoa;Filosa-Thecofilosea	Cryomonadida	Rhogostoma-lineage	Rhogostoma-lineage_X	Rhogostoma-lineage_X_sp.	0	0	0	0	0	0	0	0	0	0	0	0	0	0	0	0	0	0	0	0	0	0	0	0	0	0	0	0	0	0	0	0	0	0	0	0	0	0	0	0	0
ASV_8626	Eukaryota	Rhizaria	Cercozoa	Cercozoa;Filosa-Thecofilosea	Cryomonadida	Rhogostoma-lineage	Rhogostoma-lineage_X	Rhogostoma-lineage_X_sp.	0	0	0	0	0	0	0	0	0	0	0	0	0	0	0	0	0	0	0	0	0	0	0	0	0	0	0	0	0	0	0	0	0	0	0	0	0	0	0	0	0
ASV_8761	Eukaryota	Rhizaria	Cercozoa	Cercozoa;Filosa-Thecofilosea	Cryomonadida	Rhogostoma-lineage	Rhogostoma-lineage_X	Rhogostoma-lineage_X_sp.	0	0	0	0	0	0	0	0	0	0	0	0	0	0	0	0	0	0	0	0	0	0	0	0	0	0	0	0	0	0	0	0	0	0	0	0	0	0	0	0	0
ASV_8840	Eukaryota	Rhizaria	Cercozoa	Cercozoa;Filosa-Thecofilosea	Cryomonadida	Rhogostoma-lineage	Rhogostoma-lineage_X	Rhogostoma-lineage_X_sp.	0	0	0	0	0	0	0	0	0	0	0	0	0	0	0	0	0	0	0	0	0	0	0	0	0	0	0	0	0	0	0	0	0	0	0	0	0	0	0	0	0
ASV_8846	Eukaryota	Rhizaria	Cercozoa	Cercozoa;Filosa-Thecofilosea	Cryomonadida	Rhogostoma-lineage	Rhogostoma-lineage_X	Rhogostoma-lineage_X_sp.	0	0	0	0	0	0	0	0	0	0	0	0	0	0	0	0	0	0	0	0	0	0	0	0	0	0	0	0	0	0	0	0	0	0	0	0	0	0	0	0	0
ASV_8848	Eukaryota	Rhizaria	Cercozoa	Cercozoa;Filosa-Thecofilosea	Cryomonadida	Rhogostoma-lineage	Rhogostoma-lineage_X	Rhogostoma-lineage_X_sp.	0	0	0	0	0	0	0	0	0	0	0	0	0	0	0	0	0	0	0	0	0	0	0	0	0	0	0	0	0	0	0	0	0	0	0	0	0	0	0	0	0
ASV_8997	Eukaryota	Rhizaria	Cercozoa	Cercozoa;Filosa-Thecofilosea	Cryomonadida	Rhogostoma-lineage	Rhogostoma-lineage_X	Rhogostoma-lineage_X_sp.	0	0	0	0	0	0	0	0	0	0	0	0	0	0	0	0	0	0	0	0	0	0	0	0	0	0	0	0	0	0	0	0	0	0	0	0	0	0	0	0	0
ASV_9047	Eukaryota	Rhizaria	Cercozoa	Cercozoa;Filosa-Thecofilosea	Cryomonadida	Rhogostoma-lineage	Rhogostoma-lineage_X	Rhogostoma-lineage_X_sp.	0	0	0	0	0	0	0	0	0	0	0	0	0	0	0	0	0	0	0	0	0	0	0	0	0	0	0	0	0	0	0	0	0	0	0	0	0	0	0	0	0
ASV_9109	Eukaryota	Rhizaria	Cercozoa	Cercozoa;Filosa-Thecofilosea	Cryomonadida	Rhogostoma-lineage	Rhogostoma-lineage_X	Rhogostoma-lineage_X_sp.	0	0	0	0	0	0	0	0	0	0	0	0	0	0	0	0	0	0	0	0	0	0	0	0	0	0	0	0	0	0	0	0	0	0	0	0	0	0	0	0	0
ASV_9183	Eukaryota	Rhizaria	Cercozoa	Cercozoa;Filosa-Thecofilosea	Cryomonadida	Rhogostoma-lineage	Rhogostoma-lineage_X	Rhogostoma-lineage_X_sp.	0	0	0	0	0	0	0	0	0	0	0	0	0	0	0	0	0	0	0	0	0	0	3	0	0	0	0	0	0	0	0	0	0	0	0	0	0	0	0	0	0
ASV_3475	Eukaryota	Rhizaria	Cercozoa	Cercozoa;Novel-clade-10-12	Tremulida	Tremulidae	Tremula	Tremula_longifila	0	0	0	0	46	0	0	0	0	0	0	0	0	0	0	0	0	0	0	0	0	0	0	0	0	0	0	0	0	0	0	0	0	0	0	0	0	0	0	0	0
ASV_5225	Eukaryota	Rhizaria	Cercozoa	Cercozoa;Novel-clade-10-12	Tremulida	Tremulidae	Tremula	Tremula_longifila	0	0	0	0	0	0	0	0	0	0	0	0	0	0	0	0	0	0	0	0	0	0	0	0	0	0	0	0	0	0	21	0	0	0	0	0	0	0	0	0	0
ASV_6742	Eukaryota	Rhizaria	Cercozoa	Cercozoa;Novel-clade-10-12	Tremulida	Tremulidae	Tremula	Tremula_longifila	0	0	0	0	11	0	0	0	0	0	0	0	0	0	0	0	0	0	0	0	0	0	0	0	0	0	0	0	0	0	0	0	0	0	0	0	0	0	0	0	0
ASV_8068	Eukaryota	Rhizaria	Cercozoa	Cercozoa;Novel-clade-10-12	Tremulida	Tremulidae	Tremula	Tremula_longifila	0	0	0	0	0	0	0	0	0	0	0	0	0	0	0	0	0	0	0	0	0	0	0	0	0	0	0	0	0	0	6	0	0	0	0	0	0	0	0	0	0
ASV_8337	Eukaryota	Rhizaria	Cercozoa	Cercozoa;Novel-clade-10-12	Tremulida	Tremulidae	Tremula	Tremula_longifila	0	0	0	0	0	0	0	0	0	0	0	0	0	0	0	0	0	0	0	0	0	0	0	0	0	0	0	0	0	0	0	0	0	0	0	0	0	0	0	0	0
ASV_2985	Eukaryota	Archaeplastida	Chlorophyta	Chlorophyta;Chlorodendrophyceae	Chlorodendrales	Chlorodendraceae	Chlorodendraceae_unclassified	Chlorodendraceae_unclassified	0	0	0	0	0	0	0	0	0	0	0	0	0	0	0	0	0	0	0	0	0	0	0	0	0	0	0	0	0	0	0	0	0	0	0	0	0	0	0	0	0
ASV_3358	Eukaryota	Archaeplastida	Chlorophyta	Chlorophyta;Chlorodendrophyceae	Chlorodendrales	Chlorodendraceae	Chlorodendraceae_unclassified	Chlorodendraceae_unclassified	0	0	0	0	0	0	0	0	0	0	0	0	0	0	0	0	0	0	0	0	0	0	0	0	0	0	0	0	0	0	0	0	0	0	0	0	0	0	0	0	0
ASV_2204	Eukaryota	Archaeplastida	Chlorophyta	Chlorophyta;Chlorophyceae	Chlamydomonadales	Chlamydomonadales_X	Actinochloris	Actinochloris_sp.	0	0	51	0	0	0	0	0	0	0	0	0	0	0	0	0	0	0	0	0	0	0	0	0	0	0	0	0	0	0	0	7	0	0	0	0	4	0	0	0	0
ASV_3502	Eukaryota	Archaeplastida	Chlorophyta	Chlorophyta;Chlorophyceae	Chlamydomonadales	Chlamydomonadales_X	Actinochloris	Actinochloris_sp.	0	0	18	0	0	0	0	0	0	0	0	0	0	0	0	0	0	0	0	0	0	0	0	0	0	0	0	0	0	0	0	7	0	0	0	0	2	0	0	0	0
ASV_3602	Eukaryota	Archaeplastida	Chlorophyta	Chlorophyta;Chlorophyceae	Sphaeropleales	Sphaeropleales_X	Ankistrodesmus	Ankistrodesmus_gracilis	0	0	0	0	0	0	0	0	0	0	0	0	0	0	0	0	0	0	44	0	0	0	0	0	0	0	0	0	0	0	0	0	0	0	0	0	0	0	0	0	0
ASV_2694	Eukaryota	Archaeplastida	Chlorophyta	Chlorophyta;Chlorophyceae	Sphaeropleales	Sphaeropleales_X	Ankistrodesmus	Ankistrodesmus_unclassified	0	0	0	0	0	0	0	0	0	0	0	0	0	0	0	0	5	0	0	68	0	0	0	0	0	0	0	0	0	0	0	0	0	0	0	0	0	0	0	0	0
ASV_5524	Eukaryota	Archaeplastida	Chlorophyta	Chlorophyta;Chlorophyceae	Chlamydomonadales	Chlamydomonadales_X	Asterococcus	Asterococcus_superbus	0	0	0	0	0	0	0	0	0	0	0	0	0	0	0	0	0	0	0	0	0	0	0	0	0	0	0	0	0	0	0	0	0	0	0	0	0	0	0	0	0
ASV_1254	Eukaryota	Archaeplastida	Chlorophyta	Chlorophyta;Chlorophyceae	Sphaeropleales	Sphaeropleales_X	Bracteacoccus	Bracteacoccus_KF-2012h	0	0	0	0	0	0	0	0	0	0	0	12	0	0	0	0	0	0	0	0	0	0	0	0	0	0	0	0	0	0	0	0	0	0	0	0	15	0	0	0	0
ASV_1821	Eukaryota	Archaeplastida	Chlorophyta	Chlorophyta;Chlorophyceae	Sphaeropleales	Sphaeropleales_X	Bracteacoccus	Bracteacoccus_KF-2012h	0	0	0	0	0	0	0	0	0	0	0	0	0	0	0	0	0	0	0	0	0	0	0	0	0	0	0	0	0	0	0	0	0	0	0	0	0	0	0	0	0
ASV_517	Eukaryota	Archaeplastida	Chlorophyta	Chlorophyta;Chlorophyceae	Sphaeropleales	Sphaeropleales_X	Bracteacoccus	Bracteacoccus_sp.	0	0	0	0	0	0	0	0	0	0	0	0	0	0	0	0	0	0	0	0	0	0	42	0	0	0	0	0	0	0	20	0	0	0	0	0	310	0	0	0	0
ASV_849	Eukaryota	Archaeplastida	Chlorophyta	Chlorophyta;Chlorophyceae	Sphaeropleales	Sphaeropleales_X	Bracteacoccus	Bracteacoccus_sp.	0	0	0	0	0	0	0	0	0	0	0	0	0	0	0	0	0	0	0	0	0	0	0	0	0	0	0	0	0	0	0	0	0	0	0	0	0	0	0	0	0
ASV_723	Eukaryota	Archaeplastida	Chlorophyta	Chlorophyta;Chlorophyceae	Sphaeropleales	Sphaeropleales_X	Bracteacoccus	Bracteacoccus_sp.	0	0	0	0	0	0	0	0	0	0	0	0	0	0	0	0	0	0	0	0	0	0	0	146	44	0	0	0	0	0	0	0	0	0	0	0	0	0	0	0	0
ASV_1439	Eukaryota	Archaeplastida	Chlorophyta	Chlorophyta;Chlorophyceae	Sphaeropleales	Sphaeropleales_X	Bracteacoccus	Bracteacoccus_sp.	0	0	0	0	0	0	0	0	0	0	0	0	0	0	0	0	0	0	0	0	0	0	0	0	0	0	0	0	0	0	0	0	0	0	0	0	0	0	0	0	0
ASV_2382	Eukaryota	Archaeplastida	Chlorophyta	Chlorophyta;Chlorophyceae	Sphaeropleales	Sphaeropleales_X	Bracteacoccus	Bracteacoccus_sp.	0	0	0	0	0	0	0	0	0	0	0	0	0	0	0	0	0	0	0	0	0	0	0	0	0	0	0	0	0	0	0	0	0	0	0	0	0	0	0	0	0
ASV_3660	Eukaryota	Archaeplastida	Chlorophyta	Chlorophyta;Chlorophyceae	Sphaeropleales	Sphaeropleales_X	Bracteacoccus	Bracteacoccus_sp.	0	0	0	0	0	0	0	0	0	0	0	0	0	0	0	0	0	0	0	0	0	0	0	0	0	0	0	0	0	0	0	0	0	0	0	0	0	0	0	0	0
ASV_3775	Eukaryota	Archaeplastida	Chlorophyta	Chlorophyta;Chlorophyceae	Sphaeropleales	Sphaeropleales_X	Bracteacoccus	Bracteacoccus_sp.	0	0	0	0	0	0	0	0	0	0	0	0	0	0	0	0	0	0	0	0	0	0	0	0	0	0	0	0	0	0	0	0	0	0	0	0	0	0	0	0	0
ASV_3826	Eukaryota	Archaeplastida	Chlorophyta	Chlorophyta;Chlorophyceae	Sphaeropleales	Sphaeropleales_X	Bracteacoccus	Bracteacoccus_sp.	0	0	0	0	0	0	0	0	0	0	0	0	0	0	0	0	0	0	0	0	0	0	0	0	0	0	0	0	0	0	0	0	0	0	0	0	0	0	0	0	0
ASV_5233	Eukaryota	Archaeplastida	Chlorophyta	Chlorophyta;Chlorophyceae	Sphaeropleales	Sphaeropleales_X	Bracteacoccus	Bracteacoccus_sp.	0	0	0	0	0	0	0	0	0	0	0	0	0	0	0	0	0	0	0	0	0	0	0	0	0	0	0	0	0	0	0	0	0	0	0	0	0	0	0	0	0
ASV_1560	Eukaryota	Archaeplastida	Chlorophyta	Chlorophyta;Chlorophyceae	Sphaeropleales	Sphaeropleales_X	Bracteacoccus	Bracteacoccus_unclassified	0	0	0	0	0	0	0	0	0	0	0	0	0	0	0	0	0	0	0	0	0	0	0	0	0	0	0	0	0	0	0	0	0	0	0	0	0	0	0	0	0
ASV_2455	Eukaryota	Archaeplastida	Chlorophyta	Chlorophyta;Chlorophyceae	Sphaeropleales	Sphaeropleales_X	Bracteacoccus	Bracteacoccus_unclassified	0	0	0	0	0	0	0	0	0	0	0	0	0	0	0	0	0	0	0	0	0	0	0	0	0	0	40	0	0	0	0	0	0	0	0	0	0	0	0	0	0
ASV_4397	Eukaryota	Archaeplastida	Chlorophyta	Chlorophyta;Chlorophyceae	Sphaeropleales	Sphaeropleales_X	Bracteacoccus	Bracteacoccus_unclassified	0	0	0	0	0	0	0	0	0	0	0	0	0	0	0	0	0	0	0	0	0	0	0	0	0	0	0	0	0	0	0	0	0	0	0	0	0	0	0	0	0
ASV_501	Eukaryota	Archaeplastida	Chlorophyta	Chlorophyta;Chlorophyceae	Sphaeropleales	Sphaeropleales_X	Characium	Characium_perforatum	0	0	729	0	0	0	0	0	0	0	0	0	0	0	0	0	0	0	0	0	0	0	0	0	0	0	0	0	0	0	0	84	0	0	14	0	0	0	0	0	0
ASV_806	Eukaryota	Archaeplastida	Chlorophyta	Chlorophyta;Chlorophyceae	Sphaeropleales	Sphaeropleales_X	Characium	Characium_perforatum	0	0	371	0	0	0	0	0	0	0	0	0	0	0	0	0	0	0	0	0	0	0	0	0	0	0	0	0	0	0	0	0	0	0	0	0	0	0	0	0	0
ASV_1325	Eukaryota	Archaeplastida	Chlorophyta	Chlorophyta;Chlorophyceae	Sphaeropleales	Sphaeropleales_X	Characium	Characium_perforatum	0	0	0	0	0	0	0	0	0	0	0	0	6	0	0	0	0	0	0	0	0	0	0	0	0	0	0	70	98	0	0	0	0	0	0	0	0	0	0	0	0
ASV_5154	Eukaryota	Archaeplastida	Chlorophyta	Chlorophyta;Chlorophyceae	Sphaeropleales	Sphaeropleales_X	Characium	Characium_perforatum	0	0	0	0	0	0	0	0	0	0	0	0	0	0	0	0	0	0	0	0	0	0	0	0	0	0	0	0	0	0	0	15	0	0	7	0	0	0	0	0	0
ASV_5199	Eukaryota	Archaeplastida	Chlorophyta	Chlorophyta;Chlorophyceae	Sphaeropleales	Sphaeropleales_X	Characium	Characium_perforatum	0	0	0	0	0	0	0	0	0	0	0	0	0	0	0	0	0	0	0	0	0	0	0	0	0	0	0	0	0	0	0	0	0	0	0	0	0	0	0	0	0
ASV_5436	Eukaryota	Archaeplastida	Chlorophyta	Chlorophyta;Chlorophyceae	Sphaeropleales	Sphaeropleales_X	Characium	Characium_perforatum	0	0	0	0	0	0	0	0	0	0	0	0	0	0	0	0	0	0	0	0	0	0	0	0	0	0	0	0	0	0	0	0	0	0	19	0	0	0	0	0	0
ASV_1281	Eukaryota	Archaeplastida	Chlorophyta	Chlorophyta;Chlorophyceae	Chlamydomonadales	Chlamydomonadales_unclassified	Chlamydomonadales_unclassified	Chlamydomonadales_unclassified	0	0	0	0	0	0	0	0	0	0	0	0	0	0	0	0	0	0	0	0	0	0	0	0	0	0	8	0	0	0	0	0	0	0	0	5	14	0	3	0	0
ASV_6017	Eukaryota	Archaeplastida	Chlorophyta	Chlorophyta;Chlorophyceae	Chlamydomonadales	Chlamydomonadales_unclassified	Chlamydomonadales_unclassified	Chlamydomonadales_unclassified	0	0	0	0	0	0	0	0	0	0	0	0	0	0	0	0	0	0	0	0	0	0	0	0	0	0	0	0	0	0	0	0	0	0	0	0	0	0	0	0	0
ASV_153	Eukaryota	Archaeplastida	Chlorophyta	Chlorophyta;Chlorophyceae	Chlamydomonadales	Chlamydomonadales_X	Chlamydomonadales_X_unclassified	Chlamydomonadales_X_unclassified	0	0	0	0	0	0	0	0	0	0	0	0	0	3991	0	0	0	0	0	0	0	0	0	0	0	0	0	0	0	0	0	0	0	0	0	0	0	0	0	0	0
ASV_308	Eukaryota	Archaeplastida	Chlorophyta	Chlorophyta;Chlorophyceae	Chlamydomonadales	Chlamydomonadales_X	Chlamydomonadales_X_unclassified	Chlamydomonadales_X_unclassified	0	0	221	0	0	0	0	0	0	0	0	0	0	0	0	0	0	0	0	0	0	0	0	0	0	0	0	0	0	11	78	209	0	0	23	0	0	0	0	0	0
ASV_335	Eukaryota	Archaeplastida	Chlorophyta	Chlorophyta;Chlorophyceae	Chlamydomonadales	Chlamydomonadales_X	Chlamydomonadales_X_unclassified	Chlamydomonadales_X_unclassified	0	0	342	0	17	0	0	0	0	0	59	0	0	0	0	0	0	0	0	0	0	0	0	0	0	0	0	0	57	0	0	13	0	0	0	0	0	0	0	700	0
ASV_378	Eukaryota	Archaeplastida	Chlorophyta	Chlorophyta;Chlorophyceae	Chlamydomonadales	Chlamydomonadales_X	Chlamydomonadales_X_unclassified	Chlamydomonadales_X_unclassified	0	0	0	0	0	0	0	0	0	0	0	0	0	0	0	0	0	0	0	0	0	0	0	0	0	12	21	0	13	0	0	51	0	0	0	0	0	0	0	0	0
ASV_432	Eukaryota	Archaeplastida	Chlorophyta	Chlorophyta;Chlorophyceae	Chlamydomonadales	Chlamydomonadales_X	Chlamydomonadales_X_unclassified	Chlamydomonadales_X_unclassified	1120	49	0	0	0	0	0	0	0	0	0	0	0	0	0	0	0	0	0	0	0	0	0	0	0	0	0	0	0	0	0	0	0	0	0	0	0	0	0	0	0
ASV_537	Eukaryota	Archaeplastida	Chlorophyta	Chlorophyta;Chlorophyceae	Chlamydomonadales	Chlamydomonadales_X	Chlamydomonadales_X_unclassified	Chlamydomonadales_X_unclassified	0	0	54	13	0	0	0	0	0	0	0	0	0	0	0	0	0	0	0	0	0	0	0	0	0	0	0	0	0	44	51	108	0	0	0	0	0	0	0	0	0
ASV_617	Eukaryota	Archaeplastida	Chlorophyta	Chlorophyta;Chlorophyceae	Chlamydomonadales	Chlamydomonadales_X	Chlamydomonadales_X_unclassified	Chlamydomonadales_X_unclassified	0	0	13	0	0	0	0	0	0	0	0	0	0	0	0	0	0	0	0	0	0	0	0	0	0	71	0	0	0	0	0	31	0	0	0	0	0	0	0	0	0
ASV_623	Eukaryota	Archaeplastida	Chlorophyta	Chlorophyta;Chlorophyceae	Chlamydomonadales	Chlamydomonadales_X	Chlamydomonadales_X_unclassified	Chlamydomonadales_X_unclassified	0	0	19	0	21	0	0	0	0	0	14	0	0	0	0	0	0	0	0	0	0	0	0	0	0	0	0	0	0	0	0	100	0	0	70	0	0	0	0	0	0
ASV_653	Eukaryota	Archaeplastida	Chlorophyta	Chlorophyta;Chlorophyceae	Chlamydomonadales	Chlamydomonadales_X	Chlamydomonadales_X_unclassified	Chlamydomonadales_X_unclassified	0	0	0	0	0	0	0	0	0	0	0	0	0	0	0	0	0	0	0	0	0	0	0	0	0	0	0	0	0	135	0	0	0	0	0	0	0	0	0	0	0
ASV_706	Eukaryota	Archaeplastida	Chlorophyta	Chlorophyta;Chlorophyceae	Chlamydomonadales	Chlamydomonadales_X	Chlamydomonadales_X_unclassified	Chlamydomonadales_X_unclassified	0	0	0	0	0	0	0	0	0	0	0	0	0	0	0	0	0	0	0	0	0	0	0	0	0	0	0	0	0	0	0	273	0	0	0	0	0	0	0	8	0
ASV_801	Eukaryota	Archaeplastida	Chlorophyta	Chlorophyta;Chlorophyceae	Chlamydomonadales	Chlamydomonadales_X	Chlamydomonadales_X_unclassified	Chlamydomonadales_X_unclassified	0	0	0	0	0	0	0	0	0	0	0	0	0	0	0	0	0	0	0	0	0	0	0	0	0	0	0	99	377	0	0	0	0	0	0	0	0	0	0	0	0
ASV_901	Eukaryota	Archaeplastida	Chlorophyta	Chlorophyta;Chlorophyceae	Chlamydomonadales	Chlamydomonadales_X	Chlamydomonadales_X_unclassified	Chlamydomonadales_X_unclassified	0	0	8	0	0	0	0	0	0	0	0	0	0	0	0	0	0	0	0	0	0	0	0	0	0	0	0	0	0	0	0	0	0	0	0	0	0	0	0	0	0
ASV_819	Eukaryota	Archaeplastida	Chlorophyta	Chlorophyta;Chlorophyceae	Chlamydomonadales	Chlamydomonadales_X	Chlamydomonadales_X_unclassified	Chlamydomonadales_X_unclassified	0	0	0	0	0	0	0	0	0	0	0	0	0	0	0	0	0	0	0	0	0	0	0	0	0	0	0	0	0	0	0	42	0	0	0	0	52	0	0	0	0
ASV_1014	Eukaryota	Archaeplastida	Chlorophyta	Chlorophyta;Chlorophyceae	Chlamydomonadales	Chlamydomonadales_X	Chlamydomonadales_X_unclassified	Chlamydomonadales_X_unclassified	0	0	0	0	0	0	0	0	0	0	0	0	0	0	0	0	0	0	0	0	0	0	0	0	0	0	0	0	0	0	0	0	0	0	0	0	0	0	0	0	0
ASV_1073	Eukaryota	Archaeplastida	Chlorophyta	Chlorophyta;Chlorophyceae	Chlamydomonadales	Chlamydomonadales_X	Chlamydomonadales_X_unclassified	Chlamydomonadales_X_unclassified	0	0	0	0	0	0	0	0	0	0	0	0	0	0	0	0	0	0	0	0	0	0	0	0	0	0	0	0	0	0	0	131	0	0	0	0	0	0	0	0	0
ASV_1097	Eukaryota	Archaeplastida	Chlorophyta	Chlorophyta;Chlorophyceae	Chlamydomonadales	Chlamydomonadales_X	Chlamydomonadales_X_unclassified	Chlamydomonadales_X_unclassified	0	0	0	0	0	0	0	0	0	0	0	0	0	0	0	0	0	0	0	0	0	0	0	0	0	0	0	0	0	52	0	0	0	0	0	0	0	0	0	0	0
ASV_1132	Eukaryota	Archaeplastida	Chlorophyta	Chlorophyta;Chlorophyceae	Chlamydomonadales	Chlamydomonadales_X	Chlamydomonadales_X_unclassified	Chlamydomonadales_X_unclassified	0	0	256	0	0	18	0	0	0	0	0	0	0	0	0	0	0	0	0	0	0	0	0	0	0	0	0	0	0	0	0	0	0	0	0	0	0	0	0	0	0
ASV_1164	Eukaryota	Archaeplastida	Chlorophyta	Chlorophyta;Chlorophyceae	Chlamydomonadales	Chlamydomonadales_X	Chlamydomonadales_X_unclassified	Chlamydomonadales_X_unclassified	0	0	2	0	18	0	0	0	0	0	0	0	0	0	0	0	0	0	0	0	0	0	0	0	0	0	0	0	0	0	0	34	0	0	0	0	0	0	0	0	0
ASV_1233	Eukaryota	Archaeplastida	Chlorophyta	Chlorophyta;Chlorophyceae	Chlamydomonadales	Chlamydomonadales_X	Chlamydomonadales_X_unclassified	Chlamydomonadales_X_unclassified	0	0	245	0	0	0	0	0	0	0	0	0	0	0	0	0	0	0	0	0	0	0	0	0	0	0	0	0	0	0	0	0	0	0	0	0	0	0	0	0	0
ASV_1237	Eukaryota	Archaeplastida	Chlorophyta	Chlorophyta;Chlorophyceae	Chlamydomonadales	Chlamydomonadales_X	Chlamydomonadales_X_unclassified	Chlamydomonadales_X_unclassified	0	0	0	0	0	0	0	0	0	0	0	0	0	0	0	0	0	0	0	0	0	0	0	0	0	0	0	0	0	0	0	0	0	0	0	0	0	0	0	0	0
ASV_1395	Eukaryota	Archaeplastida	Chlorophyta	Chlorophyta;Chlorophyceae	Chlamydomonadales	Chlamydomonadales_X	Chlamydomonadales_X_unclassified	Chlamydomonadales_X_unclassified	0	0	0	0	0	0	0	0	0	0	0	0	0	0	0	0	0	0	0	0	0	0	0	0	0	0	0	0	0	0	0	0	0	0	0	0	0	0	0	0	0
ASV_1506	Eukaryota	Archaeplastida	Chlorophyta	Chlorophyta;Chlorophyceae	Chlamydomonadales	Chlamydomonadales_X	Chlamydomonadales_X_unclassified	Chlamydomonadales_X_unclassified	0	153	0	0	27	0	0	0	0	0	0	0	0	0	0	0	0	0	0	0	0	0	0	0	0	0	0	0	0	0	0	0	0	0	0	0	0	0	0	0	0
ASV_1537	Eukaryota	Archaeplastida	Chlorophyta	Chlorophyta;Chlorophyceae	Chlamydomonadales	Chlamydomonadales_X	Chlamydomonadales_X_unclassified	Chlamydomonadales_X_unclassified	0	0	0	0	0	0	0	0	0	0	0	0	0	0	0	0	0	0	0	0	0	0	0	0	0	0	0	0	0	0	0	0	0	0	0	0	80	0	0	0	0
ASV_1748	Eukaryota	Archaeplastida	Chlorophyta	Chlorophyta;Chlorophyceae	Chlamydomonadales	Chlamydomonadales_X	Chlamydomonadales_X_unclassified	Chlamydomonadales_X_unclassified	0	0	0	0	0	0	0	0	0	0	0	0	0	0	0	0	0	0	0	0	0	0	0	0	0	0	0	0	0	0	0	0	0	0	0	0	0	0	0	0	0
ASV_1769	Eukaryota	Archaeplastida	Chlorophyta	Chlorophyta;Chlorophyceae	Chlamydomonadales	Chlamydomonadales_X	Chlamydomonadales_X_unclassified	Chlamydomonadales_X_unclassified	0	0	0	0	0	0	0	0	0	0	0	0	0	0	0	0	0	0	0	0	0	0	0	0	0	0	0	0	0	0	0	0	0	0	0	0	0	0	0	0	0
ASV_1979	Eukaryota	Archaeplastida	Chlorophyta	Chlorophyta;Chlorophyceae	Chlamydomonadales	Chlamydomonadales_X	Chlamydomonadales_X_unclassified	Chlamydomonadales_X_unclassified	0	0	0	0	0	0	0	0	0	0	0	0	0	0	0	0	0	0	0	0	0	0	0	0	0	0	0	0	0	0	0	0	0	0	0	0	0	0	0	0	0
ASV_2090	Eukaryota	Archaeplastida	Chlorophyta	Chlorophyta;Chlorophyceae	Chlamydomonadales	Chlamydomonadales_X	Chlamydomonadales_X_unclassified	Chlamydomonadales_X_unclassified	0	0	0	0	0	0	0	0	0	0	0	0	0	0	0	0	0	0	0	0	0	0	0	0	0	0	0	0	0	0	0	0	0	0	0	0	0	0	0	0	0
ASV_2282	Eukaryota	Archaeplastida	Chlorophyta	Chlorophyta;Chlorophyceae	Chlamydomonadales	Chlamydomonadales_X	Chlamydomonadales_X_unclassified	Chlamydomonadales_X_unclassified	0	0	0	0	0	0	0	0	0	0	0	0	0	94	0	0	0	0	0	0	0	0	0	0	0	0	0	0	0	0	0	0	0	0	0	0	0	0	0	0	0
ASV_2323	Eukaryota	Archaeplastida	Chlorophyta	Chlorophyta;Chlorophyceae	Chlamydomonadales	Chlamydomonadales_X	Chlamydomonadales_X_unclassified	Chlamydomonadales_X_unclassified	0	0	0	0	0	0	0	0	0	0	0	0	0	92	0	0	0	0	0	0	0	0	0	0	0	0	0	0	0	0	0	0	0	0	0	0	0	0	0	0	0
ASV_1936	Eukaryota	Archaeplastida	Chlorophyta	Chlorophyta;Chlorophyceae	Chlamydomonadales	Chlamydomonadales_X	Chlamydomonadales_X_unclassified	Chlamydomonadales_X_unclassified	0	0	0	0	0	0	0	0	0	0	0	0	0	0	0	0	0	0	0	0	0	0	0	0	0	0	0	0	0	0	0	0	0	0	0	0	0	0	0	0	0
ASV_1714	Eukaryota	Archaeplastida	Chlorophyta	Chlorophyta;Chlorophyceae	Chlamydomonadales	Chlamydomonadales_X	Chlamydomonadales_X_unclassified	Chlamydomonadales_X_unclassified	0	0	0	0	0	0	0	0	0	0	0	0	0	0	0	0	0	0	0	0	0	0	0	0	0	0	16	0	0	0	0	0	0	0	0	0	0	0	0	0	0
ASV_2580	Eukaryota	Archaeplastida	Chlorophyta	Chlorophyta;Chlorophyceae	Chlamydomonadales	Chlamydomonadales_X	Chlamydomonadales_X_unclassified	Chlamydomonadales_X_unclassified	0	0	0	0	0	0	0	0	0	0	0	0	0	0	0	0	0	0	0	0	0	0	0	0	0	0	0	0	0	0	0	0	0	0	0	0	0	0	0	0	0
ASV_2597	Eukaryota	Archaeplastida	Chlorophyta	Chlorophyta;Chlorophyceae	Chlamydomonadales	Chlamydomonadales_X	Chlamydomonadales_X_unclassified	Chlamydomonadales_X_unclassified	0	78	0	0	0	0	0	0	0	0	0	0	0	0	0	0	0	0	0	0	0	0	0	0	0	0	0	0	0	0	0	0	0	0	0	0	0	0	0	0	0
ASV_3007	Eukaryota	Archaeplastida	Chlorophyta	Chlorophyta;Chlorophyceae	Chlamydomonadales	Chlamydomonadales_X	Chlamydomonadales_X_unclassified	Chlamydomonadales_X_unclassified	0	0	0	0	0	0	0	0	0	0	0	0	0	0	0	0	0	0	0	0	0	0	0	0	0	0	0	0	0	0	0	0	0	0	0	0	0	0	0	0	0
ASV_3016	Eukaryota	Archaeplastida	Chlorophyta	Chlorophyta;Chlorophyceae	Chlamydomonadales	Chlamydomonadales_X	Chlamydomonadales_X_unclassified	Chlamydomonadales_X_unclassified	0	0	0	0	0	0	0	0	0	0	0	0	0	0	0	0	0	0	61	0	0	0	0	0	0	0	0	0	0	0	0	0	0	0	0	0	0	0	0	0	0
ASV_3076	Eukaryota	Archaeplastida	Chlorophyta	Chlorophyta;Chlorophyceae	Chlamydomonadales	Chlamydomonadales_X	Chlamydomonadales_X_unclassified	Chlamydomonadales_X_unclassified	0	0	0	0	0	0	0	0	0	0	0	0	0	0	0	0	0	0	0	0	0	0	0	0	0	0	0	0	0	0	0	0	0	0	0	0	0	0	0	0	0
ASV_3113	Eukaryota	Archaeplastida	Chlorophyta	Chlorophyta;Chlorophyceae	Chlamydomonadales	Chlamydomonadales_X	Chlamydomonadales_X_unclassified	Chlamydomonadales_X_unclassified	0	0	0	0	0	0	0	0	0	0	0	0	0	0	0	0	0	0	58	0	0	0	0	0	0	0	0	0	0	0	0	0	0	0	0	0	0	0	0	0	0
ASV_3129	Eukaryota	Archaeplastida	Chlorophyta	Chlorophyta;Chlorophyceae	Chlamydomonadales	Chlamydomonadales_X	Chlamydomonadales_X_unclassified	Chlamydomonadales_X_unclassified	0	57	0	0	0	0	0	0	0	0	0	0	0	0	0	0	0	0	0	0	0	0	0	0	0	0	0	0	0	0	0	0	0	0	0	0	0	0	0	0	0
ASV_3207	Eukaryota	Archaeplastida	Chlorophyta	Chlorophyta;Chlorophyceae	Chlamydomonadales	Chlamydomonadales_X	Chlamydomonadales_X_unclassified	Chlamydomonadales_X_unclassified	0	0	0	0	0	0	0	0	0	0	0	0	0	0	0	0	0	0	0	0	0	0	0	0	0	0	0	0	0	0	0	0	0	0	0	0	0	0	0	0	0
ASV_3365	Eukaryota	Archaeplastida	Chlorophyta	Chlorophyta;Chlorophyceae	Chlamydomonadales	Chlamydomonadales_X	Chlamydomonadales_X_unclassified	Chlamydomonadales_X_unclassified	0	0	0	0	0	0	0	0	0	0	0	0	0	0	0	0	0	0	0	0	0	0	0	0	0	0	0	0	0	0	0	0	0	0	0	0	0	0	0	0	0
ASV_3478	Eukaryota	Archaeplastida	Chlorophyta	Chlorophyta;Chlorophyceae	Chlamydomonadales	Chlamydomonadales_X	Chlamydomonadales_X_unclassified	Chlamydomonadales_X_unclassified	0	0	0	0	0	0	0	0	0	0	0	0	0	0	0	0	0	0	0	0	0	0	0	0	0	0	0	0	0	0	46	0	0	0	0	0	0	0	0	0	0
ASV_3518	Eukaryota	Archaeplastida	Chlorophyta	Chlorophyta;Chlorophyceae	Chlamydomonadales	Chlamydomonadales_X	Chlamydomonadales_X_unclassified	Chlamydomonadales_X_unclassified	0	0	0	0	0	0	0	0	0	0	0	0	0	0	0	0	0	0	0	0	0	0	0	0	0	0	0	0	0	46	0	0	0	0	0	0	0	0	0	0	0
ASV_3541	Eukaryota	Archaeplastida	Chlorophyta	Chlorophyta;Chlorophyceae	Chlamydomonadales	Chlamydomonadales_X	Chlamydomonadales_X_unclassified	Chlamydomonadales_X_unclassified	0	0	0	0	0	0	0	0	0	0	0	0	0	0	0	0	0	0	0	0	0	45	0	0	0	0	0	0	0	0	0	0	0	0	0	0	0	0	0	0	0
ASV_3577	Eukaryota	Archaeplastida	Chlorophyta	Chlorophyta;Chlorophyceae	Chlamydomonadales	Chlamydomonadales_X	Chlamydomonadales_X_unclassified	Chlamydomonadales_X_unclassified	44	0	0	0	0	0	0	0	0	0	0	0	0	0	0	0	0	0	0	0	0	0	0	0	0	0	0	0	0	0	0	0	0	0	0	0	0	0	0	0	0
ASV_3621	Eukaryota	Archaeplastida	Chlorophyta	Chlorophyta;Chlorophyceae	Chlamydomonadales	Chlamydomonadales_X	Chlamydomonadales_X_unclassified	Chlamydomonadales_X_unclassified	0	0	0	0	0	0	0	0	0	0	0	0	0	0	0	0	0	0	0	0	0	0	0	0	0	0	0	0	0	0	0	0	0	0	0	0	0	0	0	0	0
ASV_3690	Eukaryota	Archaeplastida	Chlorophyta	Chlorophyta;Chlorophyceae	Chlamydomonadales	Chlamydomonadales_X	Chlamydomonadales_X_unclassified	Chlamydomonadales_X_unclassified	0	42	0	0	0	0	0	0	0	0	0	0	0	0	0	0	0	0	0	0	0	0	0	0	0	0	0	0	0	0	0	0	0	0	0	0	0	0	0	0	0
ASV_2663	Eukaryota	Archaeplastida	Chlorophyta	Chlorophyta;Chlorophyceae	Chlamydomonadales	Chlamydomonadales_X	Chlamydomonadales_X_unclassified	Chlamydomonadales_X_unclassified	0	0	0	0	0	0	0	0	0	0	0	0	0	0	0	0	0	0	0	0	0	0	0	0	0	0	0	0	0	0	0	0	0	0	0	0	0	0	0	7	0
ASV_3919	Eukaryota	Archaeplastida	Chlorophyta	Chlorophyta;Chlorophyceae	Chlamydomonadales	Chlamydomonadales_X	Chlamydomonadales_X_unclassified	Chlamydomonadales_X_unclassified	0	0	0	0	0	11	0	0	0	0	27	0	0	0	0	0	0	0	0	0	0	0	0	0	0	0	0	0	0	0	0	0	0	0	0	0	0	0	0	0	0
ASV_3957	Eukaryota	Archaeplastida	Chlorophyta	Chlorophyta;Chlorophyceae	Chlamydomonadales	Chlamydomonadales_X	Chlamydomonadales_X_unclassified	Chlamydomonadales_X_unclassified	0	0	0	0	0	0	0	0	0	0	0	0	0	0	0	0	0	0	0	0	0	0	0	0	0	0	0	0	0	0	0	0	0	0	0	0	0	0	0	0	0
ASV_3989	Eukaryota	Archaeplastida	Chlorophyta	Chlorophyta;Chlorophyceae	Chlamydomonadales	Chlamydomonadales_X	Chlamydomonadales_X_unclassified	Chlamydomonadales_X_unclassified	0	0	0	0	0	0	0	0	0	0	0	0	0	0	0	0	0	0	37	0	0	0	0	0	0	0	0	0	0	0	0	0	0	0	0	0	0	0	0	0	0
ASV_3998	Eukaryota	Archaeplastida	Chlorophyta	Chlorophyta;Chlorophyceae	Chlamydomonadales	Chlamydomonadales_X	Chlamydomonadales_X_unclassified	Chlamydomonadales_X_unclassified	0	0	0	0	0	0	0	0	0	0	0	0	0	0	0	0	0	0	0	0	0	0	0	0	0	0	0	0	0	0	0	0	0	0	0	0	0	0	0	0	0
ASV_4139	Eukaryota	Archaeplastida	Chlorophyta	Chlorophyta;Chlorophyceae	Chlamydomonadales	Chlamydomonadales_X	Chlamydomonadales_X_unclassified	Chlamydomonadales_X_unclassified	0	0	0	0	0	0	0	0	0	0	0	0	0	0	0	0	0	0	0	0	0	0	0	0	0	0	0	0	0	0	0	0	0	0	0	0	0	0	0	0	0
ASV_4165	Eukaryota	Archaeplastida	Chlorophyta	Chlorophyta;Chlorophyceae	Chlamydomonadales	Chlamydomonadales_X	Chlamydomonadales_X_unclassified	Chlamydomonadales_X_unclassified	0	0	0	0	0	0	0	0	0	0	0	0	0	18	16	0	0	0	0	0	0	0	0	0	0	0	0	0	0	0	0	0	0	0	0	0	0	0	0	0	0
ASV_4275	Eukaryota	Archaeplastida	Chlorophyta	Chlorophyta;Chlorophyceae	Chlamydomonadales	Chlamydomonadales_X	Chlamydomonadales_X_unclassified	Chlamydomonadales_X_unclassified	0	0	0	0	0	0	0	0	0	0	0	0	0	0	0	0	0	0	0	0	0	0	0	0	0	0	0	0	0	0	0	0	0	0	0	0	0	0	0	0	0
ASV_4300	Eukaryota	Archaeplastida	Chlorophyta	Chlorophyta;Chlorophyceae	Chlamydomonadales	Chlamydomonadales_X	Chlamydomonadales_X_unclassified	Chlamydomonadales_X_unclassified	0	0	0	0	0	0	0	0	0	0	0	0	0	0	0	0	0	0	32	0	0	0	0	0	0	0	0	0	0	0	0	0	0	0	0	0	0	0	0	0	0
ASV_4328	Eukaryota	Archaeplastida	Chlorophyta	Chlorophyta;Chlorophyceae	Chlamydomonadales	Chlamydomonadales_X	Chlamydomonadales_X_unclassified	Chlamydomonadales_X_unclassified	0	0	0	0	0	0	0	0	0	0	0	0	0	0	0	0	0	0	0	31	0	0	0	0	0	0	0	0	0	0	0	0	0	0	0	0	0	0	0	0	0
ASV_4400	Eukaryota	Archaeplastida	Chlorophyta	Chlorophyta;Chlorophyceae	Chlamydomonadales	Chlamydomonadales_X	Chlamydomonadales_X_unclassified	Chlamydomonadales_X_unclassified	0	0	30	0	0	0	0	0	0	0	0	0	0	0	0	0	0	0	0	0	0	0	0	0	0	0	0	0	0	0	0	0	0	0	0	0	0	0	0	0	0
ASV_4464	Eukaryota	Archaeplastida	Chlorophyta	Chlorophyta;Chlorophyceae	Chlamydomonadales	Chlamydomonadales_X	Chlamydomonadales_X_unclassified	Chlamydomonadales_X_unclassified	0	0	0	0	0	0	0	0	0	0	0	0	0	0	0	0	0	0	0	0	0	29	0	0	0	0	0	0	0	0	0	0	0	0	0	0	0	0	0	0	0
ASV_4641	Eukaryota	Archaeplastida	Chlorophyta	Chlorophyta;Chlorophyceae	Chlamydomonadales	Chlamydomonadales_X	Chlamydomonadales_X_unclassified	Chlamydomonadales_X_unclassified	0	0	0	0	0	0	0	0	0	0	0	0	0	0	0	0	0	0	0	27	0	0	0	0	0	0	0	0	0	0	0	0	0	0	0	0	0	0	0	0	0
ASV_4703	Eukaryota	Archaeplastida	Chlorophyta	Chlorophyta;Chlorophyceae	Chlamydomonadales	Chlamydomonadales_X	Chlamydomonadales_X_unclassified	Chlamydomonadales_X_unclassified	0	0	0	0	0	0	0	0	0	0	0	0	0	0	0	0	0	0	0	0	0	0	0	0	0	0	0	0	0	0	0	0	0	0	0	0	0	0	0	0	0
ASV_4707	Eukaryota	Archaeplastida	Chlorophyta	Chlorophyta;Chlorophyceae	Chlamydomonadales	Chlamydomonadales_X	Chlamydomonadales_X_unclassified	Chlamydomonadales_X_unclassified	0	0	0	0	0	0	0	0	0	0	0	0	0	0	0	0	0	0	0	0	0	0	0	0	0	0	0	0	0	0	0	0	0	0	0	0	0	0	0	0	0
ASV_4896	Eukaryota	Archaeplastida	Chlorophyta	Chlorophyta;Chlorophyceae	Chlamydomonadales	Chlamydomonadales_X	Chlamydomonadales_X_unclassified	Chlamydomonadales_X_unclassified	0	0	0	0	0	0	0	0	0	0	0	0	0	0	0	0	0	0	0	24	0	0	0	0	0	0	0	0	0	0	0	0	0	0	0	0	0	0	0	0	0
ASV_4943	Eukaryota	Archaeplastida	Chlorophyta	Chlorophyta;Chlorophyceae	Chlamydomonadales	Chlamydomonadales_X	Chlamydomonadales_X_unclassified	Chlamydomonadales_X_unclassified	0	0	0	0	0	0	0	0	0	0	0	0	0	0	0	0	0	0	0	0	0	0	0	0	0	0	0	0	0	0	0	0	0	0	0	0	0	0	0	0	0
ASV_4997	Eukaryota	Archaeplastida	Chlorophyta	Chlorophyta;Chlorophyceae	Chlamydomonadales	Chlamydomonadales_X	Chlamydomonadales_X_unclassified	Chlamydomonadales_X_unclassified	0	0	0	0	0	0	0	0	0	0	0	0	0	0	0	0	0	0	0	23	0	0	0	0	0	0	0	0	0	0	0	0	0	0	0	0	0	0	0	0	0
ASV_5302	Eukaryota	Archaeplastida	Chlorophyta	Chlorophyta;Chlorophyceae	Chlamydomonadales	Chlamydomonadales_X	Chlamydomonadales_X_unclassified	Chlamydomonadales_X_unclassified	0	0	0	0	0	0	0	0	0	0	0	0	0	0	0	0	0	0	0	0	0	0	0	0	0	0	0	0	0	0	0	0	0	0	0	0	0	0	0	21	0
ASV_5303	Eukaryota	Archaeplastida	Chlorophyta	Chlorophyta;Chlorophyceae	Chlamydomonadales	Chlamydomonadales_X	Chlamydomonadales_X_unclassified	Chlamydomonadales_X_unclassified	0	0	0	0	0	0	0	0	0	0	0	0	0	0	0	0	0	0	0	0	0	0	0	0	0	0	0	0	0	0	0	0	0	0	0	0	0	0	0	21	0
ASV_5306	Eukaryota	Archaeplastida	Chlorophyta	Chlorophyta;Chlorophyceae	Chlamydomonadales	Chlamydomonadales_X	Chlamydomonadales_X_unclassified	Chlamydomonadales_X_unclassified	0	0	0	0	0	0	0	0	0	0	0	0	0	0	0	0	0	0	21	0	0	0	0	0	0	0	0	0	0	0	0	0	0	0	0	0	0	0	0	0	0
ASV_5350	Eukaryota	Archaeplastida	Chlorophyta	Chlorophyta;Chlorophyceae	Chlamydomonadales	Chlamydomonadales_X	Chlamydomonadales_X_unclassified	Chlamydomonadales_X_unclassified	0	0	0	0	0	0	0	0	0	0	0	0	0	0	0	0	0	0	0	0	0	0	0	0	0	0	0	0	0	0	0	0	0	0	0	0	0	0	0	0	0
ASV_5394	Eukaryota	Archaeplastida	Chlorophyta	Chlorophyta;Chlorophyceae	Chlamydomonadales	Chlamydomonadales_X	Chlamydomonadales_X_unclassified	Chlamydomonadales_X_unclassified	0	0	0	0	0	0	0	0	0	0	0	0	0	0	0	0	0	0	0	0	0	0	0	0	0	0	0	0	0	0	0	20	0	0	0	0	0	0	0	0	0
ASV_5657	Eukaryota	Archaeplastida	Chlorophyta	Chlorophyta;Chlorophyceae	Chlamydomonadales	Chlamydomonadales_X	Chlamydomonadales_X_unclassified	Chlamydomonadales_X_unclassified	0	0	0	0	0	0	0	0	0	0	0	0	0	0	0	0	0	0	0	0	18	0	0	0	0	0	0	0	0	0	0	0	0	0	0	0	0	0	0	0	0
ASV_5803	Eukaryota	Archaeplastida	Chlorophyta	Chlorophyta;Chlorophyceae	Chlamydomonadales	Chlamydomonadales_X	Chlamydomonadales_X_unclassified	Chlamydomonadales_X_unclassified	0	0	0	0	0	0	0	0	0	0	0	0	0	0	0	0	0	0	0	0	0	0	0	0	0	0	0	0	0	0	0	0	0	0	0	0	0	0	0	0	0
ASV_5829	Eukaryota	Archaeplastida	Chlorophyta	Chlorophyta;Chlorophyceae	Chlamydomonadales	Chlamydomonadales_X	Chlamydomonadales_X_unclassified	Chlamydomonadales_X_unclassified	0	0	0	0	0	0	0	0	0	0	0	0	0	0	0	0	0	0	0	0	0	0	0	0	0	0	0	0	0	0	0	0	0	0	0	0	0	0	0	0	0
ASV_5951	Eukaryota	Archaeplastida	Chlorophyta	Chlorophyta;Chlorophyceae	Chlamydomonadales	Chlamydomonadales_X	Chlamydomonadales_X_unclassified	Chlamydomonadales_X_unclassified	0	0	0	0	0	0	0	0	0	0	0	0	0	0	0	0	0	0	16	0	0	0	0	0	0	0	0	0	0	0	0	0	0	0	0	0	0	0	0	0	0
ASV_6112	Eukaryota	Archaeplastida	Chlorophyta	Chlorophyta;Chlorophyceae	Chlamydomonadales	Chlamydomonadales_X	Chlamydomonadales_X_unclassified	Chlamydomonadales_X_unclassified	0	0	0	0	0	0	0	0	0	0	0	0	0	0	0	0	0	0	15	0	0	0	0	0	0	0	0	0	0	0	0	0	0	0	0	0	0	0	0	0	0
ASV_6146	Eukaryota	Archaeplastida	Chlorophyta	Chlorophyta;Chlorophyceae	Chlamydomonadales	Chlamydomonadales_X	Chlamydomonadales_X_unclassified	Chlamydomonadales_X_unclassified	0	0	0	0	0	0	0	0	0	0	0	0	0	0	0	0	0	0	0	0	0	0	0	0	0	0	0	0	0	0	0	0	0	0	0	0	0	0	0	0	0
ASV_6172	Eukaryota	Archaeplastida	Chlorophyta	Chlorophyta;Chlorophyceae	Chlamydomonadales	Chlamydomonadales_X	Chlamydomonadales_X_unclassified	Chlamydomonadales_X_unclassified	0	0	0	0	0	0	0	0	0	0	0	0	0	0	0	0	0	0	0	0	0	14	0	0	0	0	0	0	0	0	0	0	0	0	0	0	0	0	0	0	0
ASV_6182	Eukaryota	Archaeplastida	Chlorophyta	Chlorophyta;Chlorophyceae	Chlamydomonadales	Chlamydomonadales_X	Chlamydomonadales_X_unclassified	Chlamydomonadales_X_unclassified	0	0	0	0	0	0	0	0	0	0	0	0	0	0	0	0	0	0	0	0	0	0	0	0	0	0	0	0	0	0	0	0	0	0	0	0	0	0	0	0	0
ASV_6239	Eukaryota	Archaeplastida	Chlorophyta	Chlorophyta;Chlorophyceae	Chlamydomonadales	Chlamydomonadales_X	Chlamydomonadales_X_unclassified	Chlamydomonadales_X_unclassified	0	0	0	0	0	0	0	0	0	0	0	0	0	0	0	0	0	0	0	0	0	0	0	0	0	0	0	0	0	0	0	0	0	0	0	0	0	0	0	0	0
ASV_6397	Eukaryota	Archaeplastida	Chlorophyta	Chlorophyta;Chlorophyceae	Chlamydomonadales	Chlamydomonadales_X	Chlamydomonadales_X_unclassified	Chlamydomonadales_X_unclassified	0	0	0	0	0	0	0	0	0	0	0	0	0	0	0	0	0	0	0	0	0	0	0	0	0	0	0	0	0	0	0	0	0	0	0	0	0	0	0	0	0
ASV_6400	Eukaryota	Archaeplastida	Chlorophyta	Chlorophyta;Chlorophyceae	Chlamydomonadales	Chlamydomonadales_X	Chlamydomonadales_X_unclassified	Chlamydomonadales_X_unclassified	0	0	0	0	0	0	0	0	0	0	0	0	0	0	0	0	0	0	0	0	0	0	0	0	0	0	0	0	0	0	0	0	0	0	0	0	0	0	0	0	0
ASV_6464	Eukaryota	Archaeplastida	Chlorophyta	Chlorophyta;Chlorophyceae	Chlamydomonadales	Chlamydomonadales_X	Chlamydomonadales_X_unclassified	Chlamydomonadales_X_unclassified	0	0	0	0	0	0	0	0	0	0	13	0	0	0	0	0	0	0	0	0	0	0	0	0	0	0	0	0	0	0	0	0	0	0	0	0	0	0	0	0	0
ASV_6486	Eukaryota	Archaeplastida	Chlorophyta	Chlorophyta;Chlorophyceae	Chlamydomonadales	Chlamydomonadales_X	Chlamydomonadales_X_unclassified	Chlamydomonadales_X_unclassified	0	0	0	0	0	0	0	0	0	0	0	0	0	0	0	0	0	0	13	0	0	0	0	0	0	0	0	0	0	0	0	0	0	0	0	0	0	0	0	0	0
ASV_6540	Eukaryota	Archaeplastida	Chlorophyta	Chlorophyta;Chlorophyceae	Chlamydomonadales	Chlamydomonadales_X	Chlamydomonadales_X_unclassified	Chlamydomonadales_X_unclassified	0	0	0	0	0	0	0	0	0	0	0	0	0	12	0	0	0	0	0	0	0	0	0	0	0	0	0	0	0	0	0	0	0	0	0	0	0	0	0	0	0
ASV_6549	Eukaryota	Archaeplastida	Chlorophyta	Chlorophyta;Chlorophyceae	Chlamydomonadales	Chlamydomonadales_X	Chlamydomonadales_X_unclassified	Chlamydomonadales_X_unclassified	0	0	0	0	0	0	0	0	0	0	0	0	0	0	0	0	0	0	0	0	0	12	0	0	0	0	0	0	0	0	0	0	0	0	0	0	0	0	0	0	0
ASV_6743	Eukaryota	Archaeplastida	Chlorophyta	Chlorophyta;Chlorophyceae	Chlamydomonadales	Chlamydomonadales_X	Chlamydomonadales_X_unclassified	Chlamydomonadales_X_unclassified	0	0	0	0	0	0	0	0	0	0	0	0	0	11	0	0	0	0	0	0	0	0	0	0	0	0	0	0	0	0	0	0	0	0	0	0	0	0	0	0	0
ASV_6782	Eukaryota	Archaeplastida	Chlorophyta	Chlorophyta;Chlorophyceae	Chlamydomonadales	Chlamydomonadales_X	Chlamydomonadales_X_unclassified	Chlamydomonadales_X_unclassified	0	0	0	0	0	0	0	0	0	0	0	0	0	0	0	0	0	0	0	0	0	0	0	0	0	0	0	0	0	0	0	0	0	0	0	0	0	0	0	0	0
ASV_6808	Eukaryota	Archaeplastida	Chlorophyta	Chlorophyta;Chlorophyceae	Chlamydomonadales	Chlamydomonadales_X	Chlamydomonadales_X_unclassified	Chlamydomonadales_X_unclassified	0	0	0	0	0	0	0	0	0	0	0	0	0	0	0	0	0	0	0	0	0	0	0	0	0	0	0	0	0	0	0	0	0	0	0	0	0	0	0	0	0
ASV_6908	Eukaryota	Archaeplastida	Chlorophyta	Chlorophyta;Chlorophyceae	Chlamydomonadales	Chlamydomonadales_X	Chlamydomonadales_X_unclassified	Chlamydomonadales_X_unclassified	0	0	0	0	0	0	0	0	0	0	0	0	0	0	0	0	0	0	11	0	0	0	0	0	0	0	0	0	0	0	0	0	0	0	0	0	0	0	0	0	0
ASV_6980	Eukaryota	Archaeplastida	Chlorophyta	Chlorophyta;Chlorophyceae	Chlamydomonadales	Chlamydomonadales_X	Chlamydomonadales_X_unclassified	Chlamydomonadales_X_unclassified	0	0	0	0	0	0	0	0	0	0	0	0	0	0	0	0	0	0	0	0	0	0	0	0	0	0	0	0	0	0	0	0	0	0	10	0	0	0	0	0	0
ASV_6986	Eukaryota	Archaeplastida	Chlorophyta	Chlorophyta;Chlorophyceae	Chlamydomonadales	Chlamydomonadales_X	Chlamydomonadales_X_unclassified	Chlamydomonadales_X_unclassified	0	0	0	0	0	0	0	0	0	0	0	0	0	0	0	0	0	0	0	0	0	10	0	0	0	0	0	0	0	0	0	0	0	0	0	0	0	0	0	0	0
ASV_7128	Eukaryota	Archaeplastida	Chlorophyta	Chlorophyta;Chlorophyceae	Chlamydomonadales	Chlamydomonadales_X	Chlamydomonadales_X_unclassified	Chlamydomonadales_X_unclassified	0	0	0	0	0	0	0	0	0	0	0	0	0	0	0	0	0	0	10	0	0	0	0	0	0	0	0	0	0	0	0	0	0	0	0	0	0	0	0	0	0
ASV_7129	Eukaryota	Archaeplastida	Chlorophyta	Chlorophyta;Chlorophyceae	Chlamydomonadales	Chlamydomonadales_X	Chlamydomonadales_X_unclassified	Chlamydomonadales_X_unclassified	0	0	0	0	0	0	0	0	0	0	0	0	0	0	0	0	0	0	10	0	0	0	0	0	0	0	0	0	0	0	0	0	0	0	0	0	0	0	0	0	0
ASV_7214	Eukaryota	Archaeplastida	Chlorophyta	Chlorophyta;Chlorophyceae	Chlamydomonadales	Chlamydomonadales_X	Chlamydomonadales_X_unclassified	Chlamydomonadales_X_unclassified	0	0	0	0	0	0	0	0	0	0	0	0	0	0	0	0	0	0	0	0	0	0	0	0	0	0	0	0	0	0	0	0	0	0	0	0	0	0	0	0	0
ASV_7457	Eukaryota	Archaeplastida	Chlorophyta	Chlorophyta;Chlorophyceae	Chlamydomonadales	Chlamydomonadales_X	Chlamydomonadales_X_unclassified	Chlamydomonadales_X_unclassified	0	0	0	0	0	0	0	0	0	0	0	0	0	0	0	0	0	0	0	0	0	0	0	0	0	0	0	8	0	0	0	0	0	0	0	0	0	0	0	0	0
ASV_7654	Eukaryota	Archaeplastida	Chlorophyta	Chlorophyta;Chlorophyceae	Chlamydomonadales	Chlamydomonadales_X	Chlamydomonadales_X_unclassified	Chlamydomonadales_X_unclassified	0	0	0	0	0	0	0	0	0	0	0	0	0	0	0	0	0	0	0	0	0	0	0	0	0	0	0	0	0	0	0	0	0	0	0	0	0	0	0	8	0
ASV_7691	Eukaryota	Archaeplastida	Chlorophyta	Chlorophyta;Chlorophyceae	Chlamydomonadales	Chlamydomonadales_X	Chlamydomonadales_X_unclassified	Chlamydomonadales_X_unclassified	0	0	0	0	0	0	0	0	0	0	0	0	0	0	0	0	0	0	0	0	0	0	0	0	0	0	0	0	0	0	0	0	0	0	0	0	0	0	0	0	0
ASV_7944	Eukaryota	Archaeplastida	Chlorophyta	Chlorophyta;Chlorophyceae	Chlamydomonadales	Chlamydomonadales_X	Chlamydomonadales_X_unclassified	Chlamydomonadales_X_unclassified	0	0	0	0	0	0	0	0	0	0	0	0	0	0	0	0	0	0	0	0	0	0	0	0	0	0	0	0	0	0	0	0	0	0	0	0	0	0	0	7	0
ASV_8053	Eukaryota	Archaeplastida	Chlorophyta	Chlorophyta;Chlorophyceae	Chlamydomonadales	Chlamydomonadales_X	Chlamydomonadales_X_unclassified	Chlamydomonadales_X_unclassified	0	0	6	0	0	0	0	0	0	0	0	0	0	0	0	0	0	0	0	0	0	0	0	0	0	0	0	0	0	0	0	0	0	0	0	0	0	0	0	0	0
ASV_8078	Eukaryota	Archaeplastida	Chlorophyta	Chlorophyta;Chlorophyceae	Chlamydomonadales	Chlamydomonadales_X	Chlamydomonadales_X_unclassified	Chlamydomonadales_X_unclassified	0	0	0	0	0	0	0	0	0	0	0	0	0	0	0	0	0	0	0	6	0	0	0	0	0	0	0	0	0	0	0	0	0	0	0	0	0	0	0	0	0
ASV_8401	Eukaryota	Archaeplastida	Chlorophyta	Chlorophyta;Chlorophyceae	Chlamydomonadales	Chlamydomonadales_X	Chlamydomonadales_X_unclassified	Chlamydomonadales_X_unclassified	0	0	0	0	0	0	0	0	0	0	0	0	0	0	0	0	0	0	0	0	0	5	0	0	0	0	0	0	0	0	0	0	0	0	0	0	0	0	0	0	0
ASV_8422	Eukaryota	Archaeplastida	Chlorophyta	Chlorophyta;Chlorophyceae	Chlamydomonadales	Chlamydomonadales_X	Chlamydomonadales_X_unclassified	Chlamydomonadales_X_unclassified	0	0	0	0	0	0	0	0	0	0	0	0	0	0	0	0	0	0	0	0	0	0	0	0	0	0	0	0	0	0	0	0	0	0	0	0	0	0	0	0	0
ASV_8423	Eukaryota	Archaeplastida	Chlorophyta	Chlorophyta;Chlorophyceae	Chlamydomonadales	Chlamydomonadales_X	Chlamydomonadales_X_unclassified	Chlamydomonadales_X_unclassified	0	0	0	0	0	0	0	0	0	0	0	0	0	0	0	0	0	0	0	0	0	0	0	0	0	0	0	0	0	0	0	0	0	0	0	0	0	0	0	0	0
ASV_8429	Eukaryota	Archaeplastida	Chlorophyta	Chlorophyta;Chlorophyceae	Chlamydomonadales	Chlamydomonadales_X	Chlamydomonadales_X_unclassified	Chlamydomonadales_X_unclassified	0	0	0	0	0	0	0	0	0	0	0	0	0	0	0	0	0	0	0	0	0	0	0	0	0	0	0	0	0	0	0	0	0	0	0	0	0	0	0	0	0
ASV_8538	Eukaryota	Archaeplastida	Chlorophyta	Chlorophyta;Chlorophyceae	Chlamydomonadales	Chlamydomonadales_X	Chlamydomonadales_X_unclassified	Chlamydomonadales_X_unclassified	0	0	0	0	0	0	0	0	0	0	0	5	0	0	0	0	0	0	0	0	0	0	0	0	0	0	0	0	0	0	0	0	0	0	0	0	0	0	0	0	0
ASV_8692	Eukaryota	Archaeplastida	Chlorophyta	Chlorophyta;Chlorophyceae	Chlamydomonadales	Chlamydomonadales_X	Chlamydomonadales_X_unclassified	Chlamydomonadales_X_unclassified	0	0	0	0	4	0	0	0	0	0	0	0	0	0	0	0	0	0	0	0	0	0	0	0	0	0	0	0	0	0	0	0	0	0	0	0	0	0	0	0	0
ASV_8694	Eukaryota	Archaeplastida	Chlorophyta	Chlorophyta;Chlorophyceae	Chlamydomonadales	Chlamydomonadales_X	Chlamydomonadales_X_unclassified	Chlamydomonadales_X_unclassified	0	0	0	0	4	0	0	0	0	0	0	0	0	0	0	0	0	0	0	0	0	0	0	0	0	0	0	0	0	0	0	0	0	0	0	0	0	0	0	0	0
ASV_9212	Eukaryota	Archaeplastida	Chlorophyta	Chlorophyta;Chlorophyceae	Chlamydomonadales	Chlamydomonadales_X	Chlamydomonadales_X_unclassified	Chlamydomonadales_X_unclassified	0	0	0	0	0	0	0	0	0	0	0	0	0	0	0	0	0	0	0	0	0	0	0	0	0	0	0	0	0	0	0	0	0	0	0	0	0	0	0	3	0
ASV_9245	Eukaryota	Archaeplastida	Chlorophyta	Chlorophyta;Chlorophyceae	Chlamydomonadales	Chlamydomonadales_X	Chlamydomonadales_X_unclassified	Chlamydomonadales_X_unclassified	0	0	0	0	0	0	0	0	0	0	0	0	0	0	0	0	0	0	0	0	0	0	0	0	0	0	0	0	0	0	0	0	0	0	0	0	0	0	0	0	0
ASV_4949	Eukaryota	Archaeplastida	Chlorophyta	Chlorophyta;Chlorophyceae	Chlamydomonadales	Chlamydomonadales_X	Chlamydomonadales_XX	Chlamydomonadales_XX_sp.	0	13	0	0	0	0	0	0	0	0	0	0	0	0	0	0	0	0	0	0	0	0	0	0	0	0	0	0	0	0	0	11	0	0	0	0	0	0	0	0	0
ASV_4998	Eukaryota	Archaeplastida	Chlorophyta	Chlorophyta;Chlorophyceae	Chlamydomonadales	Chlamydomonadales_X	Chlamydomonadales_XX	Chlamydomonadales_XX_sp.	0	0	0	0	0	0	0	0	0	0	0	0	0	0	0	0	0	0	0	0	0	23	0	0	0	0	0	0	0	0	0	0	0	0	0	0	0	0	0	0	0
ASV_6107	Eukaryota	Archaeplastida	Chlorophyta	Chlorophyta;Chlorophyceae	Chlamydomonadales	Chlamydomonadales_X	Chlamydomonadales_XX	Chlamydomonadales_XX_sp.	0	0	0	0	0	0	0	0	0	0	0	0	0	0	0	0	0	0	0	0	0	0	0	0	0	0	0	0	0	0	0	15	0	0	0	0	0	0	0	0	0
ASV_1865	Eukaryota	Archaeplastida	Chlorophyta	Chlorophyta;Chlorophyceae	Chlamydomonadales	Chlamydomonadales_X	Chlamydomonas	Chlamydomonas_kuwadae	0	0	0	0	0	0	0	0	0	36	0	0	0	31	0	0	0	0	0	0	0	0	0	0	0	0	0	0	0	0	0	0	0	0	0	0	0	0	0	0	0
ASV_3241	Eukaryota	Archaeplastida	Chlorophyta	Chlorophyta;Chlorophyceae	Chlamydomonadales	Chlamydomonadales_X	Chlamydomonas	Chlamydomonas_kuwadae	0	0	0	0	0	0	0	0	0	0	0	0	0	53	0	0	0	0	0	0	0	0	0	0	0	0	0	0	0	0	0	0	0	0	0	0	0	0	0	0	0
ASV_6543	Eukaryota	Archaeplastida	Chlorophyta	Chlorophyta;Chlorophyceae	Chlamydomonadales	Chlamydomonadales_X	Chlamydomonas	Chlamydomonas_kuwadae	0	0	0	0	0	0	0	0	0	0	0	0	0	0	0	0	0	0	0	0	0	0	0	0	0	12	0	0	0	0	0	0	0	0	0	0	0	0	0	0	0
ASV_1904	Eukaryota	Archaeplastida	Chlorophyta	Chlorophyta;Chlorophyceae	Chlamydomonadales	Chlamydomonadales_X	Chlamydomonas	Chlamydomonas_meslinii	0	0	0	0	0	0	111	0	0	0	0	0	0	0	0	0	0	0	0	0	0	0	0	0	0	0	0	0	0	0	0	0	0	0	0	0	0	0	0	0	0
ASV_2409	Eukaryota	Archaeplastida	Chlorophyta	Chlorophyta;Chlorophyceae	Chlamydomonadales	Chlamydomonadales_X	Chlamydomonas	Chlamydomonas_meslinii	0	0	0	0	0	0	0	0	0	0	0	0	0	0	0	0	0	0	0	0	0	0	0	0	0	0	0	0	0	0	0	0	0	0	0	0	0	0	0	0	0
ASV_2598	Eukaryota	Archaeplastida	Chlorophyta	Chlorophyta;Chlorophyceae	Chlamydomonadales	Chlamydomonadales_X	Chlamydomonas	Chlamydomonas_meslinii	0	0	0	0	0	0	78	0	0	0	0	0	0	0	0	0	0	0	0	0	0	0	0	0	0	0	0	0	0	0	0	0	0	0	0	0	0	0	0	0	0
ASV_2608	Eukaryota	Archaeplastida	Chlorophyta	Chlorophyta;Chlorophyceae	Chlamydomonadales	Chlamydomonadales_X	Chlamydomonas	Chlamydomonas_meslinii	0	0	0	0	0	0	0	0	0	0	0	0	0	0	0	0	0	0	0	0	0	0	0	0	0	0	0	0	0	0	0	0	0	0	0	0	0	0	0	0	0
ASV_2474	Eukaryota	Archaeplastida	Chlorophyta	Chlorophyta;Chlorophyceae	Chlamydomonadales	Chlamydomonadales_X	Chlamydomonas	Chlamydomonas_meslinii	0	0	0	0	0	0	0	0	0	0	0	0	0	0	0	0	0	0	0	0	0	0	0	0	0	0	0	0	0	0	0	0	0	0	0	0	0	0	0	0	0
ASV_3094	Eukaryota	Archaeplastida	Chlorophyta	Chlorophyta;Chlorophyceae	Chlamydomonadales	Chlamydomonadales_X	Chlamydomonas	Chlamydomonas_meslinii	0	0	0	0	0	0	0	0	0	0	0	0	0	0	0	0	0	0	0	0	0	0	0	0	0	0	0	0	0	0	0	0	0	0	0	0	0	0	0	0	0
ASV_3688	Eukaryota	Archaeplastida	Chlorophyta	Chlorophyta;Chlorophyceae	Chlamydomonadales	Chlamydomonadales_X	Chlamydomonas	Chlamydomonas_meslinii	0	0	0	0	0	0	0	0	0	0	0	0	0	0	0	0	0	0	0	0	0	0	0	0	0	0	0	0	0	0	0	34	0	0	8	0	0	0	0	0	0
ASV_4166	Eukaryota	Archaeplastida	Chlorophyta	Chlorophyta;Chlorophyceae	Chlamydomonadales	Chlamydomonadales_X	Chlamydomonas	Chlamydomonas_meslinii	0	0	0	0	0	0	0	0	0	0	0	0	0	0	0	0	0	0	0	0	0	0	0	0	0	0	0	0	0	0	0	16	0	0	0	0	0	0	0	0	0
ASV_5106	Eukaryota	Archaeplastida	Chlorophyta	Chlorophyta;Chlorophyceae	Chlamydomonadales	Chlamydomonadales_X	Chlamydomonas	Chlamydomonas_meslinii	0	0	0	0	0	0	0	0	0	0	0	0	0	0	0	0	0	0	0	0	0	0	0	0	0	0	0	0	0	0	22	0	0	0	0	0	0	0	0	0	0
ASV_5407	Eukaryota	Archaeplastida	Chlorophyta	Chlorophyta;Chlorophyceae	Chlamydomonadales	Chlamydomonadales_X	Chlamydomonas	Chlamydomonas_meslinii	0	0	0	0	0	0	0	0	0	0	0	0	0	0	0	0	0	0	0	0	0	0	0	0	0	0	0	0	0	0	0	0	0	0	0	0	0	0	0	0	0
ASV_5769	Eukaryota	Archaeplastida	Chlorophyta	Chlorophyta;Chlorophyceae	Chlamydomonadales	Chlamydomonadales_X	Chlamydomonas	Chlamydomonas_meslinii	0	0	0	0	0	0	17	0	0	0	0	0	0	0	0	0	0	0	0	0	0	0	0	0	0	0	0	0	0	0	0	0	0	0	0	0	0	0	0	0	0
ASV_7106	Eukaryota	Archaeplastida	Chlorophyta	Chlorophyta;Chlorophyceae	Chlamydomonadales	Chlamydomonadales_X	Chlamydomonas	Chlamydomonas_meslinii	0	0	0	0	0	0	0	0	0	0	0	0	0	0	0	0	0	0	0	0	0	0	10	0	0	0	0	0	0	0	0	0	0	0	0	0	0	0	0	0	0
ASV_7685	Eukaryota	Archaeplastida	Chlorophyta	Chlorophyta;Chlorophyceae	Chlamydomonadales	Chlamydomonadales_X	Chlamydomonas	Chlamydomonas_meslinii	0	0	0	0	0	0	0	0	0	0	0	0	0	0	0	0	0	0	0	0	0	0	0	0	0	0	0	0	0	0	0	0	0	0	0	0	0	0	0	0	0
ASV_8603	Eukaryota	Archaeplastida	Chlorophyta	Chlorophyta;Chlorophyceae	Chlamydomonadales	Chlamydomonadales_X	Chlamydomonas	Chlamydomonas_meslinii	0	0	0	0	0	0	0	0	0	0	0	0	0	0	0	0	0	0	0	0	0	0	0	0	0	0	0	0	0	0	0	0	0	0	0	0	0	0	0	0	0
ASV_8931	Eukaryota	Archaeplastida	Chlorophyta	Chlorophyta;Chlorophyceae	Chlamydomonadales	Chlamydomonadales_X	Chlamydomonas	Chlamydomonas_meslinii	0	0	0	0	0	0	0	0	0	0	0	0	0	0	0	0	0	0	0	0	0	0	0	0	0	0	0	0	0	0	0	0	0	0	0	0	0	0	0	0	0
ASV_6236	Eukaryota	Archaeplastida	Chlorophyta	Chlorophyta;Chlorophyceae	Chlamydomonadales	Chlamydomonadales_X	Chlamydomonas	Chlamydomonas_monadina	0	0	0	0	0	0	0	0	0	0	0	0	0	0	0	0	0	0	0	0	0	0	0	0	0	0	0	0	0	0	0	0	0	0	0	0	0	0	0	0	0
ASV_6989	Eukaryota	Archaeplastida	Chlorophyta	Chlorophyta;Chlorophyceae	Chlamydomonadales	Chlamydomonadales_X	Chlamydomonas	Chlamydomonas_nasuta	0	0	0	0	0	0	0	0	0	0	0	0	0	0	0	0	0	0	0	0	0	10	0	0	0	0	0	0	0	0	0	0	0	0	0	0	0	0	0	0	0
ASV_1885	Eukaryota	Archaeplastida	Chlorophyta	Chlorophyta;Chlorophyceae	Chlamydomonadales	Chlamydomonadales_X	Chlamydomonas	Chlamydomonas_perpusilla	0	66	0	0	0	23	0	0	0	0	0	0	0	0	0	0	0	0	0	0	0	0	0	0	0	0	0	0	0	0	0	38	0	0	0	0	0	0	0	0	0
ASV_3771	Eukaryota	Archaeplastida	Chlorophyta	Chlorophyta;Chlorophyceae	Chlamydomonadales	Chlamydomonadales_X	Chlamydomonas	Chlamydomonas_perpusilla	0	0	40	0	0	0	0	0	0	0	0	0	0	0	0	0	0	0	0	0	0	0	0	0	0	0	0	0	0	0	0	0	0	0	0	0	0	0	0	0	0
ASV_1791	Eukaryota	Archaeplastida	Chlorophyta	Chlorophyta;Chlorophyceae	Chlamydomonadales	Chlamydomonadales_X	Chlamydomonas	Chlamydomonas_raudensis	0	0	0	0	0	0	0	0	0	0	0	0	0	0	0	0	0	60	0	79	0	0	0	0	0	0	0	0	0	0	0	0	0	0	0	0	0	0	0	0	0
ASV_3018	Eukaryota	Archaeplastida	Chlorophyta	Chlorophyta;Chlorophyceae	Chlamydomonadales	Chlamydomonadales_X	Chlamydomonas	Chlamydomonas_raudensis	0	0	0	0	0	0	0	0	0	0	0	0	0	0	0	0	0	0	0	0	0	0	0	0	0	0	0	0	0	0	0	0	0	0	0	0	0	0	0	0	0
ASV_4601	Eukaryota	Archaeplastida	Chlorophyta	Chlorophyta;Chlorophyceae	Chlamydomonadales	Chlamydomonadales_X	Chlamydomonas	Chlamydomonas_raudensis	0	0	0	0	0	0	0	0	0	0	0	0	0	0	0	0	0	28	0	0	0	0	0	0	0	0	0	0	0	0	0	0	0	0	0	0	0	0	0	0	0
ASV_5556	Eukaryota	Archaeplastida	Chlorophyta	Chlorophyta;Chlorophyceae	Chlamydomonadales	Chlamydomonadales_X	Chlamydomonas	Chlamydomonas_raudensis	0	0	0	0	0	0	0	0	0	18	0	0	0	0	0	0	0	0	0	0	0	0	0	0	0	0	0	0	0	0	0	0	0	0	0	0	0	0	0	0	0
ASV_1112	Eukaryota	Archaeplastida	Chlorophyta	Chlorophyta;Chlorophyceae	Chlamydomonadales	Chlamydomonadales_X	Chlamydomonas	Chlamydomonas_reinhardtii	0	285	0	0	0	0	0	0	0	0	0	0	0	0	0	0	0	0	0	0	0	0	0	0	0	0	0	0	0	0	0	0	0	0	0	0	0	0	0	0	0
ASV_1434	Eukaryota	Archaeplastida	Chlorophyta	Chlorophyta;Chlorophyceae	Chlamydomonadales	Chlamydomonadales_X	Chlamydomonas	Chlamydomonas_reinhardtii	0	0	188	5	0	0	0	0	0	0	0	0	0	0	0	0	0	0	0	0	0	0	0	0	0	0	0	0	0	0	0	0	0	0	0	0	0	0	0	0	0
ASV_1653	Eukaryota	Archaeplastida	Chlorophyta	Chlorophyta;Chlorophyceae	Chlamydomonadales	Chlamydomonadales_X	Chlamydomonas	Chlamydomonas_reinhardtii	156	0	0	0	0	0	0	0	0	0	0	0	0	0	0	0	0	0	0	0	0	0	0	0	0	0	0	0	0	0	0	0	0	0	0	0	0	0	0	0	0
ASV_2969	Eukaryota	Archaeplastida	Chlorophyta	Chlorophyta;Chlorophyceae	Chlamydomonadales	Chlamydomonadales_X	Chlamydomonas	Chlamydomonas_reinhardtii	0	0	62	0	0	0	0	0	0	0	0	0	0	0	0	0	0	0	0	0	0	0	0	0	0	0	0	0	0	0	0	0	0	0	0	0	0	0	0	0	0
ASV_4517	Eukaryota	Archaeplastida	Chlorophyta	Chlorophyta;Chlorophyceae	Chlamydomonadales	Chlamydomonadales_X	Chlamydomonas	Chlamydomonas_reinhardtii	0	0	0	0	0	0	0	0	0	0	0	0	0	0	0	0	0	0	0	0	0	0	0	0	0	0	0	0	0	0	0	0	0	0	0	0	0	0	0	29	0
ASV_4947	Eukaryota	Archaeplastida	Chlorophyta	Chlorophyta;Chlorophyceae	Chlamydomonadales	Chlamydomonadales_X	Chlamydomonas	Chlamydomonas_reinhardtii	0	24	0	0	0	0	0	0	0	0	0	0	0	0	0	0	0	0	0	0	0	0	0	0	0	0	0	0	0	0	0	0	0	0	0	0	0	0	0	0	0
ASV_7916	Eukaryota	Archaeplastida	Chlorophyta	Chlorophyta;Chlorophyceae	Chlamydomonadales	Chlamydomonadales_X	Chlamydomonas	Chlamydomonas_reinhardtii	0	0	0	0	0	0	0	0	0	0	0	0	0	0	0	0	0	7	0	0	0	0	0	0	0	0	0	0	0	0	0	0	0	0	0	0	0	0	0	0	0
ASV_2026	Eukaryota	Archaeplastida	Chlorophyta	Chlorophyta;Chlorophyceae	Chlamydomonadales	Chlamydomonadales_X	Chlamydomonas	Chlamydomonas_sordida	0	0	0	0	0	0	0	0	0	0	0	0	0	114	0	0	0	0	0	0	0	0	0	0	0	0	0	0	0	0	0	0	0	0	0	0	0	0	0	0	0
ASV_4717	Eukaryota	Archaeplastida	Chlorophyta	Chlorophyta;Chlorophyceae	Chlamydomonadales	Chlamydomonadales_X	Chlamydomonas	Chlamydomonas_sp.	0	0	26	0	0	0	0	0	0	0	0	0	0	0	0	0	0	0	0	0	0	0	0	0	0	0	0	0	0	0	0	0	0	0	0	0	0	0	0	0	0
ASV_6293	Eukaryota	Archaeplastida	Chlorophyta	Chlorophyta;Chlorophyceae	Chlamydomonadales	Chlamydomonadales_X	Chlamydomonas	Chlamydomonas_sp.	0	0	0	0	0	0	0	0	0	0	0	0	0	0	0	0	0	0	0	0	0	0	0	0	0	0	0	0	0	0	0	14	0	0	0	0	0	0	0	0	0
ASV_526	Eukaryota	Archaeplastida	Chlorophyta	Chlorophyta;Chlorophyceae	Chlamydomonadales	Chlamydomonadales_X	Chlamydomonas	Chlamydomonas_unclassified	0	0	0	0	0	0	0	0	0	0	0	0	0	0	0	0	0	0	0	0	0	0	0	0	0	0	0	21	52	0	0	660	0	0	43	0	0	0	0	0	0
ASV_781	Eukaryota	Archaeplastida	Chlorophyta	Chlorophyta;Chlorophyceae	Chlamydomonadales	Chlamydomonadales_X	Chlamydomonas	Chlamydomonas_unclassified	78	0	0	0	0	0	0	0	0	0	0	0	0	0	0	0	0	102	105	0	14	0	0	0	0	0	0	0	0	0	0	61	0	13	0	0	0	0	0	0	0
ASV_925	Eukaryota	Archaeplastida	Chlorophyta	Chlorophyta;Chlorophyceae	Chlamydomonadales	Chlamydomonadales_X	Chlamydomonas	Chlamydomonas_unclassified	0	0	0	0	0	0	0	0	0	0	0	0	0	0	0	0	0	0	0	0	0	0	0	0	0	16	0	0	37	0	0	319	0	0	0	0	0	0	0	0	0
ASV_2056	Eukaryota	Archaeplastida	Chlorophyta	Chlorophyta;Chlorophyceae	Chlamydomonadales	Chlamydomonadales_X	Chlamydomonas	Chlamydomonas_unclassified	0	0	0	0	0	0	0	0	0	0	0	0	0	112	0	0	0	0	0	0	0	0	0	0	0	0	0	0	0	0	0	0	0	0	0	0	0	0	0	0	0
ASV_2611	Eukaryota	Archaeplastida	Chlorophyta	Chlorophyta;Chlorophyceae	Chlamydomonadales	Chlamydomonadales_X	Chlamydomonas	Chlamydomonas_unclassified	0	0	0	0	0	0	0	0	0	0	0	0	0	0	0	0	0	0	0	0	0	77	0	0	0	0	0	0	0	0	0	0	0	0	0	0	0	0	0	0	0
ASV_2866	Eukaryota	Archaeplastida	Chlorophyta	Chlorophyta;Chlorophyceae	Chlamydomonadales	Chlamydomonadales_X	Chlamydomonas	Chlamydomonas_unclassified	0	0	0	0	0	0	0	0	0	0	0	0	0	0	0	0	0	0	0	66	0	0	0	0	0	0	0	0	0	0	0	0	0	0	0	0	0	0	0	0	0
ASV_3795	Eukaryota	Archaeplastida	Chlorophyta	Chlorophyta;Chlorophyceae	Chlamydomonadales	Chlamydomonadales_X	Chlamydomonas	Chlamydomonas_unclassified	0	0	0	0	0	0	0	0	0	0	0	0	0	0	0	0	0	0	0	0	0	0	0	0	0	0	0	0	0	0	0	0	0	0	0	0	0	0	0	0	0
ASV_5558	Eukaryota	Archaeplastida	Chlorophyta	Chlorophyta;Chlorophyceae	Chlamydomonadales	Chlamydomonadales_X	Chlamydomonas	Chlamydomonas_unclassified	0	0	0	0	0	0	0	0	0	0	0	0	0	0	0	0	0	0	0	0	0	0	0	0	0	18	0	0	0	0	0	0	0	0	0	0	0	0	0	0	0
ASV_5699	Eukaryota	Archaeplastida	Chlorophyta	Chlorophyta;Chlorophyceae	Chlamydomonadales	Chlamydomonadales_X	Chlamydomonas	Chlamydomonas_unclassified	0	0	0	0	0	0	0	0	0	0	0	0	0	0	0	0	0	0	0	0	0	0	0	0	0	0	0	0	0	0	0	0	0	0	17	0	0	0	0	0	0
ASV_6551	Eukaryota	Archaeplastida	Chlorophyta	Chlorophyta;Chlorophyceae	Chlamydomonadales	Chlamydomonadales_X	Chlamydomonas	Chlamydomonas_unclassified	0	0	0	0	0	0	0	0	0	0	0	0	0	0	0	0	0	0	0	0	0	12	0	0	0	0	0	0	0	0	0	0	0	0	0	0	0	0	0	0	0
ASV_7401	Eukaryota	Archaeplastida	Chlorophyta	Chlorophyta;Chlorophyceae	Chlamydomonadales	Chlamydomonadales_X	Chlamydomonas	Chlamydomonas_unclassified	0	0	0	0	0	0	0	0	0	0	0	0	0	0	0	0	0	0	0	0	0	0	0	0	0	0	0	0	0	0	0	0	0	0	0	0	0	0	0	0	0
ASV_6500	Eukaryota	Archaeplastida	Chlorophyta	Chlorophyta;Chlorophyceae	Chlamydomonadales	Chlamydomonadales_X	Chlamydomonas	Chlamydomonas_unclassified	0	0	0	0	0	0	0	0	0	0	0	0	0	0	0	0	0	0	0	0	0	0	0	0	0	0	0	0	0	0	0	0	0	0	0	0	0	0	0	0	0
ASV_8583	Eukaryota	Archaeplastida	Chlorophyta	Chlorophyta;Chlorophyceae	Chlamydomonadales	Chlamydomonadales_X	Chlamydomonas	Chlamydomonas_unclassified	0	0	0	0	0	0	0	0	0	0	0	0	0	0	0	0	0	0	0	0	5	0	0	0	0	0	0	0	0	0	0	0	0	0	0	0	0	0	0	0	0
ASV_4095	Eukaryota	Archaeplastida	Chlorophyta	Chlorophyta;Chlorophyceae	Chlamydomonadales	Chlamydomonadales_X	Chlorochytrium	Chlorochytrium_lemnae	0	0	0	0	0	0	0	0	0	0	0	0	0	0	0	0	0	0	10	0	0	25	0	0	0	0	0	0	0	0	0	0	0	0	0	0	0	0	0	0	0
ASV_6371	Eukaryota	Archaeplastida	Chlorophyta	Chlorophyta;Chlorophyceae	Chlamydomonadales	Chlamydomonadales_X	Chlorochytrium	Chlorochytrium_lemnae	0	0	0	0	0	0	0	0	0	0	0	0	0	0	0	0	0	0	0	0	0	0	0	0	0	0	0	0	0	0	0	0	0	0	0	13	0	0	0	0	0
ASV_8049	Eukaryota	Archaeplastida	Chlorophyta	Chlorophyta;Chlorophyceae	Chlamydomonadales	Chlamydomonadales_X	Chlorochytrium	Chlorochytrium_lemnae	0	0	6	0	0	0	0	0	0	0	0	0	0	0	0	0	0	0	0	0	0	0	0	0	0	0	0	0	0	0	0	0	0	0	0	0	0	0	0	0	0
ASV_1063	Eukaryota	Archaeplastida	Chlorophyta	Chlorophyta;Chlorophyceae	Chlamydomonadales	Chlamydomonadales_X	Chlorococcales	Chlorococcales_sp.	0	0	0	0	0	0	0	0	0	0	0	0	0	0	0	0	0	0	0	0	0	0	0	0	0	0	0	0	0	0	0	54	0	0	19	0	0	0	0	61	0
ASV_4515	Eukaryota	Archaeplastida	Chlorophyta	Chlorophyta;Chlorophyceae	Chlamydomonadales	Chlamydomonadales_X	Chlorococcales	Chlorococcales_sp.	0	0	0	0	0	0	0	0	0	0	0	0	0	0	0	0	0	0	0	0	0	0	0	0	0	0	0	0	0	0	0	0	0	14	0	0	0	0	0	0	0
ASV_6300	Eukaryota	Archaeplastida	Chlorophyta	Chlorophyta;Chlorophyceae	Chlamydomonadales	Chlamydomonadales_X	Chlorococcales	Chlorococcales_sp.	0	0	0	0	0	0	0	0	0	0	0	0	0	0	0	0	0	0	0	0	0	0	0	0	0	0	0	0	0	0	0	0	0	0	0	0	0	0	14	0	0
ASV_3297	Eukaryota	Archaeplastida	Chlorophyta	Chlorophyta;Chlorophyceae	Chlamydomonadales	Chlamydomonadales_X	Chlorococcum	Chlorococcum_sp.	0	0	0	0	0	0	0	0	0	0	0	0	0	0	0	0	0	0	52	0	0	0	0	0	0	0	0	0	0	0	0	0	0	0	0	0	0	0	0	0	0
ASV_788	Eukaryota	Archaeplastida	Chlorophyta	Chlorophyta;Chlorophyceae	Chlamydomonadales	Chlamydomonadales_X	Chlorococcum	Chlorococcum_tatrense	0	0	0	0	0	0	0	0	0	0	0	0	0	0	0	0	0	0	0	0	0	0	0	0	0	0	0	0	0	0	0	0	0	0	0	0	0	0	0	212	0
ASV_890	Eukaryota	Archaeplastida	Chlorophyta	Chlorophyta;Chlorophyceae	Chlamydomonadales	Chlamydomonadales_X	Chlorococcum	Chlorococcum_tatrense	0	0	0	0	0	0	0	0	0	0	17	0	0	0	0	0	0	0	0	0	0	0	0	0	0	0	0	0	0	0	0	0	0	0	0	0	0	0	0	24	0
ASV_1602	Eukaryota	Archaeplastida	Chlorophyta	Chlorophyta;Chlorophyceae	Chlamydomonadales	Chlamydomonadales_X	Chlorococcum	Chlorococcum_tatrense	0	0	0	0	0	0	0	0	0	0	0	0	0	0	0	0	0	0	0	0	0	0	0	0	0	0	0	0	0	0	0	0	0	0	0	0	0	0	0	78	0
ASV_3845	Eukaryota	Archaeplastida	Chlorophyta	Chlorophyta;Chlorophyceae	Chlamydomonadales	Chlamydomonadales_X	Chlorococcum	Chlorococcum_tatrense	0	0	0	0	0	0	0	0	0	0	0	0	0	0	0	0	0	0	0	0	0	0	0	0	0	0	0	0	0	0	0	0	0	0	0	0	0	0	0	0	0
ASV_6183	Eukaryota	Archaeplastida	Chlorophyta	Chlorophyta;Chlorophyceae	Chlamydomonadales	Chlamydomonadales_X	Chlorococcum	Chlorococcum_tatrense	0	0	0	0	0	0	0	0	0	0	0	0	0	0	0	0	0	0	0	0	0	0	0	0	0	0	0	0	0	0	0	0	0	0	0	0	0	0	0	0	0
ASV_7138	Eukaryota	Archaeplastida	Chlorophyta	Chlorophyta;Chlorophyceae	Chlamydomonadales	Chlamydomonadales_X	Chlorococcum	Chlorococcum_tatrense	0	0	0	0	0	0	0	0	0	0	0	0	0	0	0	0	0	0	0	0	0	0	0	0	0	0	0	0	0	0	0	0	0	0	0	0	0	0	0	0	0
ASV_7170	Eukaryota	Archaeplastida	Chlorophyta	Chlorophyta;Chlorophyceae	Chlamydomonadales	Chlamydomonadales_X	Chlorococcum	Chlorococcum_tatrense	0	0	0	0	0	0	0	0	0	0	0	0	0	0	0	0	0	0	0	0	0	0	0	0	0	0	0	0	0	0	0	0	0	0	0	0	0	0	0	0	0
ASV_7973	Eukaryota	Archaeplastida	Chlorophyta	Chlorophyta;Chlorophyceae	Chlamydomonadales	Chlamydomonadales_X	Chlorococcum	Chlorococcum_tatrense	0	0	0	0	0	0	0	0	0	0	0	0	0	0	0	0	0	0	0	0	0	0	0	0	0	0	0	0	0	0	0	0	0	0	0	0	0	0	0	0	0
ASV_9028	Eukaryota	Archaeplastida	Chlorophyta	Chlorophyta;Chlorophyceae	Chlamydomonadales	Chlamydomonadales_X	Chlorococcum	Chlorococcum_tatrense	0	0	0	0	0	0	0	0	0	0	0	0	0	0	0	0	0	0	0	0	0	0	0	0	0	3	0	0	0	0	0	0	0	0	0	0	0	0	0	0	0
ASV_1811	Eukaryota	Archaeplastida	Chlorophyta	Chlorophyta;Chlorophyceae	Chlamydomonadales	Chlamydomonadales_X	Chlorococcum	Chlorococcum_unclassified	0	0	0	0	0	136	0	0	0	0	0	0	0	0	0	0	0	0	0	0	0	0	0	0	0	0	0	0	0	0	0	0	0	0	0	0	0	0	0	0	0
ASV_2454	Eukaryota	Archaeplastida	Chlorophyta	Chlorophyta;Chlorophyceae	Chlamydomonadales	Chlamydomonadales_X	Chlorococcum	Chlorococcum_unclassified	0	0	0	0	0	0	0	0	0	0	0	0	0	0	0	0	0	0	0	0	0	0	0	0	0	0	0	0	0	0	0	0	0	0	0	0	0	0	0	0	0
ASV_4716	Eukaryota	Archaeplastida	Chlorophyta	Chlorophyta;Chlorophyceae	Chlamydomonadales	Chlamydomonadales_X	Chlorococcum	Chlorococcum_vacuolatum	0	0	0	0	0	0	0	0	26	0	0	0	0	0	0	0	0	0	0	0	0	0	0	0	0	0	0	0	0	0	0	0	0	0	0	0	0	0	0	0	0
ASV_5790	Eukaryota	Archaeplastida	Chlorophyta	Chlorophyta;Chlorophyceae	Chlamydomonadales	Chlamydomonadales_X	Chlorococcum	Chlorococcum_vacuolatum	0	0	0	0	0	0	0	0	0	0	0	0	0	0	0	0	0	0	0	0	0	0	0	0	0	0	0	0	0	0	0	0	0	0	0	0	0	0	0	17	0
ASV_519	Eukaryota	Archaeplastida	Chlorophyta	Chlorophyta;Chlorophyceae	Chlamydomonadales	Chlamydomonadales_X	Chloromonas	Chloromonas_augustae	0	0	0	0	0	0	0	162	0	0	0	185	0	0	0	0	0	0	0	0	0	0	0	0	0	0	0	0	0	0	0	0	0	0	0	0	0	0	0	0	0
ASV_1553	Eukaryota	Archaeplastida	Chlorophyta	Chlorophyta;Chlorophyceae	Chlamydomonadales	Chlamydomonadales_X	Chloromonas	Chloromonas_augustae	0	0	0	0	0	0	0	0	0	0	0	0	0	0	0	0	0	0	0	0	0	0	0	0	0	0	0	0	0	0	0	0	0	0	0	0	0	0	0	0	0
ASV_3532	Eukaryota	Archaeplastida	Chlorophyta	Chlorophyta;Chlorophyceae	Chlamydomonadales	Chlamydomonadales_X	Chloromonas	Chloromonas_augustae	0	0	0	0	0	0	0	45	0	0	0	0	0	0	0	0	0	0	0	0	0	0	0	0	0	0	0	0	0	0	0	0	0	0	0	0	0	0	0	0	0
ASV_4322	Eukaryota	Archaeplastida	Chlorophyta	Chlorophyta;Chlorophyceae	Chlamydomonadales	Chlamydomonadales_X	Chloromonas	Chloromonas_augustae	0	0	0	0	0	0	0	31	0	0	0	0	0	0	0	0	0	0	0	0	0	0	0	0	0	0	0	0	0	0	0	0	0	0	0	0	0	0	0	0	0
ASV_6197	Eukaryota	Archaeplastida	Chlorophyta	Chlorophyta;Chlorophyceae	Chlamydomonadales	Chlamydomonadales_X	Chloromonas	Chloromonas_augustae	0	0	0	0	0	0	0	0	0	0	0	0	0	0	0	0	0	0	0	0	0	0	0	0	0	0	0	0	0	0	0	0	0	0	0	0	0	0	0	0	0
ASV_527	Eukaryota	Archaeplastida	Chlorophyta	Chlorophyta;Chlorophyceae	Chlamydomonadales	Chlamydomonadales_X	Chloromonas	Chloromonas_carrizoensis	0	0	843	0	0	0	0	0	0	0	0	0	0	0	0	0	0	0	0	0	0	0	0	0	0	0	0	0	0	0	0	0	0	0	0	0	0	0	0	0	0
ASV_1262	Eukaryota	Archaeplastida	Chlorophyta	Chlorophyta;Chlorophyceae	Chlamydomonadales	Chlamydomonadales_X	Chloromonas	Chloromonas_carrizoensis	0	0	236	0	0	0	0	0	0	0	0	0	0	0	0	0	0	0	0	0	0	0	0	0	0	0	0	0	0	0	0	0	0	0	0	0	0	0	0	0	0
ASV_2864	Eukaryota	Archaeplastida	Chlorophyta	Chlorophyta;Chlorophyceae	Chlamydomonadales	Chlamydomonadales_X	Chloromonas	Chloromonas_carrizoensis	0	0	66	0	0	0	0	0	0	0	0	0	0	0	0	0	0	0	0	0	0	0	0	0	0	0	0	0	0	0	0	0	0	0	0	0	0	0	0	0	0
ASV_4372	Eukaryota	Archaeplastida	Chlorophyta	Chlorophyta;Chlorophyceae	Chlamydomonadales	Chlamydomonadales_X	Chloromonas	Chloromonas_carrizoensis	0	0	0	31	0	0	0	0	0	0	0	0	0	0	0	0	0	0	0	0	0	0	0	0	0	0	0	0	0	0	0	0	0	0	0	0	0	0	0	0	0
ASV_8010	Eukaryota	Archaeplastida	Chlorophyta	Chlorophyta;Chlorophyceae	Chlamydomonadales	Chlamydomonadales_X	Chloromonas	Chloromonas_nivalis	0	0	0	0	0	0	0	0	0	0	0	0	0	0	0	0	0	0	0	0	0	0	0	0	0	0	0	0	0	0	0	0	0	0	0	0	0	0	0	0	0
ASV_6108	Eukaryota	Archaeplastida	Chlorophyta	Chlorophyta;Chlorophyceae	Chlamydomonadales	Chlamydomonadales_X	Chloromonas	Chloromonas_oogama	0	0	0	0	0	0	0	0	0	0	0	0	0	0	0	0	0	0	0	0	0	0	0	0	0	0	0	0	0	0	0	15	0	0	0	0	0	0	0	0	0
ASV_387	Eukaryota	Archaeplastida	Chlorophyta	Chlorophyta;Chlorophyceae	Chlamydomonadales	Chlamydomonadales_X	Chloromonas	Chloromonas_reticulata	0	0	0	0	0	0	0	0	0	0	0	0	145	26	0	0	0	0	0	0	0	0	0	0	0	0	0	0	0	0	0	0	0	0	0	0	0	0	0	0	0
ASV_521	Eukaryota	Archaeplastida	Chlorophyta	Chlorophyta;Chlorophyceae	Chlamydomonadales	Chlamydomonadales_X	Chloromonas	Chloromonas_reticulata	0	0	0	0	0	0	0	0	0	0	0	0	0	0	0	0	0	0	0	0	0	0	0	0	0	0	0	0	0	0	0	0	0	0	0	0	0	0	0	818	0
ASV_2687	Eukaryota	Archaeplastida	Chlorophyta	Chlorophyta;Chlorophyceae	Chlamydomonadales	Chlamydomonadales_X	Chloromonas	Chloromonas_reticulata	0	0	0	0	0	0	0	0	0	0	0	0	0	0	0	0	0	0	0	0	0	0	0	0	0	0	0	0	0	0	0	0	0	0	0	0	0	0	0	74	0
ASV_4035	Eukaryota	Archaeplastida	Chlorophyta	Chlorophyta;Chlorophyceae	Chlamydomonadales	Chlamydomonadales_X	Chloromonas	Chloromonas_reticulata	0	0	0	0	0	0	0	0	0	0	0	0	0	0	0	0	0	0	0	0	0	0	25	0	0	0	0	0	0	0	0	0	0	0	0	0	0	0	0	0	0
ASV_5395	Eukaryota	Archaeplastida	Chlorophyta	Chlorophyta;Chlorophyceae	Chlamydomonadales	Chlamydomonadales_X	Chloromonas	Chloromonas_reticulata	0	0	0	0	0	0	0	0	0	0	0	0	0	0	0	0	0	0	0	0	0	0	0	0	0	0	0	0	0	0	0	0	0	0	0	0	0	0	0	20	0
ASV_6409	Eukaryota	Archaeplastida	Chlorophyta	Chlorophyta;Chlorophyceae	Chlamydomonadales	Chlamydomonadales_X	Chloromonas	Chloromonas_reticulata	0	0	0	0	0	0	0	0	0	0	0	0	0	0	0	0	0	0	0	0	0	0	0	0	0	0	0	0	0	0	0	0	0	0	0	0	0	0	0	0	0
ASV_3712	Eukaryota	Archaeplastida	Chlorophyta	Chlorophyta;Chlorophyceae	Chlamydomonadales	Chlamydomonadales_X	Chloromonas	Chloromonas_sp.	0	0	0	0	0	0	0	0	0	0	0	0	0	0	0	0	0	0	0	0	0	0	0	0	0	0	0	0	0	0	0	0	0	0	0	0	0	0	0	0	0
ASV_1692	Eukaryota	Archaeplastida	Chlorophyta	Chlorophyta;Chlorophyceae	Chlamydomonadales	Chlamydomonadales_X	Chloromonas	Chloromonas_unclassified	0	0	0	0	0	0	0	0	0	0	0	0	0	0	0	0	0	0	0	0	0	0	71	0	0	0	0	0	0	0	0	0	0	0	0	0	0	0	0	0	0
ASV_2004	Eukaryota	Archaeplastida	Chlorophyta	Chlorophyta;Chlorophyceae	Chlamydomonadales	Chlamydomonadales_X	Chloromonas	Chloromonas_unclassified	0	0	65	0	26	0	0	0	0	0	0	0	0	0	0	0	0	0	0	0	0	0	0	0	0	0	0	0	0	0	0	0	0	0	0	0	0	0	0	0	0
ASV_2514	Eukaryota	Archaeplastida	Chlorophyta	Chlorophyta;Chlorophyceae	Chlamydomonadales	Chlamydomonadales_X	Chloromonas	Chloromonas_unclassified	0	0	0	0	0	0	0	0	0	0	0	0	0	0	0	0	0	0	0	0	0	0	0	0	0	0	0	0	0	0	0	0	0	0	0	0	0	0	0	0	0
ASV_3283	Eukaryota	Archaeplastida	Chlorophyta	Chlorophyta;Chlorophyceae	Chlamydomonadales	Chlamydomonadales_X	Chloromonas	Chloromonas_unclassified	0	0	0	0	0	0	0	0	0	0	0	0	0	0	0	0	0	0	0	0	0	0	0	0	0	0	0	0	0	0	0	0	0	0	0	0	0	0	0	0	0
ASV_3527	Eukaryota	Archaeplastida	Chlorophyta	Chlorophyta;Chlorophyceae	Chlamydomonadales	Chlamydomonadales_X	Chloromonas	Chloromonas_unclassified	0	0	0	0	0	0	0	0	0	0	0	0	0	0	0	0	0	0	0	0	0	0	0	0	0	0	0	0	0	0	0	0	0	0	0	0	0	0	0	0	0
ASV_3783	Eukaryota	Archaeplastida	Chlorophyta	Chlorophyta;Chlorophyceae	Chlamydomonadales	Chlamydomonadales_X	Chloromonas	Chloromonas_unclassified	0	0	0	0	0	0	0	0	0	0	0	0	0	0	0	0	0	0	0	0	0	0	0	0	0	0	0	0	0	0	0	0	0	0	0	0	0	0	0	0	0
ASV_3992	Eukaryota	Archaeplastida	Chlorophyta	Chlorophyta;Chlorophyceae	Chlamydomonadales	Chlamydomonadales_X	Chloromonas	Chloromonas_unclassified	0	0	0	0	0	0	0	0	0	0	0	0	0	0	0	0	0	0	0	0	0	0	0	0	0	0	0	0	0	0	0	0	0	0	0	0	0	0	0	0	0
ASV_4644	Eukaryota	Archaeplastida	Chlorophyta	Chlorophyta;Chlorophyceae	Chlamydomonadales	Chlamydomonadales_X	Chloromonas	Chloromonas_unclassified	0	0	0	0	0	0	0	0	0	0	0	0	0	0	0	0	0	0	0	0	0	0	0	0	0	0	0	0	0	0	0	0	0	0	0	0	0	0	0	0	0
ASV_6179	Eukaryota	Archaeplastida	Chlorophyta	Chlorophyta;Chlorophyceae	Chlamydomonadales	Chlamydomonadales_X	Chloromonas	Chloromonas_unclassified	0	0	0	0	0	0	0	0	0	0	0	0	0	0	0	0	0	0	0	0	0	0	0	0	0	0	0	0	0	0	0	0	0	0	0	0	0	0	0	0	0
ASV_6303	Eukaryota	Archaeplastida	Chlorophyta	Chlorophyta;Chlorophyceae	Chlamydomonadales	Chlamydomonadales_X	Chloromonas	Chloromonas_unclassified	0	0	0	0	0	0	0	0	0	0	0	0	0	0	0	0	0	0	0	0	0	0	0	0	0	0	0	0	0	0	0	0	0	0	0	0	0	0	0	2	0
ASV_7327	Eukaryota	Archaeplastida	Chlorophyta	Chlorophyta;Chlorophyceae	Chlamydomonadales	Chlamydomonadales_X	Chloromonas	Chloromonas_unclassified	0	0	0	0	0	0	0	0	0	0	0	0	0	0	0	0	0	9	0	0	0	0	0	0	0	0	0	0	0	0	0	0	0	0	0	0	0	0	0	0	0
ASV_7737	Eukaryota	Archaeplastida	Chlorophyta	Chlorophyta;Chlorophyceae	Chlamydomonadales	Chlamydomonadales_X	Chloromonas	Chloromonas_unclassified	0	0	0	0	0	0	0	0	0	0	0	0	0	0	0	0	0	0	0	0	0	0	0	0	0	0	0	0	0	0	0	0	0	0	0	0	0	0	0	0	0
ASV_8905	Eukaryota	Archaeplastida	Chlorophyta	Chlorophyta;Chlorophyceae	Chlamydomonadales	Chlamydomonadales_X	Chloromonas	Chloromonas_unclassified	0	0	0	0	0	0	0	0	0	0	0	0	0	0	0	0	0	0	0	0	0	0	0	0	0	0	0	0	0	0	0	4	0	0	0	0	0	0	0	0	0
ASV_2036	Eukaryota	Archaeplastida	Chlorophyta	Chlorophyta;Chlorophyceae	Chlorophyceae_unclassified	Chlorophyceae_unclassified	Chlorophyceae_unclassified	Chlorophyceae_unclassified	0	0	0	0	0	0	0	0	15	0	0	0	0	0	0	0	0	0	0	0	0	0	0	0	0	0	0	0	0	0	0	0	0	0	0	27	0	0	0	0	0
ASV_2385	Eukaryota	Archaeplastida	Chlorophyta	Chlorophyta;Chlorophyceae	Chlorophyceae_unclassified	Chlorophyceae_unclassified	Chlorophyceae_unclassified	Chlorophyceae_unclassified	0	0	0	0	0	0	0	0	0	0	0	0	0	0	0	0	0	0	0	0	0	0	0	0	0	0	0	0	0	0	0	0	8	0	0	0	0	0	0	0	0
ASV_3869	Eukaryota	Archaeplastida	Chlorophyta	Chlorophyta;Chlorophyceae	Chlorophyceae_unclassified	Chlorophyceae_unclassified	Chlorophyceae_unclassified	Chlorophyceae_unclassified	0	0	0	0	0	0	0	0	0	0	0	0	0	0	0	0	0	0	39	0	0	0	0	0	0	0	0	0	0	0	0	0	0	0	0	0	0	0	0	0	0
ASV_3880	Eukaryota	Archaeplastida	Chlorophyta	Chlorophyta;Chlorophyceae	Chlorophyceae_unclassified	Chlorophyceae_unclassified	Chlorophyceae_unclassified	Chlorophyceae_unclassified	0	0	0	0	0	0	0	0	0	0	0	0	0	0	0	0	0	0	0	0	0	38	0	0	0	0	0	0	0	0	0	0	0	0	0	0	0	0	0	0	0
ASV_3990	Eukaryota	Archaeplastida	Chlorophyta	Chlorophyta;Chlorophyceae	Chlorophyceae_unclassified	Chlorophyceae_unclassified	Chlorophyceae_unclassified	Chlorophyceae_unclassified	0	0	0	0	0	0	0	0	0	0	0	0	0	0	0	0	0	0	37	0	0	0	0	0	0	0	0	0	0	0	0	0	0	0	0	0	0	0	0	0	0
ASV_4699	Eukaryota	Archaeplastida	Chlorophyta	Chlorophyta;Chlorophyceae	Chlorophyceae_unclassified	Chlorophyceae_unclassified	Chlorophyceae_unclassified	Chlorophyceae_unclassified	0	0	0	0	0	0	0	0	0	0	0	0	0	0	0	0	0	0	27	0	0	0	0	0	0	0	0	0	0	0	0	0	0	0	0	0	0	0	0	0	0
ASV_4792	Eukaryota	Archaeplastida	Chlorophyta	Chlorophyta;Chlorophyceae	Chlorophyceae_unclassified	Chlorophyceae_unclassified	Chlorophyceae_unclassified	Chlorophyceae_unclassified	0	0	0	0	0	0	0	0	0	0	0	0	0	0	0	0	0	0	0	0	0	0	0	0	0	0	0	0	0	0	0	0	0	0	0	0	0	0	0	0	0
ASV_4864	Eukaryota	Archaeplastida	Chlorophyta	Chlorophyta;Chlorophyceae	Chlorophyceae_unclassified	Chlorophyceae_unclassified	Chlorophyceae_unclassified	Chlorophyceae_unclassified	0	0	0	0	0	0	0	0	0	0	0	0	0	0	0	0	0	0	0	0	0	0	0	0	0	0	0	0	0	0	0	0	0	0	0	0	25	0	0	0	0
ASV_4871	Eukaryota	Archaeplastida	Chlorophyta	Chlorophyta;Chlorophyceae	Chlorophyceae_unclassified	Chlorophyceae_unclassified	Chlorophyceae_unclassified	Chlorophyceae_unclassified	0	0	0	0	0	0	0	0	0	0	0	0	0	0	0	0	0	0	0	0	0	0	0	0	0	0	0	0	0	0	0	0	0	0	0	0	0	0	0	0	0
ASV_4897	Eukaryota	Archaeplastida	Chlorophyta	Chlorophyta;Chlorophyceae	Chlorophyceae_unclassified	Chlorophyceae_unclassified	Chlorophyceae_unclassified	Chlorophyceae_unclassified	0	0	0	0	0	0	0	0	0	0	0	0	0	0	0	0	0	0	0	0	0	24	0	0	0	0	0	0	0	0	0	0	0	0	0	0	0	0	0	0	0
ASV_4211	Eukaryota	Archaeplastida	Chlorophyta	Chlorophyta;Chlorophyceae	Chlorophyceae_unclassified	Chlorophyceae_unclassified	Chlorophyceae_unclassified	Chlorophyceae_unclassified	0	0	0	0	0	0	0	0	0	0	0	0	0	0	0	0	0	0	0	0	0	0	0	0	0	0	0	0	0	0	0	0	0	0	0	0	0	0	0	0	0
ASV_5108	Eukaryota	Archaeplastida	Chlorophyta	Chlorophyta;Chlorophyceae	Chlorophyceae_unclassified	Chlorophyceae_unclassified	Chlorophyceae_unclassified	Chlorophyceae_unclassified	0	0	0	0	0	0	0	0	0	0	0	0	0	0	0	0	0	0	0	0	0	0	0	0	0	22	0	0	0	0	0	0	0	0	0	0	0	0	0	0	0
ASV_5196	Eukaryota	Archaeplastida	Chlorophyta	Chlorophyta;Chlorophyceae	Chlorophyceae_unclassified	Chlorophyceae_unclassified	Chlorophyceae_unclassified	Chlorophyceae_unclassified	0	0	0	0	0	0	0	0	0	0	0	0	0	0	0	0	0	0	0	0	0	0	0	0	0	0	0	0	0	0	0	0	0	0	0	0	0	0	0	0	0
ASV_5399	Eukaryota	Archaeplastida	Chlorophyta	Chlorophyta;Chlorophyceae	Chlorophyceae_unclassified	Chlorophyceae_unclassified	Chlorophyceae_unclassified	Chlorophyceae_unclassified	0	0	0	0	0	0	0	0	0	0	0	0	0	0	0	0	0	0	20	0	0	0	0	0	0	0	0	0	0	0	0	0	0	0	0	0	0	0	0	0	0
ASV_5702	Eukaryota	Archaeplastida	Chlorophyta	Chlorophyta;Chlorophyceae	Chlorophyceae_unclassified	Chlorophyceae_unclassified	Chlorophyceae_unclassified	Chlorophyceae_unclassified	0	0	0	0	0	0	0	0	0	0	0	0	0	0	0	0	0	0	0	0	0	17	0	0	0	0	0	0	0	0	0	0	0	0	0	0	0	0	0	0	0
ASV_6485	Eukaryota	Archaeplastida	Chlorophyta	Chlorophyta;Chlorophyceae	Chlorophyceae_unclassified	Chlorophyceae_unclassified	Chlorophyceae_unclassified	Chlorophyceae_unclassified	0	0	0	0	0	0	0	0	0	0	0	0	0	0	0	0	0	0	13	0	0	0	0	0	0	0	0	0	0	0	0	0	0	0	0	0	0	0	0	0	0
ASV_6941	Eukaryota	Archaeplastida	Chlorophyta	Chlorophyta;Chlorophyceae	Chlorophyceae_unclassified	Chlorophyceae_unclassified	Chlorophyceae_unclassified	Chlorophyceae_unclassified	0	0	0	0	0	0	0	0	0	0	0	0	0	0	0	0	0	0	0	0	0	0	0	0	0	0	0	0	0	0	0	0	0	0	0	0	0	0	0	0	0
ASV_6999	Eukaryota	Archaeplastida	Chlorophyta	Chlorophyta;Chlorophyceae	Chlorophyceae_unclassified	Chlorophyceae_unclassified	Chlorophyceae_unclassified	Chlorophyceae_unclassified	0	0	0	0	0	0	0	0	0	0	0	0	0	0	0	0	0	0	0	0	0	0	0	0	0	0	0	0	0	0	0	0	0	0	0	0	0	0	0	0	0
ASV_7096	Eukaryota	Archaeplastida	Chlorophyta	Chlorophyta;Chlorophyceae	Chlorophyceae_unclassified	Chlorophyceae_unclassified	Chlorophyceae_unclassified	Chlorophyceae_unclassified	0	0	0	0	0	0	0	0	0	0	0	0	0	0	0	0	0	10	0	0	0	0	0	0	0	0	0	0	0	0	0	0	0	0	0	0	0	0	0	0	0
ASV_7712	Eukaryota	Archaeplastida	Chlorophyta	Chlorophyta;Chlorophyceae	Chlorophyceae_unclassified	Chlorophyceae_unclassified	Chlorophyceae_unclassified	Chlorophyceae_unclassified	0	0	0	0	0	0	0	0	0	0	0	0	0	0	0	0	0	0	0	0	0	0	0	0	0	0	0	0	0	0	0	0	0	0	0	0	0	0	0	0	0
ASV_7786	Eukaryota	Archaeplastida	Chlorophyta	Chlorophyta;Chlorophyceae	Chlorophyceae_unclassified	Chlorophyceae_unclassified	Chlorophyceae_unclassified	Chlorophyceae_unclassified	0	0	0	0	0	0	0	0	0	0	0	0	0	0	0	0	0	0	0	0	0	0	0	0	0	0	0	0	0	0	0	0	0	0	0	0	0	0	0	0	0
ASV_98	Eukaryota	Archaeplastida	Chlorophyta	Chlorophyta;Chlorophyceae	Chlamydomonadales	Coccomyxaceae	Coccomyxa	Coccomyxa_sp.	0	0	0	0	0	0	0	0	0	0	0	0	0	0	0	0	0	0	0	0	0	0	0	0	0	0	125	19	185	0	0	0	172	0	0	49	201	0	61	252	0
ASV_175	Eukaryota	Archaeplastida	Chlorophyta	Chlorophyta;Chlorophyceae	Chlamydomonadales	Coccomyxaceae	Coccomyxa	Coccomyxa_sp.	0	0	0	0	0	0	123	0	586	0	0	0	0	0	0	0	0	0	0	0	0	0	0	0	0	0	68	0	0	0	0	0	0	0	0	0	0	0	750	32	0
ASV_514	Eukaryota	Archaeplastida	Chlorophyta	Chlorophyta;Chlorophyceae	Chlamydomonadales	Coccomyxaceae	Coccomyxa	Coccomyxa_sp.	0	0	0	0	0	0	0	0	0	0	0	0	0	0	0	0	0	0	0	0	0	0	0	0	0	0	0	0	0	0	0	0	0	0	0	0	53	0	120	0	0
ASV_511	Eukaryota	Archaeplastida	Chlorophyta	Chlorophyta;Chlorophyceae	Chlamydomonadales	Coccomyxaceae	Coccomyxa	Coccomyxa_sp.	0	0	0	0	0	0	0	0	0	0	0	0	0	0	0	0	0	0	0	0	0	0	0	0	0	0	32	9	30	0	0	0	17	0	0	24	58	0	4	86	0
ASV_662	Eukaryota	Archaeplastida	Chlorophyta	Chlorophyta;Chlorophyceae	Chlamydomonadales	Coccomyxaceae	Coccomyxa	Coccomyxa_sp.	0	0	0	10	0	0	0	0	0	0	0	0	0	0	0	0	0	0	0	0	0	0	0	0	0	0	0	0	55	0	0	9	0	0	0	0	0	0	0	119	11
ASV_4163	Eukaryota	Archaeplastida	Chlorophyta	Chlorophyta;Chlorophyceae	Chlamydomonadales	Coccomyxaceae	Coccomyxa	Coccomyxa_sp.	0	0	0	0	0	0	0	0	0	0	0	0	0	0	0	0	0	0	0	0	0	0	0	0	0	0	0	0	0	0	0	0	0	0	0	0	0	0	3	0	0
ASV_4621	Eukaryota	Archaeplastida	Chlorophyta	Chlorophyta;Chlorophyceae	Chlamydomonadales	Coccomyxaceae	Coccomyxa	Coccomyxa_sp.	0	0	0	0	0	0	0	0	0	0	0	0	0	0	0	0	0	0	0	0	0	0	0	0	0	0	0	0	0	0	0	0	0	0	0	0	0	0	0	0	0
ASV_5831	Eukaryota	Archaeplastida	Chlorophyta	Chlorophyta;Chlorophyceae	Chlamydomonadales	Coccomyxaceae	Coccomyxa	Coccomyxa_sp.	0	0	0	0	0	0	0	16	0	0	0	0	0	0	0	0	0	0	0	0	0	0	0	0	0	0	0	0	0	0	0	0	0	0	0	0	0	0	0	0	0
ASV_6803	Eukaryota	Archaeplastida	Chlorophyta	Chlorophyta;Chlorophyceae	Chlamydomonadales	Coccomyxaceae	Coccomyxa	Coccomyxa_sp.	0	0	0	0	0	0	0	0	0	0	0	0	0	0	0	0	0	0	0	0	0	0	0	0	0	0	0	0	0	0	0	0	0	0	0	0	0	0	0	0	0
ASV_1761	Eukaryota	Archaeplastida	Chlorophyta	Chlorophyta;Chlorophyceae	Sphaeropleales	Sphaeropleales_X	Coelastrella	Coelastrella_oocystiformis	0	0	0	0	0	0	0	0	0	0	0	0	0	0	0	0	0	0	0	0	0	0	0	0	0	0	0	0	0	0	0	0	0	0	0	0	0	0	0	0	0
ASV_5857	Eukaryota	Archaeplastida	Chlorophyta	Chlorophyta;Chlorophyceae	Chlamydomonadales	Chlamydomonadales_X	Deasonia	Deasonia_sp.	0	0	0	0	0	0	0	0	0	0	0	0	0	0	0	0	0	0	0	0	0	0	0	0	0	0	0	0	0	0	0	0	0	0	0	0	0	0	0	0	0
ASV_1228	Eukaryota	Archaeplastida	Chlorophyta	Chlorophyta;Chlorophyceae	Sphaeropleales	Sphaeropleales_X	Desmodesmus	Desmodesmus_communis	0	0	0	0	0	0	0	0	0	0	0	0	0	0	0	0	0	0	247	0	0	0	0	0	0	0	0	0	0	0	0	0	0	0	0	0	0	0	0	0	0
ASV_1282	Eukaryota	Archaeplastida	Chlorophyta	Chlorophyta;Chlorophyceae	Sphaeropleales	Sphaeropleales_X	Desmodesmus	Desmodesmus_communis	0	0	0	0	0	0	0	0	0	0	0	0	0	0	0	11	0	0	186	0	0	34	0	0	0	0	0	0	0	0	0	0	0	0	0	0	0	0	0	0	0
ASV_1708	Eukaryota	Archaeplastida	Chlorophyta	Chlorophyta;Chlorophyceae	Sphaeropleales	Sphaeropleales_X	Desmodesmus	Desmodesmus_communis	0	0	0	0	0	0	0	0	0	0	0	0	0	0	0	0	0	0	150	0	0	0	0	0	0	0	0	0	0	0	0	0	0	0	0	0	0	0	0	0	0
ASV_5719	Eukaryota	Archaeplastida	Chlorophyta	Chlorophyta;Chlorophyceae	Sphaeropleales	Sphaeropleales_X	Desmodesmus	Desmodesmus_communis	0	0	0	0	0	0	0	0	0	0	0	0	0	0	0	0	0	0	0	0	0	0	0	0	0	0	0	0	0	0	0	0	0	0	0	0	0	0	0	0	0
ASV_547	Eukaryota	Archaeplastida	Chlorophyta	Chlorophyta;Chlorophyceae	Sphaeropleales	Sphaeropleales_X	Desmodesmus	Desmodesmus_unclassified	0	0	0	0	0	0	0	0	0	0	0	0	0	0	0	0	0	0	173	0	0	0	0	0	0	0	0	0	0	0	0	0	0	0	0	0	0	0	0	0	0
ASV_1419	Eukaryota	Archaeplastida	Chlorophyta	Chlorophyta;Chlorophyceae	Sphaeropleales	Sphaeropleales_X	Desmodesmus	Desmodesmus_unclassified	0	0	0	0	0	0	0	0	0	0	0	0	0	0	0	0	0	0	196	0	0	0	0	0	0	0	0	0	0	0	0	0	0	0	0	0	0	0	0	0	0
ASV_2417	Eukaryota	Archaeplastida	Chlorophyta	Chlorophyta;Chlorophyceae	Sphaeropleales	Sphaeropleales_X	Desmodesmus	Desmodesmus_unclassified	0	0	0	0	0	0	0	0	0	0	0	0	0	0	0	0	0	0	59	0	0	0	0	0	0	0	0	0	0	0	0	0	0	0	0	0	0	0	0	0	0
ASV_3162	Eukaryota	Archaeplastida	Chlorophyta	Chlorophyta;Chlorophyceae	Sphaeropleales	Sphaeropleales_X	Desmodesmus	Desmodesmus_unclassified	0	0	0	0	0	0	0	0	0	0	0	0	0	0	0	0	0	0	56	0	0	0	0	0	0	0	0	0	0	0	0	0	0	0	0	0	0	0	0	0	0
ASV_9217	Eukaryota	Archaeplastida	Chlorophyta	Chlorophyta;Chlorophyceae	Sphaeropleales	Sphaeropleales_X	Desmodesmus	Desmodesmus_unclassified	0	0	0	0	0	0	0	0	0	0	0	0	0	0	0	0	0	0	3	0	0	0	0	0	0	0	0	0	0	0	0	0	0	0	0	0	0	0	0	0	0
ASV_4084	Eukaryota	Archaeplastida	Chlorophyta	Chlorophyta;Chlorophyceae	Chlorophyceae_X	Chlorophyceae_XX	Dictyochloris	Dictyochloris_fragrans	0	0	0	0	0	0	0	0	0	0	0	0	0	0	0	0	0	0	0	0	0	0	0	0	0	0	0	0	0	0	0	0	0	0	0	0	0	0	0	0	0
ASV_5507	Eukaryota	Archaeplastida	Chlorophyta	Chlorophyta;Chlorophyceae	Chlorophyceae_X	Chlorophyceae_XX	Dictyochloris	Dictyochloris_fragrans	0	0	0	0	0	0	0	0	0	0	0	0	0	0	0	0	0	0	0	0	0	0	19	0	0	0	0	0	0	0	0	0	0	0	0	0	0	0	0	0	0
ASV_4744	Eukaryota	Archaeplastida	Chlorophyta	Chlorophyta;Chlorophyceae	Chlorophyceae_X	Chlorophyceae_XX	Dictyochloris	Dictyochloris_unclassified	0	0	0	0	0	0	0	0	0	0	0	0	0	0	0	0	0	0	0	0	0	0	0	0	0	0	0	0	0	0	0	0	0	0	0	0	0	0	0	0	0
ASV_3071	Eukaryota	Archaeplastida	Chlorophyta	Chlorophyta;Chlorophyceae	Sphaeropleales	Sphaeropleales_X	Dictyococcus	Dictyococcus_sp.	0	0	0	0	0	0	0	0	0	0	0	0	0	0	0	0	0	0	0	0	0	0	0	0	0	0	0	0	0	0	0	0	0	0	0	0	0	0	0	0	0
ASV_5787	Eukaryota	Archaeplastida	Chlorophyta	Chlorophyta;Chlorophyceae	Sphaeropleales	Sphaeropleales_X	Dictyococcus	Dictyococcus_sp.	0	0	0	0	0	0	0	0	0	0	0	0	0	0	0	0	0	0	0	0	0	0	0	0	0	0	0	0	0	0	0	17	0	0	0	0	0	0	0	0	0
ASV_4385	Eukaryota	Archaeplastida	Chlorophyta	Chlorophyta;Chlorophyceae	Sphaeropleales	Sphaeropleales_X	Dictyococcus	Dictyococcus_unclassified	0	0	0	0	0	0	0	0	0	0	0	0	0	0	0	0	0	0	0	0	0	0	0	0	0	0	0	0	0	0	0	0	0	0	0	0	0	0	0	0	0
ASV_5788	Eukaryota	Archaeplastida	Chlorophyta	Chlorophyta;Chlorophyceae	Sphaeropleales	Sphaeropleales_X	Dictyococcus	Dictyococcus_unclassified	0	0	0	0	0	0	0	0	0	0	0	0	0	0	0	0	0	0	0	0	0	0	0	0	0	0	0	0	0	0	0	17	0	0	0	0	0	0	0	0	0
ASV_6323	Eukaryota	Archaeplastida	Chlorophyta	Chlorophyta;Chlorophyceae	Sphaeropleales	Sphaeropleales_X	Dictyococcus	Dictyococcus_unclassified	0	0	0	0	0	0	0	0	0	0	0	0	0	0	0	0	0	0	0	0	0	0	0	0	0	0	0	0	0	0	0	0	0	0	0	0	0	0	0	0	0
ASV_6528	Eukaryota	Archaeplastida	Chlorophyta	Chlorophyta;Chlorophyceae	Sphaeropleales	Sphaeropleales_X	Dictyococcus	Dictyococcus_unclassified	0	0	0	0	0	0	0	0	0	0	0	0	0	0	0	0	0	0	0	0	0	0	0	0	0	0	0	0	0	0	0	0	0	0	0	0	0	0	0	0	0
ASV_3157	Eukaryota	Archaeplastida	Chlorophyta	Chlorophyta;Chlorophyceae	Sphaeropleales	Sphaeropleales_X	Dictyococcus	Dictyococcus_varians	0	0	7	0	0	0	0	0	0	0	0	0	0	0	0	0	0	0	0	0	0	0	0	0	0	0	0	0	0	0	0	0	0	0	0	0	0	0	0	0	0
ASV_2824	Eukaryota	Archaeplastida	Chlorophyta	Chlorophyta;Chlorophyceae	Chaetophorales	Chaetophorales_X	Draparnaldia	Draparnaldia_plumosa	24	44	0	0	0	0	0	0	0	0	0	0	0	0	0	0	0	0	0	0	0	0	0	0	0	0	0	0	0	0	0	0	0	0	0	0	0	0	0	0	0
ASV_3217	Eukaryota	Archaeplastida	Chlorophyta	Chlorophyta;Chlorophyceae	Chlamydomonadales	Chlamydomonadales_X	Dunaliella	Dunaliella_unclassified	0	0	0	0	0	0	0	0	0	0	0	0	0	0	0	0	0	0	24	30	0	0	0	0	0	0	0	0	0	0	0	0	0	0	0	0	0	0	0	0	0
ASV_5071	Eukaryota	Archaeplastida	Chlorophyta	Chlorophyta;Chlorophyceae	Chlamydomonadales	Chlamydomonadales_X	Dunaliella	Dunaliella_unclassified	0	0	0	0	0	0	0	0	0	0	0	0	0	0	0	0	0	0	23	0	0	0	0	0	0	0	0	0	0	0	0	0	0	0	0	0	0	0	0	0	0
ASV_5397	Eukaryota	Archaeplastida	Chlorophyta	Chlorophyta;Chlorophyceae	Chlamydomonadales	Chlamydomonadales_X	Dunaliella	Dunaliella_unclassified	0	0	0	0	0	0	0	0	0	0	0	0	0	0	0	0	0	0	20	0	0	0	0	0	0	0	0	0	0	0	0	0	0	0	0	0	0	0	0	0	0
ASV_592	Eukaryota	Archaeplastida	Chlorophyta	Chlorophyta;Chlorophyceae	Chlamydomonadales	Chlamydomonadales_X	Gloeocystis	Gloeocystis_polydermatica	0	0	0	0	0	0	0	0	74	0	0	0	0	0	0	0	0	0	0	0	0	0	0	0	0	0	13	0	0	0	0	0	0	0	0	0	0	0	0	0	0
ASV_1000	Eukaryota	Archaeplastida	Chlorophyta	Chlorophyta;Chlorophyceae	Chlamydomonadales	Chlamydomonadales_X	Gloeocystis	Gloeocystis_polydermatica	0	0	0	0	0	0	0	2	0	0	0	0	0	0	0	0	0	0	0	0	0	0	0	0	0	0	0	0	0	0	0	0	0	0	0	18	0	0	16	25	0
ASV_5714	Eukaryota	Archaeplastida	Chlorophyta	Chlorophyta;Chlorophyceae	Chlamydomonadales	Chlamydomonadales_X	Gloeocystis	Gloeocystis_polydermatica	0	0	0	0	0	0	0	0	0	0	0	0	0	0	0	0	0	0	0	0	0	0	0	0	0	0	0	0	0	0	0	0	0	0	0	0	0	0	0	0	0
ASV_6389	Eukaryota	Archaeplastida	Chlorophyta	Chlorophyta;Chlorophyceae	Chlamydomonadales	Chlamydomonadales_X	Gloeocystis	Gloeocystis_polydermatica	0	0	0	0	0	0	0	0	0	0	0	0	0	0	0	0	0	0	0	0	0	0	0	0	0	0	0	0	0	0	0	0	0	0	0	0	0	0	0	0	0
ASV_8045	Eukaryota	Archaeplastida	Chlorophyta	Chlorophyta;Chlorophyceae	Chlamydomonadales	Chlamydomonadales_X	Gloeocystis	Gloeocystis_polydermatica	0	0	0	0	0	0	0	6	0	0	0	0	0	0	0	0	0	0	0	0	0	0	0	0	0	0	0	0	0	0	0	0	0	0	0	0	0	0	0	0	0
ASV_4701	Eukaryota	Archaeplastida	Chlorophyta	Chlorophyta;Chlorophyceae	Chlamydomonadales	Chlamydomonadales_X	Gloeocystis	Gloeocystis_sp.	0	0	0	0	0	0	0	0	0	0	0	0	0	0	0	0	0	0	0	0	0	0	0	0	0	0	0	0	0	0	0	0	0	0	0	0	0	0	0	0	0
ASV_7902	Eukaryota	Archaeplastida	Chlorophyta	Chlorophyta;Chlorophyceae	Chlamydomonadales	Chlamydomonadales_X	Gloeocystis	Gloeocystis_sp.	0	0	0	7	0	0	0	0	0	0	0	0	0	0	0	0	0	0	0	0	0	0	0	0	0	0	0	0	0	0	0	0	0	0	0	0	0	0	0	0	0
ASV_3060	Eukaryota	Archaeplastida	Chlorophyta	Chlorophyta;Chlorophyceae	Chlamydomonadales	Chlamydomonadales_X	Haematococcus	Haematococcus_pluvialis	0	0	0	0	0	0	0	0	0	0	0	0	0	0	0	0	0	0	0	50	9	0	0	0	0	0	0	0	0	0	0	0	0	0	0	0	0	0	0	0	0
ASV_5566	Eukaryota	Archaeplastida	Chlorophyta	Chlorophyta;Chlorophyceae	Chlamydomonadales	Chlamydomonadales_X	Haematococcus	Haematococcus_pluvialis	0	0	0	0	0	0	0	0	0	0	0	0	0	0	0	0	0	0	0	0	0	18	0	0	0	0	0	0	0	0	0	0	0	0	0	0	0	0	0	0	0
ASV_6219	Eukaryota	Archaeplastida	Chlorophyta	Chlorophyta;Chlorophyceae	Chlamydomonadales	Chlamydomonadales_X	Hafniomonas	Hafniomonas_reticulata	0	0	0	0	0	0	0	0	0	0	0	0	0	0	0	0	0	0	0	0	0	0	0	0	0	0	0	0	0	0	0	0	0	0	0	0	0	0	0	0	0
ASV_3336	Eukaryota	Archaeplastida	Chlorophyta	Chlorophyta;Chlorophyceae	Chlamydomonadales	Chlamydomonadales_X	Hafniomonas	Hafniomonas_sp.	0	0	0	0	0	0	0	0	0	0	0	0	0	0	0	0	0	0	0	0	0	0	0	0	0	0	0	0	0	0	0	51	0	0	0	0	0	0	0	0	0
ASV_3700	Eukaryota	Archaeplastida	Chlorophyta	Chlorophyta;Chlorophyceae	Chlamydomonadales	Chlamydomonadales_X	Hafniomonas	Hafniomonas_sp.	0	0	0	0	0	0	0	0	0	0	0	0	0	0	0	0	0	0	0	0	0	0	0	0	0	0	0	0	0	0	0	42	0	0	0	0	0	0	0	0	0
ASV_3464	Eukaryota	Archaeplastida	Chlorophyta	Chlorophyta;Chlorophyceae	Chlamydomonadales	Chlamydomonadales_X	Heterochlamydomonas	Heterochlamydomonas_unclassified	0	0	0	0	0	0	0	0	0	0	0	0	0	0	0	0	0	0	0	0	0	0	0	0	0	0	0	0	0	0	0	0	0	0	0	0	0	0	0	0	0
ASV_4695	Eukaryota	Archaeplastida	Chlorophyta	Chlorophyta;Chlorophyceae	Chlamydomonadales	Chlamydomonadales_X	Heterochlamydomonas	Heterochlamydomonas_unclassified	0	0	0	0	0	0	0	0	0	0	0	0	0	0	0	0	0	0	0	0	0	0	0	0	0	0	0	0	0	0	0	0	0	0	0	0	4	13	0	0	0
ASV_6562	Eukaryota	Archaeplastida	Chlorophyta	Chlorophyta;Chlorophyceae	Chlamydomonadales	Chlamydomonadales_X	Heterochlamydomonas	Heterochlamydomonas_unclassified	0	0	0	0	0	0	0	0	0	0	0	0	0	0	0	0	0	0	0	0	0	0	0	0	0	0	0	0	0	0	0	0	0	0	0	0	0	0	0	0	0
ASV_7687	Eukaryota	Archaeplastida	Chlorophyta	Chlorophyta;Chlorophyceae	Chlorophyceae_X	Chlorophyceae_XX	Jenufa	Jenufa_sp.	0	0	0	0	0	0	0	0	0	0	0	0	0	0	0	0	0	0	0	0	0	0	0	0	0	0	0	0	0	0	0	0	0	0	0	0	0	0	0	0	0
ASV_8888	Eukaryota	Archaeplastida	Chlorophyta	Chlorophyta;Chlorophyceae	Chlorophyceae_X	Chlorophyceae_XX	Jenufa	Jenufa_sp.	0	0	0	0	0	0	0	0	0	0	0	0	0	0	0	0	0	0	0	0	0	0	4	0	0	0	0	0	0	0	0	0	0	0	0	0	0	0	0	0	0
ASV_2869	Eukaryota	Archaeplastida	Chlorophyta	Chlorophyta;Chlorophyceae	Chlamydomonadales	Chlamydomonadales_X	Macrochloris	Macrochloris_radiosa	0	0	0	0	0	0	0	0	0	0	0	0	0	0	0	0	0	0	0	0	0	0	0	0	0	0	0	0	0	0	0	0	0	0	0	0	0	0	0	0	0
ASV_5385	Eukaryota	Archaeplastida	Chlorophyta	Chlorophyta;Chlorophyceae	Sphaeropleales	Selenastraceae	Monoraphidium	Monoraphidium_saxatile	0	0	0	0	0	0	0	0	0	0	0	0	0	0	0	0	0	20	0	0	0	0	0	0	0	0	0	0	0	0	0	0	0	0	0	0	0	0	0	0	0
ASV_1817	Eukaryota	Archaeplastida	Chlorophyta	Chlorophyta;Chlorophyceae	Sphaeropleales	Sphaeropleales_X	Mychonastes	Mychonastes_sp.	0	0	0	0	0	0	0	0	0	0	0	0	0	0	0	0	0	0	0	0	0	0	0	0	0	0	0	0	0	0	0	0	135	0	0	0	0	0	0	0	0
ASV_3159	Eukaryota	Archaeplastida	Chlorophyta	Chlorophyta;Chlorophyceae	Sphaeropleales	Sphaeropleales_X	Mychonastes	Mychonastes_sp.	0	0	0	0	0	56	0	0	0	0	0	0	0	0	0	0	0	0	0	0	0	0	0	0	0	0	0	0	0	0	0	0	0	0	0	0	0	0	0	0	0
ASV_1010	Eukaryota	Archaeplastida	Chlorophyta	Chlorophyta;Chlorophyceae	Sphaeropleales	Sphaeropleales_X	Mychonastes	Mychonastes_zofingiensis	0	0	0	0	0	0	0	0	0	0	0	0	0	0	0	0	0	0	0	0	0	0	0	0	0	0	0	0	0	0	0	0	0	0	0	0	0	51	0	0	0
ASV_3634	Eukaryota	Archaeplastida	Chlorophyta	Chlorophyta;Chlorophyceae	Chlamydomonadales	Chlamydomonadales_X	Neochlorosarcina	Neochlorosarcina_negevensis	0	0	0	0	22	0	0	0	0	0	0	0	0	0	0	0	0	0	0	0	0	0	0	0	0	0	0	0	0	0	0	21	0	0	0	0	0	0	0	0	0
ASV_3713	Eukaryota	Archaeplastida	Chlorophyta	Chlorophyta;Chlorophyceae	Chlamydomonadales	Chlamydomonadales_X	Neochlorosarcina	Neochlorosarcina_negevensis	29	0	0	0	0	0	0	0	0	0	0	0	0	0	0	0	0	0	0	0	0	0	0	0	0	0	0	0	0	0	0	0	0	0	0	0	0	0	0	0	0
ASV_5109	Eukaryota	Archaeplastida	Chlorophyta	Chlorophyta;Chlorophyceae	Chlamydomonadales	Chlamydomonadales_X	Neochlorosarcina	Neochlorosarcina_negevensis	0	0	0	0	0	0	0	0	0	0	0	0	0	0	0	0	0	0	0	0	0	0	0	0	0	0	0	0	0	0	0	0	0	0	22	0	0	0	0	0	0
ASV_5337	Eukaryota	Archaeplastida	Chlorophyta	Chlorophyta;Chlorophyceae	Oedogoniales	Oedogoniales_X	Oedogoniales_X_unclassified	Oedogoniales_X_unclassified	0	0	0	0	0	0	0	0	0	0	0	0	0	0	0	0	0	0	0	12	0	8	0	0	0	0	0	0	0	0	0	0	0	0	0	0	0	0	0	0	0
ASV_5946	Eukaryota	Archaeplastida	Chlorophyta	Chlorophyta;Chlorophyceae	Oedogoniales	Oedogoniales_X	Oedogonium	Oedogonium_sp.	0	0	0	0	0	0	0	0	0	0	0	0	0	0	0	0	0	0	16	0	0	0	0	0	0	0	0	0	0	0	0	0	0	0	0	0	0	0	0	0	0
ASV_3130	Eukaryota	Archaeplastida	Chlorophyta	Chlorophyta;Chlorophyceae	Chlamydomonadales	Chlamydomonadales_X	Pascherina	Pascherina_tetras	0	57	0	0	0	0	0	0	0	0	0	0	0	0	0	0	0	0	0	0	0	0	0	0	0	0	0	0	0	0	0	0	0	0	0	0	0	0	0	0	0
ASV_544	Eukaryota	Archaeplastida	Chlorophyta	Chlorophyta;Chlorophyceae	Chlamydomonadales	Chlamydomonadales_X	Paulschulzia	Paulschulzia_pseudovolvox	0	838	0	0	0	0	0	0	0	0	0	0	0	0	0	0	0	0	0	0	0	0	0	0	0	0	0	0	0	0	0	0	0	0	0	0	0	0	0	0	0
ASV_1382	Eukaryota	Archaeplastida	Chlorophyta	Chlorophyta;Chlorophyceae	Chlamydomonadales	Chlamydomonadales_X	Paulschulzia	Paulschulzia_pseudovolvox	0	34	0	0	0	120	0	0	0	51	0	0	0	0	0	0	0	0	0	0	0	0	0	0	0	0	0	0	0	0	0	0	0	0	0	0	0	0	0	0	0
ASV_5392	Eukaryota	Archaeplastida	Chlorophyta	Chlorophyta;Chlorophyceae	Chlamydomonadales	Chlamydomonadales_X	Paulschulzia	Paulschulzia_pseudovolvox	0	0	0	0	0	0	0	0	0	0	0	0	0	0	0	0	0	0	0	0	0	0	0	0	0	0	0	0	0	0	0	20	0	0	0	0	0	0	0	0	0
ASV_1668	Eukaryota	Archaeplastida	Chlorophyta	Chlorophyta;Chlorophyceae	Sphaeropleales	Sphaeropleales_X	Pediastrum	Pediastrum_duplex	0	0	0	0	0	0	0	0	0	0	0	0	0	0	0	0	0	0	57	34	19	44	0	0	0	0	0	0	0	0	0	0	0	0	0	0	0	0	0	0	0
ASV_279	Eukaryota	Archaeplastida	Chlorophyta	Chlorophyta;Chlorophyceae	Chaetopeltidales	Chaetopeltidaceae	Planophila	Planophila_sp.	0	0	96	0	0	0	0	0	0	0	14	0	0	0	0	0	0	0	0	0	0	0	0	0	0	80	0	268	272	0	0	125	0	0	0	0	0	0	0	0	28
ASV_306	Eukaryota	Archaeplastida	Chlorophyta	Chlorophyta;Chlorophyceae	Chaetopeltidales	Chaetopeltidaceae	Planophila	Planophila_sp.	0	0	69	0	0	0	0	0	0	0	0	0	0	0	0	0	0	0	0	0	0	0	0	0	0	118	0	171	294	0	0	137	0	0	0	0	0	0	0	0	0
ASV_4073	Eukaryota	Archaeplastida	Chlorophyta	Chlorophyta;Chlorophyceae	Chaetopeltidales	Chaetopeltidaceae	Planophila	Planophila_sp.	0	0	0	0	0	0	0	0	0	0	0	0	0	0	0	0	0	0	0	0	0	0	0	0	0	0	0	0	0	0	0	0	0	0	0	0	0	0	0	0	0
ASV_8990	Eukaryota	Archaeplastida	Chlorophyta	Chlorophyta;Chlorophyceae	Chaetopeltidales	Chaetopeltidaceae	Planophila	Planophila_sp.	0	0	0	0	0	0	0	0	0	0	0	0	0	0	0	0	0	0	0	0	0	0	0	0	0	0	0	0	0	0	0	0	0	0	0	0	0	0	0	0	0
ASV_60	Eukaryota	Archaeplastida	Chlorophyta	Chlorophyta;Chlorophyceae	Chlamydomonadales	Chlamydomonadales_X	Pleurastrum	Pleurastrum_sp.	131	4918	94	0	125	16	0	0	0	39	132	0	0	0	0	0	0	0	0	319	172	51	0	0	0	0	0	0	0	50	0	434	0	0	1167	0	0	0	0	0	0
ASV_4818	Eukaryota	Archaeplastida	Chlorophyta	Chlorophyta;Chlorophyceae	Chlamydomonadales	Chlamydomonadales_X	Pleurastrum	Pleurastrum_sp.	0	0	0	0	0	0	0	0	0	0	0	0	0	0	0	0	0	0	0	25	0	0	0	0	0	0	0	0	0	0	0	0	0	0	0	0	0	0	0	0	0
ASV_1219	Eukaryota	Archaeplastida	Chlorophyta	Chlorophyta;Chlorophyceae	Sphaeropleales	Sphaeropleales_X	Pseudomuriella	Pseudomuriella_engadinensis	0	0	0	0	0	0	0	0	0	0	0	0	0	0	0	0	0	0	0	0	0	0	0	16	0	0	0	0	0	0	0	0	0	0	0	0	0	0	0	0	0
ASV_6142	Eukaryota	Archaeplastida	Chlorophyta	Chlorophyta;Chlorophyceae	Sphaeropleales	Sphaeropleales_X	Pseudomuriella	Pseudomuriella_engadinensis	0	0	0	0	0	0	0	0	0	0	0	0	0	0	0	0	0	0	0	0	0	0	0	0	0	0	0	0	0	0	0	0	0	0	0	0	0	0	0	0	0
ASV_618	Eukaryota	Archaeplastida	Chlorophyta	Chlorophyta;Chlorophyceae	Sphaeropleales	Sphaeropleales_X	Pseudomuriella	Pseudomuriella_unclassified	0	0	0	0	0	0	0	0	0	0	0	0	0	0	0	0	0	0	0	0	0	0	0	0	0	0	0	0	0	0	0	0	0	0	0	0	0	0	0	0	0
ASV_1494	Eukaryota	Archaeplastida	Chlorophyta	Chlorophyta;Chlorophyceae	Sphaeropleales	Sphaeropleales_X	Scenedesmus	Scenedesmus_abundans	0	0	0	0	0	0	0	0	0	0	0	0	0	0	0	0	0	0	182	0	0	0	0	0	0	0	0	0	0	0	0	0	0	0	0	0	0	0	0	0	0
ASV_3568	Eukaryota	Archaeplastida	Chlorophyta	Chlorophyta;Chlorophyceae	Sphaeropleales	Sphaeropleales_X	Scenedesmus	Scenedesmus_armatus	0	0	0	0	0	0	0	0	0	0	0	0	0	0	0	0	0	0	45	0	0	0	0	0	0	0	0	0	0	0	0	0	0	0	0	0	0	0	0	0	0
ASV_3702	Eukaryota	Archaeplastida	Chlorophyta	Chlorophyta;Chlorophyceae	Sphaeropleales	Sphaeropleales_X	Scenedesmus	Scenedesmus_armatus	0	0	0	0	0	0	0	0	0	0	0	0	0	0	0	0	0	0	42	0	0	0	0	0	0	0	0	0	0	0	0	0	0	0	0	0	0	0	0	0	0
ASV_2439	Eukaryota	Archaeplastida	Chlorophyta	Chlorophyta;Chlorophyceae	Sphaeropleales	Sphaeropleales_X	Scenedesmus	Scenedesmus_obliquus	0	0	0	0	0	0	0	0	0	0	0	0	0	0	0	0	0	0	86	0	0	0	0	0	0	0	0	0	0	0	0	0	0	0	0	0	0	0	0	0	0
ASV_3991	Eukaryota	Archaeplastida	Chlorophyta	Chlorophyta;Chlorophyceae	Sphaeropleales	Sphaeropleales_X	Scenedesmus	Scenedesmus_unclassified	0	0	0	0	0	0	0	0	0	0	0	0	0	0	0	0	0	0	0	0	37	0	0	0	0	0	0	0	0	0	0	0	0	0	0	0	0	0	0	0	0
ASV_2314	Eukaryota	Archaeplastida	Chlorophyta	Chlorophyta;Chlorophyceae	Sphaeropleales	Sphaeropleales_unclassified	Sphaeropleales_unclassified	Sphaeropleales_unclassified	0	0	0	0	0	0	0	0	0	0	0	0	0	0	0	0	0	0	93	0	0	0	0	0	0	0	0	0	0	0	0	0	0	0	0	0	0	0	0	0	0
ASV_4922	Eukaryota	Archaeplastida	Chlorophyta	Chlorophyta;Chlorophyceae	Sphaeropleales	Sphaeropleales_unclassified	Sphaeropleales_unclassified	Sphaeropleales_unclassified	0	0	0	0	0	0	0	0	0	0	0	0	0	0	0	0	0	0	0	0	0	0	0	0	0	0	0	0	0	0	0	0	0	0	0	0	0	0	0	0	0
ASV_6375	Eukaryota	Archaeplastida	Chlorophyta	Chlorophyta;Chlorophyceae	Sphaeropleales	Sphaeropleales_unclassified	Sphaeropleales_unclassified	Sphaeropleales_unclassified	0	0	0	0	0	0	0	0	0	0	0	0	0	0	0	0	0	0	0	0	0	13	0	0	0	0	0	0	0	0	0	0	0	0	0	0	0	0	0	0	0
ASV_221	Eukaryota	Archaeplastida	Chlorophyta	Chlorophyta;Chlorophyceae	Sphaeropleales	Sphaeropleales_X	Sphaeropleales_X_unclassified	Sphaeropleales_X_unclassified	0	0	0	0	0	0	0	0	0	0	0	80	0	0	0	0	0	0	0	0	0	90	0	68	0	0	0	0	0	0	0	0	0	0	0	18	0	25	111	97	0
ASV_368	Eukaryota	Archaeplastida	Chlorophyta	Chlorophyta;Chlorophyceae	Sphaeropleales	Sphaeropleales_X	Sphaeropleales_X_unclassified	Sphaeropleales_X_unclassified	0	546	0	0	0	0	0	0	0	0	14	0	0	0	0	0	0	0	105	0	0	0	0	0	0	0	0	0	0	0	0	20	596	0	0	0	0	0	0	0	0
ASV_845	Eukaryota	Archaeplastida	Chlorophyta	Chlorophyta;Chlorophyceae	Sphaeropleales	Sphaeropleales_X	Sphaeropleales_X_unclassified	Sphaeropleales_X_unclassified	0	0	0	0	0	0	0	0	0	0	0	4	0	0	0	0	0	0	0	0	0	0	0	0	5	0	0	0	0	0	0	0	76	0	0	0	181	0	0	0	0
ASV_1074	Eukaryota	Archaeplastida	Chlorophyta	Chlorophyta;Chlorophyceae	Sphaeropleales	Sphaeropleales_X	Sphaeropleales_X_unclassified	Sphaeropleales_X_unclassified	0	0	0	0	0	0	0	0	0	0	0	0	0	0	0	0	0	30	271	0	0	0	0	0	0	0	0	0	0	0	0	0	0	0	0	0	0	0	0	0	0
ASV_1099	Eukaryota	Archaeplastida	Chlorophyta	Chlorophyta;Chlorophyceae	Sphaeropleales	Sphaeropleales_X	Sphaeropleales_X_unclassified	Sphaeropleales_X_unclassified	0	0	0	0	0	0	0	0	0	0	0	0	0	0	0	0	0	0	0	0	0	0	0	0	0	0	0	0	0	0	0	0	0	0	0	0	0	0	0	0	0
ASV_1133	Eukaryota	Archaeplastida	Chlorophyta	Chlorophyta;Chlorophyceae	Sphaeropleales	Sphaeropleales_X	Sphaeropleales_X_unclassified	Sphaeropleales_X_unclassified	0	0	0	0	0	0	0	0	0	0	0	0	0	0	0	0	0	26	153	0	0	95	0	0	0	0	0	0	0	0	0	0	0	0	0	0	0	0	0	0	0
[truncated: 7,243 more rows]
[truncated: 91 more columns]

## Sheet: Suppl. Fig. 4
Raw data for the individual-based rarefaction analysis.
The number of P. borealis individuals per species (columns) is given.
[truncated: 5 more rows]
[truncated: 77 more columns]

## Sheet: Suppl. Fig. 6c
Details of the calibration strategy of Supplementary Figure 6a.
[truncated: 25 more rows]

## Sheet: Suppl. Fig. 9
Habitat type of each P. borealis lineage and Pinnularia strain as used in the Ancestral Habitat Reconstruction.
[truncated: 162 more rows]

[truncated: 7 more sheets: Suppl. Fig. 10a, Suppl. Fig. 10b, Suppl. Fig. 11  (1), Suppl. Fig. 11 (2), Suppl. Fig. 13a, Suppl. Fig. 13b, Suppl. Fig. 13c]
